# Supplementary material for: LTRsift: a graphical user interface for semi-automatic classification and postprocessing of de novo detected LTR retrotransposons
Source: Mob DNA. 2012 Nov 7;3:18. doi: 10.1186/1759-8753-3-18 (PMC3582472; doi:10.1186/1759-8753-3-18)
Supplement: Additional file 2 — Example annotation for D. melanogaster. This gzipped tar archive contains the annotation GFF3 file created as a result of our evaluation runs for the D. melanogaster genome, as well as the corresponding sequence in FASTA format. [file 1759-8753-3-18-S2.gz]

Archive with 3 entries (3 files):
- dmel58.ltrd.gff3
- dmel_with_families.gff3
- README
