# Supplementary material for: LTRsift: a graphical user interface for semi-automatic classification and postprocessing of de novo detected LTR retrotransposons
Source: Mob DNA. 2012 Nov 7;3:18. doi: 10.1186/1759-8753-3-18 (PMC3582472; doi:10.1186/1759-8753-3-18)
Supplement: Additional file 2 — Example annotation for D. melanogaster. This gzipped tar archive contains the annotation GFF3 file created as a result of our evaluation runs for the D. melanogaster genome, as well as the corresponding sequence in FASTA format. [file 1759-8753-3-18-S2.gz › dmel58.ltrd.gff3]

##gff-version   3
##sequence-region   seq0 1 23011544
##sequence-region   seq1 1 368872
##sequence-region   seq10 1 204112
##sequence-region   seq2 1 21146708
##sequence-region   seq3 1 3288761
##sequence-region   seq4 1 24543557
##sequence-region   seq5 1 2555491
##sequence-region   seq6 1 27905053
##sequence-region   seq7 1 2517507
##sequence-region   seq8 1 1351857
##sequence-region   seq9 1 22422827
#2L type=chromosome_arm; loc=2L:1..23011544; ID=2L; dbxref=GB:AE014134; MD5=bfdfb99d39fa5174dae1e2ecd8a231cd; length=23011544; release=r5.8; species=Dmel;
#2LHet type=chromosome_arm; loc=2LHet:1..368872; ID=2LHet; dbxref=GB:CM000456; MD5=5217e6a4295a824c31e43d5a9da9038b; length=368872; release=r5.8; species=Dmel;
#2R type=chromosome_arm; loc=2R:1..21146708; ID=2R; dbxref=GB:AE013599; MD5=1589a9447d4dc94c048aa48ea5b8099d; length=21146708; release=r5.8; species=Dmel;
#2RHet type=chromosome_arm; loc=2RHet:1..3288761; ID=2RHet; dbxref=GB:CM000457; MD5=88c0ac39ebe4d9ef5a8f58cd746c9810; length=3288761; release=r5.8; species=Dmel;
#3L type=chromosome_arm; loc=3L:1..24543557; ID=3L; dbxref=GB:AE014296; MD5=ec7148cae3daabbd2a226eaa6e85d7c2; length=24543557; release=r5.8; species=Dmel;
#3LHet type=chromosome_arm; loc=3LHet:1..2555491; ID=3LHet; dbxref=GB:CM000458; MD5=4902d32327726bf385aa55a75399bdfc; length=2555491; release=r5.8; species=Dmel;
#3R type=chromosome_arm; loc=3R:1..27905053; ID=3R; dbxref=GB:AE014297; MD5=6b279651b3b268f11e0dd1d87ded0ccc; length=27905053; release=r5.8; species=Dmel;
#3RHet type=chromosome_arm; loc=3RHet:1..2517507; ID=3RHet; dbxref=GB:CM000459; MD5=752e488dbea78e592aca03745eb732ea; length=2517507; release=r5.8; species=Dmel;
#4 type=chromosome_arm; loc=4:1..1351857; ID=4; dbxref=GB:AE014135; MD5=515edfcc517bc4e39ae5c696cfd44021; length=1351857; release=r5.8; species=Dmel;
#X type=chromosome_arm; loc=X:1..22422827; ID=X; dbxref=GB:AE014298; MD5=a83251de102926ba52e3e71c72f1d9b0; length=22422827; release=r5.8; species=Dmel;
#XHet type=chromosome_arm; loc=XHet:1..204112; ID=XHet; dbxref=GB:CM000460; MD5=dcd15c551e34903f6171f53f553b55ee; length=204112; release=r5.8; species=Dmel;
seq0	LTRharvest	repeat_region	5	5205	.	?	.	ID=repeat_region1
seq0	LTRharvest	target_site_duplication	5	8	.	?	.	Parent=repeat_region1
seq0	LTRharvest	LTR_retrotransposon	9	5201	.	+	.	ID=LTR_retrotransposon1;Parent=repeat_region1;ltr_similarity=96.94;seq_number=0
seq0	LTRharvest	long_terminal_repeat	9	627	.	?	.	Parent=LTR_retrotransposon1
seq0	LTRharvest	long_terminal_repeat	4581	5201	.	?	.	Parent=LTR_retrotransposon1
seq0	LTRdigest	RR_tract	4595	4609	.	+	.	Parent=LTR_retrotransposon1
seq0	LTRharvest	target_site_duplication	5202	5205	.	?	.	Parent=repeat_region1
###
seq0	LTRharvest	repeat_region	347938	355401	.	?	.	ID=repeat_region2
seq0	LTRharvest	target_site_duplication	347938	347941	.	?	.	Parent=repeat_region2
seq0	LTRharvest	LTR_retrotransposon	347942	355397	.	-	.	ID=LTR_retrotransposon2;Parent=repeat_region2;ltr_similarity=97.90;seq_number=0
seq0	LTRharvest	long_terminal_repeat	347942	348365	.	?	.	Parent=LTR_retrotransposon2
seq0	LTRdigest	RR_tract	348356	348370	.	-	.	Parent=LTR_retrotransposon2
seq0	LTRdigest	protein_match	349000	349450	9.43e-36	-	1	Parent=LTR_retrotransposon2;name=rve;id=PF00665.17
seq0	LTRdigest	protein_match	350788	351310	1.68e-44	-	1	Parent=LTR_retrotransposon2;name=RVT_1;id=PF00078.18
seq0	LTRharvest	long_terminal_repeat	354969	355397	.	?	.	Parent=LTR_retrotransposon2
seq0	LTRharvest	target_site_duplication	355398	355401	.	?	.	Parent=repeat_region2
###
seq0	LTRharvest	repeat_region	686969	695960	.	?	.	ID=repeat_region3
seq0	LTRharvest	target_site_duplication	686969	686973	.	?	.	Parent=repeat_region3
seq0	LTRharvest	LTR_retrotransposon	686974	695955	.	-	.	ID=LTR_retrotransposon3;Parent=repeat_region3;ltr_similarity=100.00;seq_number=0
seq0	LTRharvest	long_terminal_repeat	686974	687401	.	?	.	Parent=LTR_retrotransposon3
seq0	LTRdigest	protein_match	689943	690357	5.81e-16	-	0	Parent=LTR_retrotransposon3;name=rve;id=PF00665.17
seq0	LTRdigest	protein_match	691350	691758	0	-	0	Parent=LTR_retrotransposon3;name=Peptidase_A17;id=PF05380.4
seq0	LTRharvest	long_terminal_repeat	695528	695955	.	?	.	Parent=LTR_retrotransposon3
seq0	LTRharvest	target_site_duplication	695956	695960	.	?	.	Parent=repeat_region3
###
seq0	LTRharvest	repeat_region	976933	984542	.	?	.	ID=repeat_region4
seq0	LTRharvest	target_site_duplication	976933	976936	.	?	.	Parent=repeat_region4
seq0	LTRharvest	LTR_retrotransposon	976937	984538	.	+	.	ID=LTR_retrotransposon4;Parent=repeat_region4;ltr_similarity=96.26;seq_number=0
seq0	LTRharvest	long_terminal_repeat	976937	977384	.	?	.	Parent=LTR_retrotransposon4
seq0	LTRdigest	protein_match	981194	981602	0	+	0	Parent=LTR_retrotransposon4;name=Peptidase_A17;id=PF05380.4
seq0	LTRdigest	protein_match	982584	982995	9.16e-16	+	1	Parent=LTR_retrotransposon4;name=rve;id=PF00665.17
seq0	LTRharvest	long_terminal_repeat	984085	984538	.	?	.	Parent=LTR_retrotransposon4
seq0	LTRharvest	target_site_duplication	984539	984542	.	?	.	Parent=repeat_region4
###
seq0	LTRharvest	repeat_region	996768	1005823	.	?	.	ID=repeat_region5
seq0	LTRharvest	target_site_duplication	996768	996771	.	?	.	Parent=repeat_region5
seq0	LTRharvest	LTR_retrotransposon	996772	1005819	.	-	.	ID=LTR_retrotransposon5;Parent=repeat_region5;ltr_similarity=98.63;seq_number=0
seq0	LTRharvest	long_terminal_repeat	996772	997207	.	?	.	Parent=LTR_retrotransposon5
seq0	LTRdigest	protein_match	999737	1000151	8.01e-16	-	1	Parent=LTR_retrotransposon5;name=rve;id=PF00665.17
seq0	LTRdigest	protein_match	1001144	1001552	0	-	1	Parent=LTR_retrotransposon5;name=Peptidase_A17;id=PF05380.4
seq0	LTRharvest	long_terminal_repeat	1005383	1005819	.	?	.	Parent=LTR_retrotransposon5
seq0	LTRharvest	target_site_duplication	1005820	1005823	.	?	.	Parent=repeat_region5
###
seq0	LTRharvest	repeat_region	1220180	1227596	.	?	.	ID=repeat_region6
seq0	LTRharvest	target_site_duplication	1220180	1220183	.	?	.	Parent=repeat_region6
seq0	LTRharvest	LTR_retrotransposon	1220184	1227592	.	+	.	ID=LTR_retrotransposon6;Parent=repeat_region6;ltr_similarity=99.75;seq_number=0
seq0	LTRharvest	long_terminal_repeat	1220184	1220582	.	?	.	Parent=LTR_retrotransposon6
seq0	LTRdigest	protein_match	1224238	1224760	1.68e-44	+	1	Parent=LTR_retrotransposon6;name=RVT_1;id=PF00078.18
seq0	LTRdigest	protein_match	1226098	1226548	9.36e-36	+	1	Parent=LTR_retrotransposon6;name=rve;id=PF00665.17
seq0	LTRdigest	RR_tract	1227179	1227193	.	+	.	Parent=LTR_retrotransposon6
seq0	LTRharvest	long_terminal_repeat	1227193	1227592	.	?	.	Parent=LTR_retrotransposon6
seq0	LTRharvest	target_site_duplication	1227593	1227596	.	?	.	Parent=repeat_region6
###
seq0	LTRharvest	repeat_region	1679028	1686443	.	?	.	ID=repeat_region7
seq0	LTRharvest	target_site_duplication	1679028	1679031	.	?	.	Parent=repeat_region7
seq0	LTRharvest	LTR_retrotransposon	1679032	1686439	.	+	.	ID=LTR_retrotransposon7;Parent=repeat_region7;ltr_similarity=98.76;seq_number=0
seq0	LTRharvest	long_terminal_repeat	1679032	1679433	.	?	.	Parent=LTR_retrotransposon7
seq0	LTRdigest	protein_match	1683086	1683608	1.68e-44	+	1	Parent=LTR_retrotransposon7;name=RVT_1;id=PF00078.18
seq0	LTRdigest	protein_match	1684946	1685396	9.36e-36	+	1	Parent=LTR_retrotransposon7;name=rve;id=PF00665.17
seq0	LTRdigest	RR_tract	1686026	1686040	.	+	.	Parent=LTR_retrotransposon7
seq0	LTRharvest	long_terminal_repeat	1686039	1686439	.	?	.	Parent=LTR_retrotransposon7
seq0	LTRharvest	target_site_duplication	1686440	1686443	.	?	.	Parent=repeat_region7
###
seq0	LTRharvest	repeat_region	1801271	1806798	.	?	.	ID=repeat_region8
seq0	LTRharvest	target_site_duplication	1801271	1801274	.	?	.	Parent=repeat_region8
seq0	LTRharvest	LTR_retrotransposon	1801275	1806794	.	-	.	ID=LTR_retrotransposon8;Parent=repeat_region8;ltr_similarity=97.07;seq_number=0
seq0	LTRharvest	long_terminal_repeat	1801275	1801547	.	?	.	Parent=LTR_retrotransposon8
seq0	LTRdigest	protein_match	1802258	1802702	7.37e-41	-	0	Parent=LTR_retrotransposon8;name=rve;id=PF00665.17
seq0	LTRdigest	protein_match	1803737	1804244	0	-	0	Parent=LTR_retrotransposon8;name=RVT_1;id=PF00078.18
seq0	LTRdigest	protein_match	1805318	1805363	1.87e-08	-	0	Parent=LTR_retrotransposon8;name=zf-CCHC;id=PF00098.14
seq0	LTRdigest	primer_binding_site	1806509	1806522	13.8	-	.	Parent=LTR_retrotransposon8;trna=Leu-CAA;trnaoffset=2;pbsoffset=3;edist=0
seq0	LTRharvest	long_terminal_repeat	1806526	1806794	.	?	.	Parent=LTR_retrotransposon8
seq0	LTRharvest	target_site_duplication	1806795	1806798	.	?	.	Parent=repeat_region8
###
seq0	LTRharvest	repeat_region	2100411	2109529	.	?	.	ID=repeat_region9
seq0	LTRharvest	target_site_duplication	2100411	2100414	.	?	.	Parent=repeat_region9
seq0	LTRharvest	LTR_retrotransposon	2100415	2109525	.	-	.	ID=LTR_retrotransposon9;Parent=repeat_region9;ltr_similarity=96.48;seq_number=0
seq0	LTRharvest	long_terminal_repeat	2100415	2100858	.	?	.	Parent=LTR_retrotransposon9
seq0	LTRdigest	protein_match	2103388	2103802	5.9e-16	-	2	Parent=LTR_retrotransposon9;name=rve;id=PF00665.17
seq0	LTRdigest	protein_match	2104795	2105203	0	-	2	Parent=LTR_retrotransposon9;name=Peptidase_A17;id=PF05380.4
seq0	LTRharvest	long_terminal_repeat	2109071	2109525	.	?	.	Parent=LTR_retrotransposon9
seq0	LTRharvest	target_site_duplication	2109526	2109529	.	?	.	Parent=repeat_region9
###
seq0	LTRharvest	repeat_region	2112164	2119776	.	?	.	ID=repeat_region10
seq0	LTRharvest	target_site_duplication	2112164	2112167	.	?	.	Parent=repeat_region10
seq0	LTRharvest	LTR_retrotransposon	2112168	2119772	.	-	.	ID=LTR_retrotransposon10;Parent=repeat_region10;ltr_similarity=100.00;seq_number=0
seq0	LTRharvest	long_terminal_repeat	2112168	2112685	.	?	.	Parent=LTR_retrotransposon10
seq0	LTRdigest	RR_tract	2112684	2112696	.	-	.	Parent=LTR_retrotransposon10
seq0	LTRdigest	protein_match	2113993	2114434	7.66e-28	-	1	Parent=LTR_retrotransposon10;name=rve;id=PF00665.17
seq0	LTRdigest	protein_match	2115721	2116243	0	-	1	Parent=LTR_retrotransposon10;name=RVT_1;id=PF00078.18
seq0	LTRdigest	primer_binding_site	2119238	2119252	15	-	.	Parent=LTR_retrotransposon10;trna=Lys-TTT;trnaoffset=0;pbsoffset=2;edist=0
seq0	LTRharvest	long_terminal_repeat	2119255	2119772	.	?	.	Parent=LTR_retrotransposon10
seq0	LTRharvest	target_site_duplication	2119773	2119776	.	?	.	Parent=repeat_region10
###
seq0	LTRharvest	repeat_region	2294092	2299247	.	?	.	ID=repeat_region11
seq0	LTRharvest	target_site_duplication	2294092	2294095	.	?	.	Parent=repeat_region11
seq0	LTRharvest	LTR_retrotransposon	2294096	2299243	.	-	.	ID=LTR_retrotransposon11;Parent=repeat_region11;ltr_similarity=100.00;seq_number=0
seq0	LTRharvest	long_terminal_repeat	2294096	2294372	.	?	.	Parent=LTR_retrotransposon11
seq0	LTRdigest	protein_match	2295322	2295496	2.26e-29	-	0	Parent=LTR_retrotransposon11;name=RVT_2;id=PF07727.5
seq0	LTRdigest	protein_match	2295494	2296085	0	-	2	Parent=LTR_retrotransposon11;name=RVT_2;id=PF07727.5
seq0	LTRdigest	protein_match	2296889	2297384	0	-	2	Parent=LTR_retrotransposon11;name=rve;id=PF00665.17
seq0	LTRdigest	primer_binding_site	2298954	2298967	7.58	-	.	Parent=LTR_retrotransposon11;trna=Met-CAT;trnaoffset=33;pbsoffset=1;edist=0
seq0	LTRharvest	long_terminal_repeat	2298967	2299243	.	?	.	Parent=LTR_retrotransposon11
seq0	LTRharvest	target_site_duplication	2299244	2299247	.	?	.	Parent=repeat_region11
###
seq0	LTRharvest	repeat_region	2565589	2571607	.	?	.	ID=repeat_region12
seq0	LTRharvest	target_site_duplication	2565589	2565592	.	?	.	Parent=repeat_region12
seq0	LTRharvest	LTR_retrotransposon	2565593	2571603	.	+	.	ID=LTR_retrotransposon12;Parent=repeat_region12;ltr_similarity=100.00;seq_number=0
seq0	LTRharvest	long_terminal_repeat	2565593	2566006	.	?	.	Parent=LTR_retrotransposon12
seq0	LTRdigest	primer_binding_site	2566009	2566023	15	+	.	Parent=LTR_retrotransposon12;trna=Ser-AGA;trnaoffset=0;pbsoffset=2;edist=0
seq0	LTRdigest	protein_match	2567625	2567910	9.12e-24	+	1	Parent=LTR_retrotransposon12;name=RVP;id=PF00077.11
seq0	LTRdigest	protein_match	2568309	2568831	0	+	1	Parent=LTR_retrotransposon12;name=RVT_1;id=PF00078.18
seq0	LTRdigest	protein_match	2569058	2569493	2.15e-27	+	0	Parent=LTR_retrotransposon12;name=rve;id=PF00665.17
seq0	LTRdigest	RR_tract	2571179	2571191	.	+	.	Parent=LTR_retrotransposon12
seq0	LTRharvest	long_terminal_repeat	2571190	2571603	.	?	.	Parent=LTR_retrotransposon12
seq0	LTRharvest	target_site_duplication	2571604	2571607	.	?	.	Parent=repeat_region12
###
seq0	LTRharvest	repeat_region	2772649	2779179	.	?	.	ID=repeat_region13
seq0	LTRharvest	target_site_duplication	2772649	2772652	.	?	.	Parent=repeat_region13
seq0	LTRharvest	LTR_retrotransposon	2772653	2779175	.	+	.	ID=LTR_retrotransposon13;Parent=repeat_region13;ltr_similarity=100.00;seq_number=0
seq0	LTRharvest	long_terminal_repeat	2772653	2773066	.	?	.	Parent=LTR_retrotransposon13
seq0	LTRdigest	primer_binding_site	2773069	2773083	15	+	.	Parent=LTR_retrotransposon13;trna=Ser-AGA;trnaoffset=0;pbsoffset=2;edist=0
seq0	LTRdigest	protein_match	2774687	2774972	1e-23	+	0	Parent=LTR_retrotransposon13;name=RVP;id=PF00077.11
seq0	LTRdigest	protein_match	2775371	2775893	0	+	0	Parent=LTR_retrotransposon13;name=RVT_1;id=PF00078.18
seq0	LTRdigest	protein_match	2776963	2777236	4.38e-17	+	2	Parent=LTR_retrotransposon13;name=rve;id=PF00665.17
seq0	LTRdigest	RR_tract	2778751	2778763	.	+	.	Parent=LTR_retrotransposon13
seq0	LTRharvest	long_terminal_repeat	2778762	2779175	.	?	.	Parent=LTR_retrotransposon13
seq0	LTRharvest	target_site_duplication	2779176	2779179	.	?	.	Parent=repeat_region13
###
seq0	LTRharvest	repeat_region	3073083	3078236	.	?	.	ID=repeat_region14
seq0	LTRharvest	target_site_duplication	3073083	3073086	.	?	.	Parent=repeat_region14
seq0	LTRharvest	LTR_retrotransposon	3073087	3078232	.	+	.	ID=LTR_retrotransposon14;Parent=repeat_region14;ltr_similarity=98.23;seq_number=0
seq0	LTRharvest	long_terminal_repeat	3073087	3073368	.	?	.	Parent=LTR_retrotransposon14
seq0	LTRdigest	primer_binding_site	3073364	3073376	6.86	+	.	Parent=LTR_retrotransposon14;trna=Met-CAT;trnaoffset=34;pbsoffset=5;edist=0
seq0	LTRdigest	protein_match	3074943	3075438	0	+	2	Parent=LTR_retrotransposon14;name=rve;id=PF00665.17
seq0	LTRdigest	protein_match	3076242	3077004	0	+	2	Parent=LTR_retrotransposon14;name=RVT_2;id=PF07727.5
seq0	LTRharvest	long_terminal_repeat	3077956	3078232	.	?	.	Parent=LTR_retrotransposon14
seq0	LTRharvest	target_site_duplication	3078233	3078236	.	?	.	Parent=repeat_region14
###
seq0	LTRharvest	repeat_region	3202790	3210169	.	?	.	ID=repeat_region15
seq0	LTRharvest	target_site_duplication	3202790	3202793	.	?	.	Parent=repeat_region15
seq0	LTRharvest	LTR_retrotransposon	3202794	3210165	.	-	.	ID=LTR_retrotransposon15;Parent=repeat_region15;ltr_similarity=96.72;seq_number=0
seq0	LTRharvest	long_terminal_repeat	3202794	3203236	.	?	.	Parent=LTR_retrotransposon15
seq0	LTRdigest	RR_tract	3203237	3203249	.	-	.	Parent=LTR_retrotransposon15
seq0	LTRdigest	protein_match	3203881	3204331	4.15e-37	-	2	Parent=LTR_retrotransposon15;name=rve;id=PF00665.17
seq0	LTRdigest	protein_match	3205663	3206185	0	-	2	Parent=LTR_retrotransposon15;name=RVT_1;id=PF00078.18
seq0	LTRharvest	long_terminal_repeat	3209708	3210165	.	?	.	Parent=LTR_retrotransposon15
seq0	LTRharvest	target_site_duplication	3210166	3210169	.	?	.	Parent=repeat_region15
###
seq0	LTRharvest	repeat_region	3251545	3259060	.	?	.	ID=repeat_region16
seq0	LTRharvest	target_site_duplication	3251545	3251548	.	?	.	Parent=repeat_region16
seq0	LTRharvest	LTR_retrotransposon	3251549	3259056	.	+	.	ID=LTR_retrotransposon16;Parent=repeat_region16;ltr_similarity=99.02;seq_number=0
seq0	LTRharvest	long_terminal_repeat	3251549	3251952	.	?	.	Parent=LTR_retrotransposon16
seq0	LTRdigest	protein_match	3254555	3255080	0	+	0	Parent=LTR_retrotransposon16;name=RVT_1;id=PF00078.18
seq0	LTRdigest	protein_match	3256325	3256769	9.39e-34	+	0	Parent=LTR_retrotransposon16;name=rve;id=PF00665.17
seq0	LTRdigest	protein_match	3257247	3258657	0	+	1	Parent=LTR_retrotransposon16;name=Gypsy;id=PF07253.2
seq0	LTRdigest	RR_tract	3258642	3258651	.	+	.	Parent=LTR_retrotransposon16
seq0	LTRharvest	long_terminal_repeat	3258649	3259056	.	?	.	Parent=LTR_retrotransposon16
seq0	LTRharvest	target_site_duplication	3259057	3259060	.	?	.	Parent=repeat_region16
###
seq0	LTRharvest	repeat_region	3649838	3654992	.	?	.	ID=repeat_region17
seq0	LTRharvest	target_site_duplication	3649838	3649842	.	?	.	Parent=repeat_region17
seq0	LTRharvest	LTR_retrotransposon	3649843	3654987	.	+	.	ID=LTR_retrotransposon17;Parent=repeat_region17;ltr_similarity=100.00;seq_number=0
seq0	LTRharvest	long_terminal_repeat	3649843	3650118	.	?	.	Parent=LTR_retrotransposon17
seq0	LTRdigest	primer_binding_site	3650119	3650132	7.58	+	.	Parent=LTR_retrotransposon17;trna=Met-CAT;trnaoffset=33;pbsoffset=0;edist=0
seq0	LTRdigest	protein_match	3651699	3652194	0	+	2	Parent=LTR_retrotransposon17;name=rve;id=PF00665.17
seq0	LTRdigest	protein_match	3652998	3653760	0	+	2	Parent=LTR_retrotransposon17;name=RVT_2;id=PF07727.5
seq0	LTRharvest	long_terminal_repeat	3654712	3654987	.	?	.	Parent=LTR_retrotransposon17
seq0	LTRharvest	target_site_duplication	3654988	3654992	.	?	.	Parent=repeat_region17
###
seq0	LTRharvest	repeat_region	4181323	4183905	.	?	.	ID=repeat_region18
seq0	LTRharvest	target_site_duplication	4181323	4181326	.	?	.	Parent=repeat_region18
seq0	LTRharvest	LTR_retrotransposon	4181327	4183901	.	-	.	ID=LTR_retrotransposon18;Parent=repeat_region18;ltr_similarity=100.00;seq_number=0
seq0	LTRharvest	long_terminal_repeat	4181327	4181602	.	?	.	Parent=LTR_retrotransposon18
seq0	LTRdigest	RR_tract	4181601	4181613	.	-	.	Parent=LTR_retrotransposon18
seq0	LTRharvest	long_terminal_repeat	4183626	4183901	.	?	.	Parent=LTR_retrotransposon18
seq0	LTRharvest	target_site_duplication	4183902	4183905	.	?	.	Parent=repeat_region18
###
seq0	LTRharvest	repeat_region	4601748	4609165	.	?	.	ID=repeat_region19
seq0	LTRharvest	target_site_duplication	4601748	4601751	.	?	.	Parent=repeat_region19
seq0	LTRharvest	LTR_retrotransposon	4601752	4609161	.	-	.	ID=LTR_retrotransposon19;Parent=repeat_region19;ltr_similarity=97.22;seq_number=0
seq0	LTRharvest	long_terminal_repeat	4601752	4602219	.	?	.	Parent=LTR_retrotransposon19
seq0	LTRdigest	RR_tract	4602201	4602213	.	-	.	Parent=LTR_retrotransposon19
seq0	LTRdigest	protein_match	4602846	4603296	4.18e-37	-	0	Parent=LTR_retrotransposon19;name=rve;id=PF00665.17
seq0	LTRdigest	protein_match	4604628	4605150	0	-	0	Parent=LTR_retrotransposon19;name=RVT_1;id=PF00078.18
seq0	LTRdigest	primer_binding_site	4608687	4608697	11	-	.	Parent=LTR_retrotransposon19;trna=Arg-TCG;trnaoffset=0;pbsoffset=1;edist=0
seq0	LTRharvest	long_terminal_repeat	4608699	4609161	.	?	.	Parent=LTR_retrotransposon19
seq0	LTRharvest	target_site_duplication	4609162	4609165	.	?	.	Parent=repeat_region19
###
seq0	LTRharvest	repeat_region	4661876	4669406	.	?	.	ID=repeat_region20
seq0	LTRharvest	target_site_duplication	4661876	4661879	.	?	.	Parent=repeat_region20
seq0	LTRharvest	LTR_retrotransposon	4661880	4669402	.	-	.	ID=LTR_retrotransposon20;Parent=repeat_region20;ltr_similarity=100.00;seq_number=0
seq0	LTRharvest	long_terminal_repeat	4661880	4662397	.	?	.	Parent=LTR_retrotransposon20
seq0	LTRdigest	RR_tract	4662396	4662408	.	-	.	Parent=LTR_retrotransposon20
seq0	LTRdigest	protein_match	4663710	4664151	7.56e-28	-	1	Parent=LTR_retrotransposon20;name=rve;id=PF00665.17
seq0	LTRdigest	protein_match	4665438	4665960	0	-	1	Parent=LTR_retrotransposon20;name=RVT_1;id=PF00078.18
seq0	LTRdigest	primer_binding_site	4668868	4668882	15	-	.	Parent=LTR_retrotransposon20;trna=Lys-TTT;trnaoffset=0;pbsoffset=2;edist=0
seq0	LTRharvest	long_terminal_repeat	4668885	4669402	.	?	.	Parent=LTR_retrotransposon20
seq0	LTRharvest	target_site_duplication	4669403	4669406	.	?	.	Parent=repeat_region20
###
seq0	LTRharvest	repeat_region	5173338	5179786	.	?	.	ID=repeat_region21
seq0	LTRharvest	target_site_duplication	5173338	5173341	.	?	.	Parent=repeat_region21
seq0	LTRharvest	LTR_retrotransposon	5173342	5179782	.	?	.	ID=LTR_retrotransposon21;Parent=repeat_region21;ltr_similarity=95.12;seq_number=0
seq0	LTRharvest	long_terminal_repeat	5173342	5173956	.	?	.	Parent=LTR_retrotransposon21
seq0	LTRharvest	long_terminal_repeat	5179171	5179782	.	?	.	Parent=LTR_retrotransposon21
seq0	LTRharvest	target_site_duplication	5179783	5179786	.	?	.	Parent=repeat_region21
###
seq0	LTRharvest	repeat_region	5827756	5836728	.	?	.	ID=repeat_region22
seq0	LTRharvest	target_site_duplication	5827756	5827759	.	?	.	Parent=repeat_region22
seq0	LTRharvest	LTR_retrotransposon	5827760	5836724	.	-	.	ID=LTR_retrotransposon22;Parent=repeat_region22;ltr_similarity=97.08;seq_number=0
seq0	LTRharvest	long_terminal_repeat	5827760	5828204	.	?	.	Parent=LTR_retrotransposon22
seq0	LTRdigest	protein_match	5830603	5831017	5.79e-16	-	1	Parent=LTR_retrotransposon22;name=rve;id=PF00665.17
seq0	LTRdigest	protein_match	5832010	5832418	0	-	1	Parent=LTR_retrotransposon22;name=Peptidase_A17;id=PF05380.4
seq0	LTRharvest	long_terminal_repeat	5836285	5836724	.	?	.	Parent=LTR_retrotransposon22
seq0	LTRharvest	target_site_duplication	5836725	5836728	.	?	.	Parent=repeat_region22
###
seq0	LTRharvest	repeat_region	6363201	6366073	.	?	.	ID=repeat_region23
seq0	LTRharvest	target_site_duplication	6363201	6363204	.	?	.	Parent=repeat_region23
seq0	LTRharvest	LTR_retrotransposon	6363205	6366069	.	+	.	ID=LTR_retrotransposon23;Parent=repeat_region23;ltr_similarity=96.84;seq_number=0
seq0	LTRharvest	long_terminal_repeat	6363205	6363480	.	?	.	Parent=LTR_retrotransposon23
seq0	LTRdigest	RR_tract	6365783	6365795	.	+	.	Parent=LTR_retrotransposon23
seq0	LTRharvest	long_terminal_repeat	6365785	6366069	.	?	.	Parent=LTR_retrotransposon23
seq0	LTRharvest	target_site_duplication	6366070	6366073	.	?	.	Parent=repeat_region23
###
seq0	LTRharvest	repeat_region	6436000	6445127	.	?	.	ID=repeat_region24
seq0	LTRharvest	target_site_duplication	6436000	6436003	.	?	.	Parent=repeat_region24
seq0	LTRharvest	LTR_retrotransposon	6436004	6445123	.	+	.	ID=LTR_retrotransposon24;Parent=repeat_region24;ltr_similarity=95.96;seq_number=0
seq0	LTRharvest	long_terminal_repeat	6436004	6436448	.	?	.	Parent=LTR_retrotransposon24
seq0	LTRdigest	protein_match	6440326	6440734	0	+	2	Parent=LTR_retrotransposon24;name=Peptidase_A17;id=PF05380.4
seq0	LTRdigest	protein_match	6441727	6442141	5.91e-16	+	2	Parent=LTR_retrotransposon24;name=rve;id=PF00665.17
seq0	LTRharvest	long_terminal_repeat	6444685	6445123	.	?	.	Parent=LTR_retrotransposon24
seq0	LTRharvest	target_site_duplication	6445124	6445127	.	?	.	Parent=repeat_region24
###
seq0	LTRharvest	repeat_region	6876820	6882977	.	?	.	ID=repeat_region25
seq0	LTRharvest	target_site_duplication	6876820	6876823	.	?	.	Parent=repeat_region25
seq0	LTRharvest	LTR_retrotransposon	6876824	6882973	.	+	.	ID=LTR_retrotransposon25;Parent=repeat_region25;ltr_similarity=92.65;seq_number=0
seq0	LTRharvest	long_terminal_repeat	6876824	6877095	.	?	.	Parent=LTR_retrotransposon25
seq0	LTRdigest	protein_match	6880345	6880837	0	+	2	Parent=LTR_retrotransposon25;name=Peptidase_A17;id=PF05380.4
seq0	LTRdigest	protein_match	6881839	6882235	3.99e-16	+	2	Parent=LTR_retrotransposon25;name=rve;id=PF00665.17
seq0	LTRharvest	long_terminal_repeat	6882707	6882973	.	?	.	Parent=LTR_retrotransposon25
seq0	LTRharvest	target_site_duplication	6882974	6882977	.	?	.	Parent=repeat_region25
###
seq0	LTRharvest	repeat_region	6991483	6998552	.	?	.	ID=repeat_region26
seq0	LTRharvest	target_site_duplication	6991483	6991486	.	?	.	Parent=repeat_region26
seq0	LTRharvest	LTR_retrotransposon	6991487	6998548	.	-	.	ID=LTR_retrotransposon26;Parent=repeat_region26;ltr_similarity=100.00;seq_number=0
seq0	LTRharvest	long_terminal_repeat	6991487	6991752	.	?	.	Parent=LTR_retrotransposon26
seq0	LTRdigest	RR_tract	6991751	6991763	.	-	.	Parent=LTR_retrotransposon26
seq0	LTRdigest	protein_match	6992781	6993225	2.2e-34	-	1	Parent=LTR_retrotransposon26;name=rve;id=PF00665.17
seq0	LTRdigest	protein_match	6994470	6994992	0	-	1	Parent=LTR_retrotransposon26;name=RVT_1;id=PF00078.18
seq0	LTRdigest	primer_binding_site	6998266	6998280	15	-	.	Parent=LTR_retrotransposon26;trna=Lys-TTT;trnaoffset=0;pbsoffset=2;edist=0
seq0	LTRharvest	long_terminal_repeat	6998283	6998548	.	?	.	Parent=LTR_retrotransposon26
seq0	LTRharvest	target_site_duplication	6998549	6998552	.	?	.	Parent=repeat_region26
###
seq0	LTRharvest	repeat_region	7343377	7350443	.	?	.	ID=repeat_region27
seq0	LTRharvest	target_site_duplication	7343377	7343380	.	?	.	Parent=repeat_region27
seq0	LTRharvest	LTR_retrotransposon	7343381	7350439	.	+	.	ID=LTR_retrotransposon27;Parent=repeat_region27;ltr_similarity=97.95;seq_number=0
seq0	LTRharvest	long_terminal_repeat	7343381	7343818	.	?	.	Parent=LTR_retrotransposon27
seq0	LTRdigest	protein_match	7347720	7347927	7.37e-24	+	1	Parent=LTR_retrotransposon27;name=Peptidase_A17;id=PF05380.4
seq0	LTRdigest	protein_match	7348515	7348929	4.36e-16	+	1	Parent=LTR_retrotransposon27;name=rve;id=PF00665.17
seq0	LTRharvest	long_terminal_repeat	7350011	7350439	.	?	.	Parent=LTR_retrotransposon27
seq0	LTRharvest	target_site_duplication	7350440	7350443	.	?	.	Parent=repeat_region27
###
seq0	LTRharvest	repeat_region	7734851	7741454	.	?	.	ID=repeat_region28
seq0	LTRharvest	target_site_duplication	7734851	7734854	.	?	.	Parent=repeat_region28
seq0	LTRharvest	LTR_retrotransposon	7734855	7741450	.	?	.	ID=LTR_retrotransposon28;Parent=repeat_region28;ltr_similarity=97.77;seq_number=0
seq0	LTRharvest	long_terminal_repeat	7734855	7735299	.	?	.	Parent=LTR_retrotransposon28
seq0	LTRharvest	long_terminal_repeat	7741003	7741450	.	?	.	Parent=LTR_retrotransposon28
seq0	LTRharvest	target_site_duplication	7741451	7741454	.	?	.	Parent=repeat_region28
###
seq0	LTRharvest	repeat_region	7977131	7984055	.	?	.	ID=repeat_region29
seq0	LTRharvest	target_site_duplication	7977131	7977134	.	?	.	Parent=repeat_region29
seq0	LTRharvest	LTR_retrotransposon	7977135	7984051	.	+	.	ID=LTR_retrotransposon29;Parent=repeat_region29;ltr_similarity=100.00;seq_number=0
seq0	LTRharvest	long_terminal_repeat	7977135	7977547	.	?	.	Parent=LTR_retrotransposon29
seq0	LTRdigest	primer_binding_site	7977550	7977564	15	+	.	Parent=LTR_retrotransposon29;trna=Ser-AGA;trnaoffset=0;pbsoffset=2;edist=0
seq0	LTRdigest	protein_match	7979166	7979451	3.21e-23	+	0	Parent=LTR_retrotransposon29;name=RVP;id=PF00077.11
seq0	LTRdigest	protein_match	7979850	7980372	0	+	0	Parent=LTR_retrotransposon29;name=RVT_1;id=PF00078.18
seq0	LTRdigest	protein_match	7981584	7982019	2.55e-27	+	0	Parent=LTR_retrotransposon29;name=rve;id=PF00665.17
seq0	LTRdigest	RR_tract	7983628	7983640	.	+	.	Parent=LTR_retrotransposon29
seq0	LTRharvest	long_terminal_repeat	7983639	7984051	.	?	.	Parent=LTR_retrotransposon29
seq0	LTRharvest	target_site_duplication	7984052	7984055	.	?	.	Parent=repeat_region29
###
seq0	LTRharvest	repeat_region	8013664	8018819	.	?	.	ID=repeat_region30
seq0	LTRharvest	target_site_duplication	8013664	8013668	.	?	.	Parent=repeat_region30
seq0	LTRharvest	LTR_retrotransposon	8013669	8018814	.	+	.	ID=LTR_retrotransposon30;Parent=repeat_region30;ltr_similarity=100.00;seq_number=0
seq0	LTRharvest	long_terminal_repeat	8013669	8013944	.	?	.	Parent=LTR_retrotransposon30
seq0	LTRdigest	primer_binding_site	8013945	8013958	7.58	+	.	Parent=LTR_retrotransposon30;trna=Met-CAT;trnaoffset=33;pbsoffset=0;edist=0
seq0	LTRdigest	protein_match	8015526	8016021	0	+	0	Parent=LTR_retrotransposon30;name=rve;id=PF00665.17
seq0	LTRdigest	protein_match	8016825	8017587	0	+	0	Parent=LTR_retrotransposon30;name=RVT_2;id=PF07727.5
seq0	LTRharvest	long_terminal_repeat	8018539	8018814	.	?	.	Parent=LTR_retrotransposon30
seq0	LTRharvest	target_site_duplication	8018815	8018819	.	?	.	Parent=repeat_region30
###
seq0	LTRharvest	repeat_region	8452471	8461593	.	?	.	ID=repeat_region31
seq0	LTRharvest	target_site_duplication	8452471	8452475	.	?	.	Parent=repeat_region31
seq0	LTRharvest	LTR_retrotransposon	8452476	8461588	.	+	.	ID=LTR_retrotransposon31;Parent=repeat_region31;ltr_similarity=100.00;seq_number=0
seq0	LTRharvest	long_terminal_repeat	8452476	8452904	.	?	.	Parent=LTR_retrotransposon31
seq0	LTRdigest	protein_match	8456801	8457209	0	+	2	Parent=LTR_retrotransposon31;name=Peptidase_A17;id=PF05380.4
seq0	LTRdigest	protein_match	8458202	8458616	5.9e-16	+	2	Parent=LTR_retrotransposon31;name=rve;id=PF00665.17
seq0	LTRharvest	long_terminal_repeat	8461160	8461588	.	?	.	Parent=LTR_retrotransposon31
seq0	LTRharvest	target_site_duplication	8461589	8461593	.	?	.	Parent=repeat_region31
###
seq0	LTRharvest	repeat_region	8594516	8601520	.	?	.	ID=repeat_region32
seq0	LTRharvest	target_site_duplication	8594516	8594519	.	?	.	Parent=repeat_region32
seq0	LTRharvest	LTR_retrotransposon	8594520	8601516	.	-	.	ID=LTR_retrotransposon32;Parent=repeat_region32;ltr_similarity=100.00;seq_number=0
seq0	LTRharvest	long_terminal_repeat	8594520	8594933	.	?	.	Parent=LTR_retrotransposon32
seq0	LTRdigest	RR_tract	8594932	8594944	.	-	.	Parent=LTR_retrotransposon32
seq0	LTRdigest	protein_match	8596627	8597062	2.59e-27	-	2	Parent=LTR_retrotransposon32;name=rve;id=PF00665.17
seq0	LTRdigest	protein_match	8598275	8598797	0	-	1	Parent=LTR_retrotransposon32;name=RVT_1;id=PF00078.18
seq0	LTRdigest	protein_match	8599196	8599481	1.09e-23	-	1	Parent=LTR_retrotransposon32;name=RVP;id=PF00077.11
seq0	LTRdigest	primer_binding_site	8601086	8601100	15	-	.	Parent=LTR_retrotransposon32;trna=Ser-AGA;trnaoffset=0;pbsoffset=2;edist=0
seq0	LTRharvest	long_terminal_repeat	8601103	8601516	.	?	.	Parent=LTR_retrotransposon32
seq0	LTRharvest	target_site_duplication	8601517	8601520	.	?	.	Parent=repeat_region32
###
seq0	LTRharvest	repeat_region	8723165	8731494	.	?	.	ID=repeat_region33
seq0	LTRharvest	target_site_duplication	8723165	8723168	.	?	.	Parent=repeat_region33
seq0	LTRharvest	LTR_retrotransposon	8723169	8731490	.	-	.	ID=LTR_retrotransposon33;Parent=repeat_region33;ltr_similarity=98.82;seq_number=0
seq0	LTRharvest	long_terminal_repeat	8723169	8723587	.	?	.	Parent=LTR_retrotransposon33
seq0	LTRdigest	RR_tract	8723585	8723597	.	-	.	Parent=LTR_retrotransposon33
seq0	LTRdigest	protein_match	8725565	8726018	3.26e-31	-	0	Parent=LTR_retrotransposon33;name=rve;id=PF00665.17
seq0	LTRdigest	protein_match	8727227	8727749	0	-	0	Parent=LTR_retrotransposon33;name=RVT_1;id=PF00078.18
seq0	LTRdigest	primer_binding_site	8731056	8731070	15	-	.	Parent=LTR_retrotransposon33;trna=Ser-AGA;trnaoffset=0;pbsoffset=4;edist=0
seq0	LTRharvest	long_terminal_repeat	8731067	8731490	.	?	.	Parent=LTR_retrotransposon33
seq0	LTRharvest	target_site_duplication	8731491	8731494	.	?	.	Parent=repeat_region33
###
seq0	LTRharvest	repeat_region	9000330	9007791	.	?	.	ID=repeat_region34
seq0	LTRharvest	target_site_duplication	9000330	9000334	.	?	.	Parent=repeat_region34
seq0	LTRharvest	LTR_retrotransposon	9000335	9007786	.	-	.	ID=LTR_retrotransposon34;Parent=repeat_region34;ltr_similarity=100.00;seq_number=0
seq0	LTRharvest	long_terminal_repeat	9000335	9000762	.	?	.	Parent=LTR_retrotransposon34
seq0	LTRdigest	protein_match	9003060	9003468	0	-	1	Parent=LTR_retrotransposon34;name=Peptidase_A17;id=PF05380.4
seq0	LTRharvest	long_terminal_repeat	9007359	9007786	.	?	.	Parent=LTR_retrotransposon34
seq0	LTRharvest	target_site_duplication	9007787	9007791	.	?	.	Parent=repeat_region34
###
seq0	LTRharvest	repeat_region	9973777	9980846	.	?	.	ID=repeat_region35
seq0	LTRharvest	target_site_duplication	9973777	9973780	.	?	.	Parent=repeat_region35
seq0	LTRharvest	LTR_retrotransposon	9973781	9980842	.	+	.	ID=LTR_retrotransposon35;Parent=repeat_region35;ltr_similarity=98.88;seq_number=0
seq0	LTRharvest	long_terminal_repeat	9973781	9974049	.	?	.	Parent=LTR_retrotransposon35
seq0	LTRdigest	primer_binding_site	9974049	9974063	15	+	.	Parent=LTR_retrotransposon35;trna=Lys-TTT;trnaoffset=0;pbsoffset=1;edist=0
seq0	LTRdigest	protein_match	9977334	9977856	0	+	1	Parent=LTR_retrotransposon35;name=RVT_1;id=PF00078.18
seq0	LTRdigest	protein_match	9979101	9979545	2.2e-34	+	1	Parent=LTR_retrotransposon35;name=rve;id=PF00665.17
seq0	LTRdigest	RR_tract	9980566	9980578	.	+	.	Parent=LTR_retrotransposon35
seq0	LTRharvest	long_terminal_repeat	9980577	9980842	.	?	.	Parent=LTR_retrotransposon35
seq0	LTRharvest	target_site_duplication	9980843	9980846	.	?	.	Parent=repeat_region35
###
seq0	LTRharvest	repeat_region	10156357	10163793	.	?	.	ID=repeat_region36
seq0	LTRharvest	target_site_duplication	10156357	10156360	.	?	.	Parent=repeat_region36
seq0	LTRharvest	LTR_retrotransposon	10156361	10163789	.	-	.	ID=LTR_retrotransposon36;Parent=repeat_region36;ltr_similarity=96.45;seq_number=0
seq0	LTRharvest	long_terminal_repeat	10156361	10156780	.	?	.	Parent=LTR_retrotransposon36
seq0	LTRdigest	RR_tract	10156778	10156792	.	-	.	Parent=LTR_retrotransposon36
seq0	LTRdigest	protein_match	10157420	10157870	9.39e-36	-	0	Parent=LTR_retrotransposon36;name=rve;id=PF00665.17
seq0	LTRdigest	protein_match	10159208	10159730	1.68e-44	-	0	Parent=LTR_retrotransposon36;name=RVT_1;id=PF00078.18
seq0	LTRdigest	primer_binding_site	10163357	10163367	5.83	-	.	Parent=LTR_retrotransposon36;trna=Leu-CAG;trnaoffset=39;pbsoffset=1;edist=1
seq0	LTRharvest	long_terminal_repeat	10163367	10163789	.	?	.	Parent=LTR_retrotransposon36
seq0	LTRharvest	target_site_duplication	10163790	10163793	.	?	.	Parent=repeat_region36
###
seq0	LTRharvest	repeat_region	10592893	10600505	.	?	.	ID=repeat_region37
seq0	LTRharvest	target_site_duplication	10592893	10592896	.	?	.	Parent=repeat_region37
seq0	LTRharvest	LTR_retrotransposon	10592897	10600501	.	-	.	ID=LTR_retrotransposon37;Parent=repeat_region37;ltr_similarity=100.00;seq_number=0
seq0	LTRharvest	long_terminal_repeat	10592897	10593414	.	?	.	Parent=LTR_retrotransposon37
seq0	LTRdigest	RR_tract	10593413	10593425	.	-	.	Parent=LTR_retrotransposon37
seq0	LTRdigest	protein_match	10594721	10595162	7.66e-28	-	2	Parent=LTR_retrotransposon37;name=rve;id=PF00665.17
seq0	LTRdigest	protein_match	10596449	10596971	0	-	2	Parent=LTR_retrotransposon37;name=RVT_1;id=PF00078.18
seq0	LTRdigest	primer_binding_site	10599967	10599981	15	-	.	Parent=LTR_retrotransposon37;trna=Lys-TTT;trnaoffset=0;pbsoffset=2;edist=0
seq0	LTRharvest	long_terminal_repeat	10599984	10600501	.	?	.	Parent=LTR_retrotransposon37
seq0	LTRharvest	target_site_duplication	10600502	10600505	.	?	.	Parent=repeat_region37
###
seq0	LTRharvest	repeat_region	10876594	10883600	.	?	.	ID=repeat_region38
seq0	LTRharvest	target_site_duplication	10876594	10876597	.	?	.	Parent=repeat_region38
seq0	LTRharvest	LTR_retrotransposon	10876598	10883596	.	+	.	ID=LTR_retrotransposon38;Parent=repeat_region38;ltr_similarity=100.00;seq_number=0
seq0	LTRharvest	long_terminal_repeat	10876598	10877011	.	?	.	Parent=LTR_retrotransposon38
seq0	LTRdigest	primer_binding_site	10877014	10877028	15	+	.	Parent=LTR_retrotransposon38;trna=Ser-AGA;trnaoffset=0;pbsoffset=2;edist=0
seq0	LTRdigest	protein_match	10878633	10878918	3.25e-23	+	1	Parent=LTR_retrotransposon38;name=RVP;id=PF00077.11
seq0	LTRdigest	protein_match	10879317	10879839	0	+	1	Parent=LTR_retrotransposon38;name=RVT_1;id=PF00078.18
seq0	LTRdigest	protein_match	10881051	10881486	2.59e-27	+	1	Parent=LTR_retrotransposon38;name=rve;id=PF00665.17
seq0	LTRdigest	RR_tract	10883172	10883184	.	+	.	Parent=LTR_retrotransposon38
seq0	LTRharvest	long_terminal_repeat	10883183	10883596	.	?	.	Parent=LTR_retrotransposon38
seq0	LTRharvest	target_site_duplication	10883597	10883600	.	?	.	Parent=repeat_region38
###
seq0	LTRharvest	repeat_region	10946994	10956160	.	?	.	ID=repeat_region39
seq0	LTRharvest	target_site_duplication	10946994	10946998	.	?	.	Parent=repeat_region39
seq0	LTRharvest	LTR_retrotransposon	10946999	10956155	.	+	.	ID=LTR_retrotransposon39;Parent=repeat_region39;ltr_similarity=100.00;seq_number=0
seq0	LTRharvest	long_terminal_repeat	10946999	10947426	.	?	.	Parent=LTR_retrotransposon39
seq0	LTRdigest	protein_match	10951369	10951777	0	+	2	Parent=LTR_retrotransposon39;name=Peptidase_A17;id=PF05380.4
seq0	LTRdigest	protein_match	10952770	10953184	5.94e-16	+	2	Parent=LTR_retrotransposon39;name=rve;id=PF00665.17
seq0	LTRharvest	long_terminal_repeat	10955728	10956155	.	?	.	Parent=LTR_retrotransposon39
seq0	LTRharvest	target_site_duplication	10956156	10956160	.	?	.	Parent=repeat_region39
###
seq0	LTRharvest	repeat_region	11197661	11200775	.	?	.	ID=repeat_region40
seq0	LTRharvest	target_site_duplication	11197661	11197664	.	?	.	Parent=repeat_region40
seq0	LTRharvest	LTR_retrotransposon	11197665	11200771	.	+	.	ID=LTR_retrotransposon40;Parent=repeat_region40;ltr_similarity=91.23;seq_number=0
seq0	LTRharvest	long_terminal_repeat	11197665	11197972	.	?	.	Parent=LTR_retrotransposon40
seq0	LTRdigest	primer_binding_site	11197972	11197982	9.64	+	.	Parent=LTR_retrotransposon40;trna=Arg-TCG;trnaoffset=9;pbsoffset=1;edist=1
seq0	LTRharvest	long_terminal_repeat	11200486	11200771	.	?	.	Parent=LTR_retrotransposon40
seq0	LTRharvest	target_site_duplication	11200772	11200775	.	?	.	Parent=repeat_region40
###
seq0	LTRharvest	repeat_region	11540635	11547987	.	?	.	ID=repeat_region41
seq0	LTRharvest	target_site_duplication	11540635	11540638	.	?	.	Parent=repeat_region41
seq0	LTRharvest	LTR_retrotransposon	11540639	11547983	.	-	.	ID=LTR_retrotransposon41;Parent=repeat_region41;ltr_similarity=99.21;seq_number=0
seq0	LTRharvest	long_terminal_repeat	11540639	11541146	.	?	.	Parent=LTR_retrotransposon41
seq0	LTRdigest	RR_tract	11541144	11541156	.	-	.	Parent=LTR_retrotransposon41
seq0	LTRdigest	protein_match	11541872	11542307	8.83e-36	-	0	Parent=LTR_retrotransposon41;name=rve;id=PF00665.17
seq0	LTRdigest	protein_match	11543663	11544185	0	-	0	Parent=LTR_retrotransposon41;name=RVT_1;id=PF00078.18
seq0	LTRdigest	protein_match	11544794	11545097	2.21e-18	-	0	Parent=LTR_retrotransposon41;name=RVP;id=PF00077.11
seq0	LTRdigest	primer_binding_site	11547463	11547473	11	-	.	Parent=LTR_retrotransposon41;trna=Arg-TCG;trnaoffset=0;pbsoffset=3;edist=0
seq0	LTRharvest	long_terminal_repeat	11547477	11547983	.	?	.	Parent=LTR_retrotransposon41
seq0	LTRharvest	target_site_duplication	11547984	11547987	.	?	.	Parent=repeat_region41
###
seq0	LTRharvest	repeat_region	11563687	11568841	.	?	.	ID=repeat_region42
seq0	LTRharvest	target_site_duplication	11563687	11563690	.	?	.	Parent=repeat_region42
seq0	LTRharvest	LTR_retrotransposon	11563691	11568837	.	-	.	ID=LTR_retrotransposon42;Parent=repeat_region42;ltr_similarity=100.00;seq_number=0
seq0	LTRharvest	long_terminal_repeat	11563691	11563967	.	?	.	Parent=LTR_retrotransposon42
seq0	LTRdigest	protein_match	11564916	11565678	0	-	0	Parent=LTR_retrotransposon42;name=RVT_2;id=PF07727.5
seq0	LTRdigest	protein_match	11566482	11566977	0	-	0	Parent=LTR_retrotransposon42;name=rve;id=PF00665.17
seq0	LTRdigest	primer_binding_site	11568548	11568561	7.58	-	.	Parent=LTR_retrotransposon42;trna=Met-CAT;trnaoffset=33;pbsoffset=1;edist=0
seq0	LTRharvest	long_terminal_repeat	11568561	11568837	.	?	.	Parent=LTR_retrotransposon42
seq0	LTRharvest	target_site_duplication	11568838	11568841	.	?	.	Parent=repeat_region42
###
seq0	LTRharvest	repeat_region	11713558	11720976	.	?	.	ID=repeat_region43
seq0	LTRharvest	target_site_duplication	11713558	11713561	.	?	.	Parent=repeat_region43
seq0	LTRharvest	LTR_retrotransposon	11713562	11720972	.	+	.	ID=LTR_retrotransposon43;Parent=repeat_region43;ltr_similarity=99.75;seq_number=0
seq0	LTRharvest	long_terminal_repeat	11713562	11713960	.	?	.	Parent=LTR_retrotransposon43
seq0	LTRdigest	protein_match	11717616	11718138	1.68e-44	+	1	Parent=LTR_retrotransposon43;name=RVT_1;id=PF00078.18
seq0	LTRdigest	protein_match	11719476	11719926	9.36e-36	+	1	Parent=LTR_retrotransposon43;name=rve;id=PF00665.17
seq0	LTRdigest	RR_tract	11720559	11720573	.	+	.	Parent=LTR_retrotransposon43
seq0	LTRharvest	long_terminal_repeat	11720573	11720972	.	?	.	Parent=LTR_retrotransposon43
seq0	LTRharvest	target_site_duplication	11720973	11720976	.	?	.	Parent=repeat_region43
###
seq0	LTRharvest	repeat_region	11896971	11900290	.	?	.	ID=repeat_region44
seq0	LTRharvest	target_site_duplication	11896971	11896974	.	?	.	Parent=repeat_region44
seq0	LTRharvest	LTR_retrotransposon	11896975	11900286	.	+	.	ID=LTR_retrotransposon44;Parent=repeat_region44;ltr_similarity=94.97;seq_number=0
seq0	LTRharvest	long_terminal_repeat	11896975	11897153	.	?	.	Parent=LTR_retrotransposon44
seq0	LTRdigest	primer_binding_site	11897159	11897170	1.5	+	.	Parent=LTR_retrotransposon44;trna=Leu-CAG;trnaoffset=31;pbsoffset=5;edist=1
seq0	LTRdigest	protein_match	11898589	11899363	9.81e-45	+	0	Parent=LTR_retrotransposon44;name=RVT_1;id=PF00078.18
seq0	LTRharvest	long_terminal_repeat	11900115	11900286	.	?	.	Parent=LTR_retrotransposon44
seq0	LTRharvest	target_site_duplication	11900287	11900290	.	?	.	Parent=repeat_region44
###
seq0	LTRharvest	repeat_region	12067381	12074383	.	?	.	ID=repeat_region45
seq0	LTRharvest	target_site_duplication	12067381	12067384	.	?	.	Parent=repeat_region45
seq0	LTRharvest	LTR_retrotransposon	12067385	12074379	.	+	.	ID=LTR_retrotransposon45;Parent=repeat_region45;ltr_similarity=100.00;seq_number=0
seq0	LTRharvest	long_terminal_repeat	12067385	12067798	.	?	.	Parent=LTR_retrotransposon45
seq0	LTRdigest	primer_binding_site	12067801	12067815	15	+	.	Parent=LTR_retrotransposon45;trna=Ser-AGA;trnaoffset=0;pbsoffset=2;edist=0
seq0	LTRdigest	protein_match	12069416	12069701	1.09e-23	+	0	Parent=LTR_retrotransposon45;name=RVP;id=PF00077.11
seq0	LTRdigest	protein_match	12070100	12070622	0	+	0	Parent=LTR_retrotransposon45;name=RVT_1;id=PF00078.18
seq0	LTRdigest	protein_match	12071834	12072269	2.59e-27	+	0	Parent=LTR_retrotransposon45;name=rve;id=PF00665.17
seq0	LTRdigest	RR_tract	12073955	12073967	.	+	.	Parent=LTR_retrotransposon45
seq0	LTRharvest	long_terminal_repeat	12073966	12074379	.	?	.	Parent=LTR_retrotransposon45
seq0	LTRharvest	target_site_duplication	12074380	12074383	.	?	.	Parent=repeat_region45
###
seq0	LTRharvest	repeat_region	12558371	12565450	.	?	.	ID=repeat_region46
seq0	LTRharvest	target_site_duplication	12558371	12558374	.	?	.	Parent=repeat_region46
seq0	LTRharvest	LTR_retrotransposon	12558375	12565446	.	-	.	ID=LTR_retrotransposon46;Parent=repeat_region46;ltr_similarity=100.00;seq_number=0
seq0	LTRharvest	long_terminal_repeat	12558375	12558641	.	?	.	Parent=LTR_retrotransposon46
seq0	LTRdigest	RR_tract	12558640	12558652	.	-	.	Parent=LTR_retrotransposon46
seq0	LTRdigest	protein_match	12559670	12560114	2.21e-34	-	1	Parent=LTR_retrotransposon46;name=rve;id=PF00665.17
seq0	LTRdigest	protein_match	12561359	12561881	0	-	1	Parent=LTR_retrotransposon46;name=RVT_1;id=PF00078.18
seq0	LTRdigest	primer_binding_site	12565163	12565177	15	-	.	Parent=LTR_retrotransposon46;trna=Lys-TTT;trnaoffset=0;pbsoffset=2;edist=0
seq0	LTRharvest	long_terminal_repeat	12565180	12565446	.	?	.	Parent=LTR_retrotransposon46
seq0	LTRharvest	target_site_duplication	12565447	12565450	.	?	.	Parent=repeat_region46
###
seq0	LTRharvest	repeat_region	12781854	12789248	.	?	.	ID=repeat_region47
seq0	LTRharvest	target_site_duplication	12781854	12781857	.	?	.	Parent=repeat_region47
seq0	LTRharvest	LTR_retrotransposon	12781858	12789244	.	-	.	ID=LTR_retrotransposon47;Parent=repeat_region47;ltr_similarity=100.00;seq_number=0
seq0	LTRharvest	long_terminal_repeat	12781858	12782516	.	?	.	Parent=LTR_retrotransposon47
seq0	LTRdigest	RR_tract	12782515	12782528	.	-	.	Parent=LTR_retrotransposon47
seq0	LTRdigest	protein_match	12784272	12784707	1.84e-26	-	1	Parent=LTR_retrotransposon47;name=rve;id=PF00665.17
seq0	LTRdigest	protein_match	12785952	12786474	0	-	1	Parent=LTR_retrotransposon47;name=RVT_1;id=PF00078.18
seq0	LTRdigest	primer_binding_site	12788569	12788583	15	-	.	Parent=LTR_retrotransposon47;trna=Ser-AGA;trnaoffset=0;pbsoffset=2;edist=0
seq0	LTRharvest	long_terminal_repeat	12788586	12789244	.	?	.	Parent=LTR_retrotransposon47
seq0	LTRharvest	target_site_duplication	12789245	12789248	.	?	.	Parent=repeat_region47
###
seq0	LTRharvest	repeat_region	12933901	12941318	.	?	.	ID=repeat_region48
seq0	LTRharvest	target_site_duplication	12933901	12933904	.	?	.	Parent=repeat_region48
seq0	LTRharvest	LTR_retrotransposon	12933905	12941314	.	-	.	ID=LTR_retrotransposon48;Parent=repeat_region48;ltr_similarity=100.00;seq_number=0
seq0	LTRharvest	long_terminal_repeat	12933905	12934303	.	?	.	Parent=LTR_retrotransposon48
seq0	LTRdigest	RR_tract	12934304	12934318	.	-	.	Parent=LTR_retrotransposon48
seq0	LTRdigest	protein_match	12934947	12935397	9.36e-36	-	1	Parent=LTR_retrotransposon48;name=rve;id=PF00665.17
seq0	LTRdigest	protein_match	12936735	12937257	1.68e-44	-	1	Parent=LTR_retrotransposon48;name=RVT_1;id=PF00078.18
seq0	LTRharvest	long_terminal_repeat	12940916	12941314	.	?	.	Parent=LTR_retrotransposon48
seq0	LTRharvest	target_site_duplication	12941315	12941318	.	?	.	Parent=repeat_region48
###
seq0	LTRharvest	repeat_region	13449513	13456899	.	?	.	ID=repeat_region49
seq0	LTRharvest	target_site_duplication	13449513	13449516	.	?	.	Parent=repeat_region49
seq0	LTRharvest	LTR_retrotransposon	13449517	13456895	.	-	.	ID=LTR_retrotransposon49;Parent=repeat_region49;ltr_similarity=100.00;seq_number=0
seq0	LTRharvest	long_terminal_repeat	13449517	13450176	.	?	.	Parent=LTR_retrotransposon49
seq0	LTRdigest	RR_tract	13450175	13450188	.	-	.	Parent=LTR_retrotransposon49
seq0	LTRdigest	protein_match	13451932	13452367	1.84e-26	-	1	Parent=LTR_retrotransposon49;name=rve;id=PF00665.17
seq0	LTRdigest	protein_match	13453612	13454134	0	-	1	Parent=LTR_retrotransposon49;name=RVT_1;id=PF00078.18
seq0	LTRdigest	primer_binding_site	13456219	13456233	15	-	.	Parent=LTR_retrotransposon49;trna=Ser-AGA;trnaoffset=0;pbsoffset=2;edist=0
seq0	LTRharvest	long_terminal_repeat	13456236	13456895	.	?	.	Parent=LTR_retrotransposon49
seq0	LTRharvest	target_site_duplication	13456896	13456899	.	?	.	Parent=repeat_region49
###
seq0	LTRharvest	repeat_region	13522309	13527565	.	?	.	ID=repeat_region50
seq0	LTRharvest	target_site_duplication	13522309	13522312	.	?	.	Parent=repeat_region50
seq0	LTRharvest	LTR_retrotransposon	13522313	13527561	.	-	.	ID=LTR_retrotransposon50;Parent=repeat_region50;ltr_similarity=100.00;seq_number=0
seq0	LTRharvest	long_terminal_repeat	13522313	13522642	.	?	.	Parent=LTR_retrotransposon50
seq0	LTRdigest	protein_match	13523004	13523445	3.52e-26	-	0	Parent=LTR_retrotransposon50;name=rve;id=PF00665.17
seq0	LTRdigest	protein_match	13524816	13525338	0	-	0	Parent=LTR_retrotransposon50;name=RVT_1;id=PF00078.18
seq0	LTRharvest	long_terminal_repeat	13527232	13527561	.	?	.	Parent=LTR_retrotransposon50
seq0	LTRharvest	target_site_duplication	13527562	13527565	.	?	.	Parent=repeat_region50
###
seq0	LTRharvest	repeat_region	13853138	13862238	.	?	.	ID=repeat_region51
seq0	LTRharvest	target_site_duplication	13853138	13853141	.	?	.	Parent=repeat_region51
seq0	LTRharvest	LTR_retrotransposon	13853142	13862234	.	-	.	ID=LTR_retrotransposon51;Parent=repeat_region51;ltr_similarity=98.61;seq_number=0
seq0	LTRharvest	long_terminal_repeat	13853142	13853569	.	?	.	Parent=LTR_retrotransposon51
seq0	LTRdigest	protein_match	13856097	13856511	5.9e-16	-	2	Parent=LTR_retrotransposon51;name=rve;id=PF00665.17
seq0	LTRdigest	protein_match	13857504	13857912	0	-	2	Parent=LTR_retrotransposon51;name=Peptidase_A17;id=PF05380.4
seq0	LTRharvest	long_terminal_repeat	13861803	13862234	.	?	.	Parent=LTR_retrotransposon51
seq0	LTRharvest	target_site_duplication	13862235	13862238	.	?	.	Parent=repeat_region51
###
seq0	LTRharvest	repeat_region	14642621	14651734	.	?	.	ID=repeat_region52
seq0	LTRharvest	target_site_duplication	14642621	14642624	.	?	.	Parent=repeat_region52
seq0	LTRharvest	LTR_retrotransposon	14642625	14651730	.	-	.	ID=LTR_retrotransposon52;Parent=repeat_region52;ltr_similarity=99.30;seq_number=0
seq0	LTRharvest	long_terminal_repeat	14642625	14643053	.	?	.	Parent=LTR_retrotransposon52
seq0	LTRdigest	protein_match	14645594	14646008	5.9e-16	-	1	Parent=LTR_retrotransposon52;name=rve;id=PF00665.17
seq0	LTRdigest	protein_match	14647001	14647409	0	-	1	Parent=LTR_retrotransposon52;name=Peptidase_A17;id=PF05380.4
seq0	LTRharvest	long_terminal_repeat	14651300	14651730	.	?	.	Parent=LTR_retrotransposon52
seq0	LTRharvest	target_site_duplication	14651731	14651734	.	?	.	Parent=repeat_region52
###
seq0	LTRharvest	repeat_region	14803930	14809083	.	?	.	ID=repeat_region53
seq0	LTRharvest	target_site_duplication	14803930	14803933	.	?	.	Parent=repeat_region53
seq0	LTRharvest	LTR_retrotransposon	14803934	14809079	.	-	.	ID=LTR_retrotransposon53;Parent=repeat_region53;ltr_similarity=98.93;seq_number=0
seq0	LTRharvest	long_terminal_repeat	14803934	14804210	.	?	.	Parent=LTR_retrotransposon53
seq0	LTRdigest	protein_match	14805159	14805921	0	-	2	Parent=LTR_retrotransposon53;name=RVT_2;id=PF07727.5
seq0	LTRdigest	protein_match	14806725	14807220	0	-	2	Parent=LTR_retrotransposon53;name=rve;id=PF00665.17
seq0	LTRdigest	primer_binding_site	14808790	14808803	7.58	-	.	Parent=LTR_retrotransposon53;trna=Met-CAT;trnaoffset=33;pbsoffset=4;edist=0
seq0	LTRharvest	long_terminal_repeat	14808800	14809079	.	?	.	Parent=LTR_retrotransposon53
seq0	LTRharvest	target_site_duplication	14809080	14809083	.	?	.	Parent=repeat_region53
###
seq0	LTRharvest	repeat_region	14984449	14991979	.	?	.	ID=repeat_region54
seq0	LTRharvest	target_site_duplication	14984449	14984452	.	?	.	Parent=repeat_region54
seq0	LTRharvest	LTR_retrotransposon	14984453	14991975	.	+	.	ID=LTR_retrotransposon54;Parent=repeat_region54;ltr_similarity=100.00;seq_number=0
seq0	LTRharvest	long_terminal_repeat	14984453	14984970	.	?	.	Parent=LTR_retrotransposon54
seq0	LTRdigest	primer_binding_site	14984973	14984987	15	+	.	Parent=LTR_retrotransposon54;trna=Lys-TTT;trnaoffset=0;pbsoffset=2;edist=0
seq0	LTRdigest	protein_match	14987892	14988414	0	+	1	Parent=LTR_retrotransposon54;name=RVT_1;id=PF00078.18
seq0	LTRdigest	protein_match	14989701	14990142	7.56e-28	+	1	Parent=LTR_retrotransposon54;name=rve;id=PF00665.17
seq0	LTRdigest	RR_tract	14991447	14991459	.	+	.	Parent=LTR_retrotransposon54
seq0	LTRharvest	long_terminal_repeat	14991458	14991975	.	?	.	Parent=LTR_retrotransposon54
seq0	LTRharvest	target_site_duplication	14991976	14991979	.	?	.	Parent=repeat_region54
###
seq0	LTRharvest	repeat_region	15446102	15453521	.	?	.	ID=repeat_region55
seq0	LTRharvest	target_site_duplication	15446102	15446105	.	?	.	Parent=repeat_region55
seq0	LTRharvest	LTR_retrotransposon	15446106	15453517	.	+	.	ID=LTR_retrotransposon55;Parent=repeat_region55;ltr_similarity=98.02;seq_number=0
seq0	LTRharvest	long_terminal_repeat	15446106	15446510	.	?	.	Parent=LTR_retrotransposon55
seq0	LTRdigest	protein_match	15450161	15450683	1.26e-42	+	2	Parent=LTR_retrotransposon55;name=RVT_1;id=PF00078.18
seq0	LTRdigest	protein_match	15452021	15452471	9.36e-36	+	2	Parent=LTR_retrotransposon55;name=rve;id=PF00665.17
seq0	LTRdigest	RR_tract	15453104	15453118	.	+	.	Parent=LTR_retrotransposon55
seq0	LTRharvest	long_terminal_repeat	15453117	15453517	.	?	.	Parent=LTR_retrotransposon55
seq0	LTRharvest	target_site_duplication	15453518	15453521	.	?	.	Parent=repeat_region55
###
seq0	LTRharvest	repeat_region	15586461	15593463	.	?	.	ID=repeat_region56
seq0	LTRharvest	target_site_duplication	15586461	15586464	.	?	.	Parent=repeat_region56
seq0	LTRharvest	LTR_retrotransposon	15586465	15593459	.	+	.	ID=LTR_retrotransposon56;Parent=repeat_region56;ltr_similarity=100.00;seq_number=0
seq0	LTRharvest	long_terminal_repeat	15586465	15586878	.	?	.	Parent=LTR_retrotransposon56
seq0	LTRdigest	primer_binding_site	15586881	15586895	15	+	.	Parent=LTR_retrotransposon56;trna=Ser-AGA;trnaoffset=0;pbsoffset=2;edist=0
seq0	LTRdigest	protein_match	15588496	15588781	1.09e-23	+	0	Parent=LTR_retrotransposon56;name=RVP;id=PF00077.11
seq0	LTRdigest	protein_match	15589180	15589702	0	+	0	Parent=LTR_retrotransposon56;name=RVT_1;id=PF00078.18
seq0	LTRdigest	protein_match	15590914	15591349	2.59e-27	+	0	Parent=LTR_retrotransposon56;name=rve;id=PF00665.17
seq0	LTRdigest	RR_tract	15593035	15593047	.	+	.	Parent=LTR_retrotransposon56
seq0	LTRharvest	long_terminal_repeat	15593046	15593459	.	?	.	Parent=LTR_retrotransposon56
seq0	LTRharvest	target_site_duplication	15593460	15593463	.	?	.	Parent=repeat_region56
###
seq0	LTRharvest	repeat_region	15718776	15727574	.	?	.	ID=repeat_region57
seq0	LTRharvest	target_site_duplication	15718776	15718779	.	?	.	Parent=repeat_region57
seq0	LTRharvest	LTR_retrotransposon	15718780	15727570	.	+	.	ID=LTR_retrotransposon57;Parent=repeat_region57;ltr_similarity=100.00;seq_number=0
seq0	LTRharvest	long_terminal_repeat	15718780	15719438	.	?	.	Parent=LTR_retrotransposon57
seq0	LTRdigest	primer_binding_site	15719441	15719455	15	+	.	Parent=LTR_retrotransposon57;trna=Ser-AGA;trnaoffset=0;pbsoffset=2;edist=0
seq0	LTRdigest	protein_match	15723164	15723473	7.64e-35	+	1	Parent=LTR_retrotransposon57;name=RVT_1;id=PF00078.18
seq0	LTRdigest	protein_match	15724718	15725153	2.26e-26	+	1	Parent=LTR_retrotransposon57;name=rve;id=PF00665.17
seq0	LTRdigest	RR_tract	15726900	15726913	.	+	.	Parent=LTR_retrotransposon57
seq0	LTRharvest	long_terminal_repeat	15726912	15727570	.	?	.	Parent=LTR_retrotransposon57
seq0	LTRharvest	target_site_duplication	15727571	15727574	.	?	.	Parent=repeat_region57
###
seq0	LTRharvest	repeat_region	16141213	16146371	.	?	.	ID=repeat_region58
seq0	LTRharvest	target_site_duplication	16141213	16141217	.	?	.	Parent=repeat_region58
seq0	LTRharvest	LTR_retrotransposon	16141218	16146366	.	+	.	ID=LTR_retrotransposon58;Parent=repeat_region58;ltr_similarity=100.00;seq_number=0
seq0	LTRharvest	long_terminal_repeat	16141218	16141493	.	?	.	Parent=LTR_retrotransposon58
seq0	LTRdigest	primer_binding_site	16141494	16141507	7.58	+	.	Parent=LTR_retrotransposon58;trna=Met-CAT;trnaoffset=33;pbsoffset=0;edist=0
seq0	LTRdigest	protein_match	16143077	16143572	4.2e-45	+	2	Parent=LTR_retrotransposon58;name=rve;id=PF00665.17
seq0	LTRdigest	protein_match	16144376	16145084	0	+	2	Parent=LTR_retrotransposon58;name=RVT_2;id=PF07727.5
seq0	LTRdigest	protein_match	16145082	16145139	1.97e-09	+	0	Parent=LTR_retrotransposon58;name=RVT_2;id=PF07727.5
seq0	LTRharvest	long_terminal_repeat	16146091	16146366	.	?	.	Parent=LTR_retrotransposon58
seq0	LTRharvest	target_site_duplication	16146367	16146371	.	?	.	Parent=repeat_region58
###
seq0	LTRharvest	repeat_region	16153787	16160791	.	?	.	ID=repeat_region59
seq0	LTRharvest	target_site_duplication	16153787	16153790	.	?	.	Parent=repeat_region59
seq0	LTRharvest	LTR_retrotransposon	16153791	16160787	.	-	.	ID=LTR_retrotransposon59;Parent=repeat_region59;ltr_similarity=100.00;seq_number=0
seq0	LTRharvest	long_terminal_repeat	16153791	16154205	.	?	.	Parent=LTR_retrotransposon59
seq0	LTRdigest	RR_tract	16154204	16154216	.	-	.	Parent=LTR_retrotransposon59
seq0	LTRdigest	protein_match	16155899	16156334	2.59e-27	-	1	Parent=LTR_retrotransposon59;name=rve;id=PF00665.17
seq0	LTRdigest	protein_match	16157546	16158068	0	-	1	Parent=LTR_retrotransposon59;name=RVT_1;id=PF00078.18
seq0	LTRdigest	protein_match	16158467	16158752	1.09e-23	-	1	Parent=LTR_retrotransposon59;name=RVP;id=PF00077.11
seq0	LTRdigest	primer_binding_site	16160356	16160370	15	-	.	Parent=LTR_retrotransposon59;trna=Ser-AGA;trnaoffset=0;pbsoffset=2;edist=0
seq0	LTRharvest	long_terminal_repeat	16160373	16160787	.	?	.	Parent=LTR_retrotransposon59
seq0	LTRharvest	target_site_duplication	16160788	16160791	.	?	.	Parent=repeat_region59
###
seq0	LTRharvest	repeat_region	16512014	16519078	.	?	.	ID=repeat_region60
seq0	LTRharvest	target_site_duplication	16512014	16512017	.	?	.	Parent=repeat_region60
seq0	LTRharvest	LTR_retrotransposon	16512018	16519074	.	+	.	ID=LTR_retrotransposon60;Parent=repeat_region60;ltr_similarity=100.00;seq_number=0
seq0	LTRharvest	long_terminal_repeat	16512018	16512283	.	?	.	Parent=LTR_retrotransposon60
seq0	LTRdigest	primer_binding_site	16512286	16512300	15	+	.	Parent=LTR_retrotransposon60;trna=Lys-TTT;trnaoffset=0;pbsoffset=2;edist=0
seq0	LTRdigest	protein_match	16515566	16516088	0	+	2	Parent=LTR_retrotransposon60;name=RVT_1;id=PF00078.18
seq0	LTRdigest	protein_match	16517333	16517777	2.2e-34	+	2	Parent=LTR_retrotransposon60;name=rve;id=PF00665.17
seq0	LTRdigest	RR_tract	16518798	16518810	.	+	.	Parent=LTR_retrotransposon60
seq0	LTRharvest	long_terminal_repeat	16518809	16519074	.	?	.	Parent=LTR_retrotransposon60
seq0	LTRharvest	target_site_duplication	16519075	16519078	.	?	.	Parent=repeat_region60
###
seq0	LTRharvest	repeat_region	17144381	17151999	.	?	.	ID=repeat_region61
seq0	LTRharvest	target_site_duplication	17144381	17144384	.	?	.	Parent=repeat_region61
seq0	LTRharvest	LTR_retrotransposon	17144385	17151995	.	-	.	ID=LTR_retrotransposon61;Parent=repeat_region61;ltr_similarity=100.00;seq_number=0
seq0	LTRharvest	long_terminal_repeat	17144385	17144902	.	?	.	Parent=LTR_retrotransposon61
seq0	LTRdigest	RR_tract	17144901	17144913	.	-	.	Parent=LTR_retrotransposon61
seq0	LTRdigest	protein_match	17146212	17146653	7.67e-28	-	2	Parent=LTR_retrotransposon61;name=rve;id=PF00665.17
seq0	LTRdigest	protein_match	17147940	17148462	0	-	2	Parent=LTR_retrotransposon61;name=RVT_1;id=PF00078.18
seq0	LTRdigest	primer_binding_site	17151461	17151475	15	-	.	Parent=LTR_retrotransposon61;trna=Lys-TTT;trnaoffset=0;pbsoffset=2;edist=0
seq0	LTRharvest	long_terminal_repeat	17151478	17151995	.	?	.	Parent=LTR_retrotransposon61
seq0	LTRharvest	target_site_duplication	17151996	17151999	.	?	.	Parent=repeat_region61
###
seq0	LTRharvest	repeat_region	17819973	17825127	.	?	.	ID=repeat_region62
seq0	LTRharvest	target_site_duplication	17819973	17819977	.	?	.	Parent=repeat_region62
seq0	LTRharvest	LTR_retrotransposon	17819978	17825122	.	-	.	ID=LTR_retrotransposon62;Parent=repeat_region62;ltr_similarity=100.00;seq_number=0
seq0	LTRharvest	long_terminal_repeat	17819978	17820252	.	?	.	Parent=LTR_retrotransposon62
seq0	LTRdigest	protein_match	17821202	17821964	0	-	2	Parent=LTR_retrotransposon62;name=RVT_2;id=PF07727.5
seq0	LTRdigest	protein_match	17822768	17823263	0	-	2	Parent=LTR_retrotransposon62;name=rve;id=PF00665.17
seq0	LTRdigest	primer_binding_site	17824834	17824847	7.58	-	.	Parent=LTR_retrotransposon62;trna=Met-CAT;trnaoffset=33;pbsoffset=0;edist=0
seq0	LTRharvest	long_terminal_repeat	17824848	17825122	.	?	.	Parent=LTR_retrotransposon62
seq0	LTRharvest	target_site_duplication	17825123	17825127	.	?	.	Parent=repeat_region62
###
seq0	LTRharvest	repeat_region	18051926	18061024	.	?	.	ID=repeat_region63
seq0	LTRharvest	target_site_duplication	18051926	18051930	.	?	.	Parent=repeat_region63
seq0	LTRharvest	LTR_retrotransposon	18051931	18061019	.	+	.	ID=LTR_retrotransposon63;Parent=repeat_region63;ltr_similarity=100.00;seq_number=0
seq0	LTRharvest	long_terminal_repeat	18051931	18052344	.	?	.	Parent=LTR_retrotransposon63
seq0	LTRdigest	protein_match	18056247	18056655	0	+	2	Parent=LTR_retrotransposon63;name=Peptidase_A17;id=PF05380.4
seq0	LTRdigest	protein_match	18057648	18058062	5.89e-16	+	2	Parent=LTR_retrotransposon63;name=rve;id=PF00665.17
seq0	LTRharvest	long_terminal_repeat	18060606	18061019	.	?	.	Parent=LTR_retrotransposon63
seq0	LTRharvest	target_site_duplication	18061020	18061024	.	?	.	Parent=repeat_region63
###
seq0	LTRharvest	repeat_region	19147421	19154406	.	?	.	ID=repeat_region64
seq0	LTRharvest	target_site_duplication	19147421	19147424	.	?	.	Parent=repeat_region64
seq0	LTRharvest	LTR_retrotransposon	19147425	19154402	.	+	.	ID=LTR_retrotransposon64;Parent=repeat_region64;ltr_similarity=100.00;seq_number=0
seq0	LTRharvest	long_terminal_repeat	19147425	19147838	.	?	.	Parent=LTR_retrotransposon64
seq0	LTRdigest	primer_binding_site	19147841	19147855	15	+	.	Parent=LTR_retrotransposon64;trna=Ser-AGA;trnaoffset=0;pbsoffset=2;edist=0
seq0	LTRdigest	protein_match	19149457	19149742	1.08e-23	+	1	Parent=LTR_retrotransposon64;name=RVP;id=PF00077.11
seq0	LTRdigest	protein_match	19150141	19150663	0	+	1	Parent=LTR_retrotransposon64;name=RVT_1;id=PF00078.18
seq0	LTRdigest	protein_match	19151875	19152310	2.58e-27	+	1	Parent=LTR_retrotransposon64;name=rve;id=PF00665.17
seq0	LTRdigest	RR_tract	19153978	19153990	.	+	.	Parent=LTR_retrotransposon64
seq0	LTRharvest	long_terminal_repeat	19153989	19154402	.	?	.	Parent=LTR_retrotransposon64
seq0	LTRharvest	target_site_duplication	19154403	19154406	.	?	.	Parent=repeat_region64
###
seq0	LTRharvest	repeat_region	19347537	19354961	.	?	.	ID=repeat_region65
seq0	LTRharvest	target_site_duplication	19347537	19347540	.	?	.	Parent=repeat_region65
seq0	LTRharvest	LTR_retrotransposon	19347541	19354957	.	+	.	ID=LTR_retrotransposon65;Parent=repeat_region65;ltr_similarity=99.75;seq_number=0
seq0	LTRharvest	long_terminal_repeat	19347541	19347941	.	?	.	Parent=LTR_retrotransposon65
seq0	LTRdigest	primer_binding_site	19347945	19347972	28	+	.	Parent=LTR_retrotransposon65;trna=Arg-TCG;trnaoffset=0;pbsoffset=3;edist=0
seq0	LTRdigest	protein_match	19351600	19352122	1.68e-44	+	0	Parent=LTR_retrotransposon65;name=RVT_1;id=PF00078.18
seq0	LTRdigest	protein_match	19353460	19353910	9.37e-36	+	0	Parent=LTR_retrotransposon65;name=rve;id=PF00665.17
seq0	LTRdigest	RR_tract	19354542	19354556	.	+	.	Parent=LTR_retrotransposon65
seq0	LTRharvest	long_terminal_repeat	19354556	19354957	.	?	.	Parent=LTR_retrotransposon65
seq0	LTRharvest	target_site_duplication	19354958	19354961	.	?	.	Parent=repeat_region65
###
seq0	LTRharvest	repeat_region	19657676	19665292	.	?	.	ID=repeat_region66
seq0	LTRharvest	target_site_duplication	19657676	19657679	.	?	.	Parent=repeat_region66
seq0	LTRharvest	LTR_retrotransposon	19657680	19665288	.	-	.	ID=LTR_retrotransposon66;Parent=repeat_region66;ltr_similarity=100.00;seq_number=0
seq0	LTRharvest	long_terminal_repeat	19657680	19658197	.	?	.	Parent=LTR_retrotransposon66
seq0	LTRdigest	RR_tract	19658196	19658208	.	-	.	Parent=LTR_retrotransposon66
seq0	LTRdigest	protein_match	19659508	19659949	7.66e-28	-	2	Parent=LTR_retrotransposon66;name=rve;id=PF00665.17
seq0	LTRdigest	protein_match	19661236	19661758	0	-	2	Parent=LTR_retrotransposon66;name=RVT_1;id=PF00078.18
seq0	LTRdigest	primer_binding_site	19664754	19664768	15	-	.	Parent=LTR_retrotransposon66;trna=Lys-TTT;trnaoffset=0;pbsoffset=2;edist=0
seq0	LTRharvest	long_terminal_repeat	19664771	19665288	.	?	.	Parent=LTR_retrotransposon66
seq0	LTRharvest	target_site_duplication	19665289	19665292	.	?	.	Parent=repeat_region66
###
seq0	LTRharvest	repeat_region	19703587	19712673	.	?	.	ID=repeat_region67
seq0	LTRharvest	target_site_duplication	19703587	19703590	.	?	.	Parent=repeat_region67
seq0	LTRharvest	LTR_retrotransposon	19703591	19712669	.	-	.	ID=LTR_retrotransposon67;Parent=repeat_region67;ltr_similarity=97.06;seq_number=0
seq0	LTRharvest	long_terminal_repeat	19703591	19704019	.	?	.	Parent=LTR_retrotransposon67
seq0	LTRdigest	protein_match	19706549	19706963	5.88e-16	-	0	Parent=LTR_retrotransposon67;name=rve;id=PF00665.17
seq0	LTRdigest	protein_match	19707956	19708364	0	-	0	Parent=LTR_retrotransposon67;name=Peptidase_A17;id=PF05380.4
seq0	LTRharvest	long_terminal_repeat	19712228	19712669	.	?	.	Parent=LTR_retrotransposon67
seq0	LTRharvest	target_site_duplication	19712670	19712673	.	?	.	Parent=repeat_region67
###
seq0	LTRharvest	repeat_region	20005924	20010950	.	?	.	ID=repeat_region68
seq0	LTRharvest	target_site_duplication	20005924	20005927	.	?	.	Parent=repeat_region68
seq0	LTRharvest	LTR_retrotransposon	20005928	20010946	.	+	.	ID=LTR_retrotransposon68;Parent=repeat_region68;ltr_similarity=99.27;seq_number=0
seq0	LTRharvest	long_terminal_repeat	20005928	20006198	.	?	.	Parent=LTR_retrotransposon68
seq0	LTRdigest	protein_match	20007536	20007584	4.4e-09	+	0	Parent=LTR_retrotransposon68;name=zf-CCHC;id=PF00098.14
seq0	LTRdigest	protein_match	20008253	20008754	0	+	0	Parent=LTR_retrotransposon68;name=RVT_1;id=PF00078.18
seq0	LTRdigest	protein_match	20009780	20010236	1.9e-41	+	0	Parent=LTR_retrotransposon68;name=rve;id=PF00665.17
seq0	LTRharvest	long_terminal_repeat	20010674	20010946	.	?	.	Parent=LTR_retrotransposon68
seq0	LTRharvest	target_site_duplication	20010947	20010950	.	?	.	Parent=repeat_region68
###
seq0	LTRharvest	repeat_region	20272777	20277930	.	?	.	ID=repeat_region69
seq0	LTRharvest	target_site_duplication	20272777	20272781	.	?	.	Parent=repeat_region69
seq0	LTRharvest	LTR_retrotransposon	20272782	20277925	.	+	.	ID=LTR_retrotransposon69;Parent=repeat_region69;ltr_similarity=100.00;seq_number=0
seq0	LTRharvest	long_terminal_repeat	20272782	20273057	.	?	.	Parent=LTR_retrotransposon69
seq0	LTRdigest	primer_binding_site	20273058	20273071	7.58	+	.	Parent=LTR_retrotransposon69;trna=Met-CAT;trnaoffset=33;pbsoffset=0;edist=0
seq0	LTRdigest	protein_match	20274638	20275133	0	+	2	Parent=LTR_retrotransposon69;name=rve;id=PF00665.17
seq0	LTRdigest	protein_match	20275937	20276642	0	+	2	Parent=LTR_retrotransposon69;name=RVT_2;id=PF07727.5
seq0	LTRdigest	protein_match	20276640	20276697	4.8e-09	+	0	Parent=LTR_retrotransposon69;name=RVT_2;id=PF07727.5
seq0	LTRharvest	long_terminal_repeat	20277650	20277925	.	?	.	Parent=LTR_retrotransposon69
seq0	LTRharvest	target_site_duplication	20277926	20277930	.	?	.	Parent=repeat_region69
###
seq0	LTRharvest	repeat_region	20303212	20310630	.	?	.	ID=repeat_region70
seq0	LTRharvest	target_site_duplication	20303212	20303215	.	?	.	Parent=repeat_region70
seq0	LTRharvest	LTR_retrotransposon	20303216	20310626	.	-	.	ID=LTR_retrotransposon70;Parent=repeat_region70;ltr_similarity=100.00;seq_number=0
seq0	LTRharvest	long_terminal_repeat	20303216	20303614	.	?	.	Parent=LTR_retrotransposon70
seq0	LTRdigest	RR_tract	20303615	20303629	.	-	.	Parent=LTR_retrotransposon70
seq0	LTRdigest	protein_match	20304258	20304708	9.36e-36	-	2	Parent=LTR_retrotransposon70;name=rve;id=PF00665.17
seq0	LTRdigest	protein_match	20306046	20306568	1.68e-44	-	2	Parent=LTR_retrotransposon70;name=RVT_1;id=PF00078.18
seq0	LTRharvest	long_terminal_repeat	20310228	20310626	.	?	.	Parent=LTR_retrotransposon70
seq0	LTRharvest	target_site_duplication	20310627	20310630	.	?	.	Parent=repeat_region70
###
seq0	LTRharvest	repeat_region	20407859	20412897	.	?	.	ID=repeat_region71
seq0	LTRharvest	target_site_duplication	20407859	20407862	.	?	.	Parent=repeat_region71
seq0	LTRharvest	LTR_retrotransposon	20407863	20412893	.	+	.	ID=LTR_retrotransposon71;Parent=repeat_region71;ltr_similarity=99.28;seq_number=0
seq0	LTRharvest	long_terminal_repeat	20407863	20408141	.	?	.	Parent=LTR_retrotransposon71
seq0	LTRdigest	protein_match	20409479	20409527	4.41e-09	+	2	Parent=LTR_retrotransposon71;name=zf-CCHC;id=PF00098.14
seq0	LTRdigest	protein_match	20410196	20410697	0	+	2	Parent=LTR_retrotransposon71;name=RVT_1;id=PF00078.18
seq0	LTRdigest	protein_match	20411723	20412179	1.9e-41	+	2	Parent=LTR_retrotransposon71;name=rve;id=PF00665.17
seq0	LTRharvest	long_terminal_repeat	20412617	20412893	.	?	.	Parent=LTR_retrotransposon71
seq0	LTRharvest	target_site_duplication	20412894	20412897	.	?	.	Parent=repeat_region71
###
seq0	LTRharvest	repeat_region	20576270	20583688	.	?	.	ID=repeat_region72
seq0	LTRharvest	target_site_duplication	20576270	20576273	.	?	.	Parent=repeat_region72
seq0	LTRharvest	LTR_retrotransposon	20576274	20583684	.	+	.	ID=LTR_retrotransposon72;Parent=repeat_region72;ltr_similarity=100.00;seq_number=0
seq0	LTRharvest	long_terminal_repeat	20576274	20576672	.	?	.	Parent=LTR_retrotransposon72
seq0	LTRdigest	protein_match	20580329	20580851	1.68e-44	+	2	Parent=LTR_retrotransposon72;name=RVT_1;id=PF00078.18
seq0	LTRdigest	protein_match	20582189	20582639	9.36e-36	+	2	Parent=LTR_retrotransposon72;name=rve;id=PF00665.17
seq0	LTRdigest	RR_tract	20583271	20583285	.	+	.	Parent=LTR_retrotransposon72
seq0	LTRharvest	long_terminal_repeat	20583286	20583684	.	?	.	Parent=LTR_retrotransposon72
seq0	LTRharvest	target_site_duplication	20583685	20583688	.	?	.	Parent=repeat_region72
###
seq0	LTRharvest	repeat_region	20740287	20748127	.	?	.	ID=repeat_region73
seq0	LTRharvest	target_site_duplication	20740287	20740290	.	?	.	Parent=repeat_region73
seq0	LTRharvest	LTR_retrotransposon	20740291	20748123	.	-	.	ID=LTR_retrotransposon73;Parent=repeat_region73;ltr_similarity=95.11;seq_number=0
seq0	LTRharvest	long_terminal_repeat	20740291	20740720	.	?	.	Parent=LTR_retrotransposon73
seq0	LTRdigest	RR_tract	20740718	20740730	.	-	.	Parent=LTR_retrotransposon73
seq0	LTRdigest	protein_match	20742698	20743151	3.03e-31	-	1	Parent=LTR_retrotransposon73;name=rve;id=PF00665.17
seq0	LTRdigest	protein_match	20744360	20744882	0	-	1	Parent=LTR_retrotransposon73;name=RVT_1;id=PF00078.18
seq0	LTRharvest	long_terminal_repeat	20747674	20748123	.	?	.	Parent=LTR_retrotransposon73
seq0	LTRharvest	target_site_duplication	20748124	20748127	.	?	.	Parent=repeat_region73
###
seq0	LTRharvest	repeat_region	21041178	21049419	.	?	.	ID=repeat_region74
seq0	LTRharvest	target_site_duplication	21041178	21041181	.	?	.	Parent=repeat_region74
seq0	LTRharvest	LTR_retrotransposon	21041182	21049415	.	+	.	ID=LTR_retrotransposon74;Parent=repeat_region74;ltr_similarity=96.06;seq_number=0
seq0	LTRharvest	long_terminal_repeat	21041182	21041612	.	?	.	Parent=LTR_retrotransposon74
seq0	LTRdigest	protein_match	21044830	21045352	0	+	0	Parent=LTR_retrotransposon74;name=RVT_1;id=PF00078.18
seq0	LTRdigest	protein_match	21046561	21047014	3.22e-31	+	0	Parent=LTR_retrotransposon74;name=rve;id=PF00665.17
seq0	LTRdigest	RR_tract	21048985	21048997	.	+	.	Parent=LTR_retrotransposon74
seq0	LTRharvest	long_terminal_repeat	21048995	21049415	.	?	.	Parent=LTR_retrotransposon74
seq0	LTRharvest	target_site_duplication	21049416	21049419	.	?	.	Parent=repeat_region74
###
seq0	LTRharvest	repeat_region	21199386	21202319	.	?	.	ID=repeat_region75
seq0	LTRharvest	target_site_duplication	21199386	21199389	.	?	.	Parent=repeat_region75
seq0	LTRharvest	LTR_retrotransposon	21199390	21202315	.	+	.	ID=LTR_retrotransposon75;Parent=repeat_region75;ltr_similarity=96.41;seq_number=0
seq0	LTRharvest	long_terminal_repeat	21199390	21199994	.	?	.	Parent=LTR_retrotransposon75
seq0	LTRdigest	RR_tract	21201675	21201690	.	+	.	Parent=LTR_retrotransposon75
seq0	LTRharvest	long_terminal_repeat	21201704	21202315	.	?	.	Parent=LTR_retrotransposon75
seq0	LTRharvest	target_site_duplication	21202316	21202319	.	?	.	Parent=repeat_region75
###
seq0	LTRharvest	repeat_region	21347601	21355023	.	?	.	ID=repeat_region76
seq0	LTRharvest	target_site_duplication	21347601	21347604	.	?	.	Parent=repeat_region76
seq0	LTRharvest	LTR_retrotransposon	21347605	21355019	.	+	.	ID=LTR_retrotransposon76;Parent=repeat_region76;ltr_similarity=100.00;seq_number=0
seq0	LTRharvest	long_terminal_repeat	21347605	21348003	.	?	.	Parent=LTR_retrotransposon76
seq0	LTRdigest	protein_match	21351661	21352183	1.68e-44	+	0	Parent=LTR_retrotransposon76;name=RVT_1;id=PF00078.18
seq0	LTRdigest	protein_match	21353521	21353971	9.36e-36	+	0	Parent=LTR_retrotransposon76;name=rve;id=PF00665.17
seq0	LTRdigest	RR_tract	21354606	21354620	.	+	.	Parent=LTR_retrotransposon76
seq0	LTRharvest	long_terminal_repeat	21354621	21355019	.	?	.	Parent=LTR_retrotransposon76
seq0	LTRharvest	target_site_duplication	21355020	21355023	.	?	.	Parent=repeat_region76
###
seq0	LTRharvest	repeat_region	21441092	21450234	.	?	.	ID=repeat_region77
seq0	LTRharvest	target_site_duplication	21441092	21441095	.	?	.	Parent=repeat_region77
seq0	LTRharvest	LTR_retrotransposon	21441096	21450230	.	+	.	ID=LTR_retrotransposon77;Parent=repeat_region77;ltr_similarity=100.00;seq_number=0
seq0	LTRharvest	long_terminal_repeat	21441096	21441523	.	?	.	Parent=LTR_retrotransposon77
seq0	LTRdigest	protein_match	21445443	21445851	0	+	0	Parent=LTR_retrotransposon77;name=Peptidase_A17;id=PF05380.4
seq0	LTRdigest	protein_match	21446844	21447258	5.92e-16	+	0	Parent=LTR_retrotransposon77;name=rve;id=PF00665.17
seq0	LTRharvest	long_terminal_repeat	21449803	21450230	.	?	.	Parent=LTR_retrotransposon77
seq0	LTRharvest	target_site_duplication	21450231	21450234	.	?	.	Parent=repeat_region77
###
seq0	LTRharvest	repeat_region	21460030	21465268	.	?	.	ID=repeat_region78
seq0	LTRharvest	target_site_duplication	21460030	21460033	.	?	.	Parent=repeat_region78
seq0	LTRharvest	LTR_retrotransposon	21460034	21465264	.	?	.	ID=LTR_retrotransposon78;Parent=repeat_region78;ltr_similarity=96.05;seq_number=0
seq0	LTRharvest	long_terminal_repeat	21460034	21460210	.	?	.	Parent=LTR_retrotransposon78
seq0	LTRharvest	long_terminal_repeat	21465092	21465264	.	?	.	Parent=LTR_retrotransposon78
seq0	LTRharvest	target_site_duplication	21465265	21465268	.	?	.	Parent=repeat_region78
###
seq0	LTRharvest	repeat_region	21597080	21604774	.	?	.	ID=repeat_region79
seq0	LTRharvest	target_site_duplication	21597080	21597083	.	?	.	Parent=repeat_region79
seq0	LTRharvest	LTR_retrotransposon	21597084	21604770	.	+	.	ID=LTR_retrotransposon79;Parent=repeat_region79;ltr_similarity=98.84;seq_number=0
seq0	LTRharvest	long_terminal_repeat	21597084	21597512	.	?	.	Parent=LTR_retrotransposon79
seq0	LTRdigest	protein_match	21601399	21601525	7.22e-19	+	1	Parent=LTR_retrotransposon79;name=Peptidase_A17;id=PF05380.4
seq0	LTRdigest	protein_match	21602659	21603073	4.83e-16	+	1	Parent=LTR_retrotransposon79;name=rve;id=PF00665.17
seq0	LTRharvest	long_terminal_repeat	21604339	21604770	.	?	.	Parent=LTR_retrotransposon79
seq0	LTRharvest	target_site_duplication	21604771	21604774	.	?	.	Parent=repeat_region79
###
seq0	LTRharvest	repeat_region	21653243	21656499	.	?	.	ID=repeat_region80
seq0	LTRharvest	target_site_duplication	21653243	21653246	.	?	.	Parent=repeat_region80
seq0	LTRharvest	LTR_retrotransposon	21653247	21656495	.	+	.	ID=LTR_retrotransposon80;Parent=repeat_region80;ltr_similarity=98.30;seq_number=0
seq0	LTRharvest	long_terminal_repeat	21653247	21653599	.	?	.	Parent=LTR_retrotransposon80
seq0	LTRdigest	protein_match	21654409	21654460	1.74e-08	+	1	Parent=LTR_retrotransposon80;name=zf-CCHC;id=PF00098.14
seq0	LTRdigest	protein_match	21655187	21655319	3.9e-10	+	2	Parent=LTR_retrotransposon80;name=rve;id=PF00665.17
seq0	LTRharvest	long_terminal_repeat	21656148	21656495	.	?	.	Parent=LTR_retrotransposon80
seq0	LTRharvest	target_site_duplication	21656496	21656499	.	?	.	Parent=repeat_region80
###
seq0	LTRharvest	repeat_region	21691878	21698298	.	?	.	ID=repeat_region81
seq0	LTRharvest	target_site_duplication	21691878	21691881	.	?	.	Parent=repeat_region81
seq0	LTRharvest	LTR_retrotransposon	21691882	21698294	.	-	.	ID=LTR_retrotransposon81;Parent=repeat_region81;ltr_similarity=100.00;seq_number=0
seq0	LTRharvest	long_terminal_repeat	21691882	21692157	.	?	.	Parent=LTR_retrotransposon81
seq0	LTRdigest	RR_tract	21692156	21692168	.	-	.	Parent=LTR_retrotransposon81
seq0	LTRdigest	protein_match	21693426	21693867	2.54e-30	-	2	Parent=LTR_retrotransposon81;name=rve;id=PF00665.17
seq0	LTRdigest	protein_match	21695118	21695637	0	-	2	Parent=LTR_retrotransposon81;name=RVT_1;id=PF00078.18
seq0	LTRharvest	long_terminal_repeat	21698019	21698294	.	?	.	Parent=LTR_retrotransposon81
seq0	LTRharvest	target_site_duplication	21698295	21698298	.	?	.	Parent=repeat_region81
###
seq0	LTRharvest	repeat_region	21981748	21990882	.	?	.	ID=repeat_region82
seq0	LTRharvest	target_site_duplication	21981748	21981751	.	?	.	Parent=repeat_region82
seq0	LTRharvest	LTR_retrotransposon	21981752	21990878	.	-	.	ID=LTR_retrotransposon82;Parent=repeat_region82;ltr_similarity=93.74;seq_number=0
seq0	LTRharvest	long_terminal_repeat	21981752	21982203	.	?	.	Parent=LTR_retrotransposon82
seq0	LTRdigest	protein_match	21984706	21985120	5.91e-16	-	1	Parent=LTR_retrotransposon82;name=rve;id=PF00665.17
seq0	LTRdigest	protein_match	21986113	21986521	0	-	1	Parent=LTR_retrotransposon82;name=Peptidase_A17;id=PF05380.4
seq0	LTRharvest	long_terminal_repeat	21990416	21990878	.	?	.	Parent=LTR_retrotransposon82
seq0	LTRharvest	target_site_duplication	21990879	21990882	.	?	.	Parent=repeat_region82
###
seq0	LTRharvest	repeat_region	22066503	22071946	.	?	.	ID=repeat_region83
seq0	LTRharvest	target_site_duplication	22066503	22066506	.	?	.	Parent=repeat_region83
seq0	LTRharvest	LTR_retrotransposon	22066507	22071942	.	+	.	ID=LTR_retrotransposon83;Parent=repeat_region83;ltr_similarity=96.65;seq_number=0
seq0	LTRharvest	long_terminal_repeat	22066507	22067157	.	?	.	Parent=LTR_retrotransposon83
seq0	LTRdigest	RR_tract	22071256	22071263	.	+	.	Parent=LTR_retrotransposon83
seq0	LTRharvest	long_terminal_repeat	22071287	22071942	.	?	.	Parent=LTR_retrotransposon83
seq0	LTRharvest	target_site_duplication	22071943	22071946	.	?	.	Parent=repeat_region83
###
seq0	LTRharvest	repeat_region	22201403	22206556	.	?	.	ID=repeat_region84
seq0	LTRharvest	target_site_duplication	22201403	22201407	.	?	.	Parent=repeat_region84
seq0	LTRharvest	LTR_retrotransposon	22201408	22206551	.	-	.	ID=LTR_retrotransposon84;Parent=repeat_region84;ltr_similarity=100.00;seq_number=0
seq0	LTRharvest	long_terminal_repeat	22201408	22201683	.	?	.	Parent=LTR_retrotransposon84
seq0	LTRdigest	protein_match	22202632	22203394	0	-	1	Parent=LTR_retrotransposon84;name=RVT_2;id=PF07727.5
seq0	LTRdigest	protein_match	22204198	22204693	0	-	1	Parent=LTR_retrotransposon84;name=rve;id=PF00665.17
seq0	LTRdigest	primer_binding_site	22206262	22206275	7.58	-	.	Parent=LTR_retrotransposon84;trna=Met-CAT;trnaoffset=33;pbsoffset=0;edist=0
seq0	LTRharvest	long_terminal_repeat	22206276	22206551	.	?	.	Parent=LTR_retrotransposon84
seq0	LTRharvest	target_site_duplication	22206552	22206556	.	?	.	Parent=repeat_region84
###
seq0	LTRharvest	repeat_region	22229463	22234308	.	?	.	ID=repeat_region85
seq0	LTRharvest	target_site_duplication	22229463	22229466	.	?	.	Parent=repeat_region85
seq0	LTRharvest	LTR_retrotransposon	22229467	22234304	.	-	.	ID=LTR_retrotransposon85;Parent=repeat_region85;ltr_similarity=97.60;seq_number=0
seq0	LTRharvest	long_terminal_repeat	22229467	22229630	.	?	.	Parent=LTR_retrotransposon85
seq0	LTRdigest	RR_tract	22229602	22229626	.	-	.	Parent=LTR_retrotransposon85
seq0	LTRdigest	protein_match	22230165	22230540	2.83e-34	-	2	Parent=LTR_retrotransposon85;name=rve;id=PF00665.17
seq0	LTRdigest	protein_match	22231564	22231900	3.7e-29	-	1	Parent=LTR_retrotransposon85;name=RVT_1;id=PF00078.18
seq0	LTRdigest	protein_match	22232221	22232488	5.89e-12	-	1	Parent=LTR_retrotransposon85;name=RVP;id=PF00077.11
seq0	LTRdigest	protein_match	22232620	22232665	1.48e-08	-	1	Parent=LTR_retrotransposon85;name=zf-CCHC;id=PF00098.14
seq0	LTRdigest	primer_binding_site	22234126	22234138	12.8	-	.	Parent=LTR_retrotransposon85;trna=Leu-CAA;trnaoffset=2;pbsoffset=1;edist=0
seq0	LTRharvest	long_terminal_repeat	22234138	22234304	.	?	.	Parent=LTR_retrotransposon85
seq0	LTRharvest	target_site_duplication	22234305	22234308	.	?	.	Parent=repeat_region85
###
seq0	LTRharvest	repeat_region	22269689	22272608	.	?	.	ID=repeat_region86
seq0	LTRharvest	target_site_duplication	22269689	22269692	.	?	.	Parent=repeat_region86
seq0	LTRharvest	LTR_retrotransposon	22269693	22272604	.	-	.	ID=LTR_retrotransposon86;Parent=repeat_region86;ltr_similarity=95.62;seq_number=0
seq0	LTRharvest	long_terminal_repeat	22269693	22269825	.	?	.	Parent=LTR_retrotransposon86
seq0	LTRdigest	protein_match	22270285	22270654	1.45e-18	-	0	Parent=LTR_retrotransposon86;name=rve;id=PF00665.17
seq0	LTRdigest	protein_match	22271540	22272017	2.38e-44	-	2	Parent=LTR_retrotransposon86;name=RVT_1;id=PF00078.18
seq0	LTRdigest	primer_binding_site	22272456	22272468	12.8	-	.	Parent=LTR_retrotransposon86;trna=Leu-CAA;trnaoffset=2;pbsoffset=1;edist=0
seq0	LTRharvest	long_terminal_repeat	22272468	22272604	.	?	.	Parent=LTR_retrotransposon86
seq0	LTRharvest	target_site_duplication	22272605	22272608	.	?	.	Parent=repeat_region86
###
seq0	LTRharvest	repeat_region	22283447	22290104	.	?	.	ID=repeat_region87
seq0	LTRharvest	target_site_duplication	22283447	22283450	.	?	.	Parent=repeat_region87
seq0	LTRharvest	LTR_retrotransposon	22283451	22290100	.	-	.	ID=LTR_retrotransposon87;Parent=repeat_region87;ltr_similarity=99.30;seq_number=0
seq0	LTRharvest	long_terminal_repeat	22283451	22283737	.	?	.	Parent=LTR_retrotransposon87
seq0	LTRdigest	protein_match	22283730	22285119	0	-	1	Parent=LTR_retrotransposon87;name=Gypsy;id=PF07253.2
seq0	LTRdigest	RR_tract	22283736	22283744	.	-	.	Parent=LTR_retrotransposon87
seq0	LTRdigest	protein_match	22285534	22285960	4.03e-31	-	0	Parent=LTR_retrotransposon87;name=rve;id=PF00665.17
seq0	LTRdigest	protein_match	22287211	22287736	0	-	0	Parent=LTR_retrotransposon87;name=RVT_1;id=PF00078.18
seq0	LTRharvest	long_terminal_repeat	22289814	22290100	.	?	.	Parent=LTR_retrotransposon87
seq0	LTRharvest	target_site_duplication	22290101	22290104	.	?	.	Parent=repeat_region87
###
seq0	LTRharvest	repeat_region	22315668	22318162	.	?	.	ID=repeat_region88
seq0	LTRharvest	target_site_duplication	22315668	22315672	.	?	.	Parent=repeat_region88
seq0	LTRharvest	LTR_retrotransposon	22315673	22318157	.	-	.	ID=LTR_retrotransposon88;Parent=repeat_region88;ltr_similarity=97.56;seq_number=0
seq0	LTRharvest	long_terminal_repeat	22315673	22315877	.	?	.	Parent=LTR_retrotransposon88
seq0	LTRdigest	protein_match	22316613	22317315	0	-	2	Parent=LTR_retrotransposon88;name=RVT_2;id=PF07727.5
seq0	LTRdigest	protein_match	22317682	22317817	5.27e-12	-	1	Parent=LTR_retrotransposon88;name=rve;id=PF00665.17
seq0	LTRdigest	primer_binding_site	22317936	22317949	7.58	-	.	Parent=LTR_retrotransposon88;trna=Met-CAT;trnaoffset=33;pbsoffset=3;edist=0
seq0	LTRharvest	long_terminal_repeat	22317953	22318157	.	?	.	Parent=LTR_retrotransposon88
seq0	LTRharvest	target_site_duplication	22318158	22318162	.	?	.	Parent=repeat_region88
###
seq0	LTRharvest	repeat_region	22329285	22334337	.	?	.	ID=repeat_region89
seq0	LTRharvest	target_site_duplication	22329285	22329288	.	?	.	Parent=repeat_region89
seq0	LTRharvest	LTR_retrotransposon	22329289	22334333	.	-	.	ID=LTR_retrotransposon89;Parent=repeat_region89;ltr_similarity=92.16;seq_number=0
seq0	LTRharvest	long_terminal_repeat	22329289	22329544	.	?	.	Parent=LTR_retrotransposon89
seq0	LTRdigest	protein_match	22330240	22330570	8.1e-23	-	1	Parent=LTR_retrotransposon89;name=rve;id=PF00665.17
seq0	LTRdigest	protein_match	22331608	22331830	1.17e-20	-	1	Parent=LTR_retrotransposon89;name=RVT_1;id=PF00078.18
seq0	LTRdigest	protein_match	22332923	22332971	1.73e-09	-	0	Parent=LTR_retrotransposon89;name=zf-CCHC;id=PF00098.14
seq0	LTRdigest	primer_binding_site	22334056	22334066	10.8	-	.	Parent=LTR_retrotransposon89;trna=Leu-CAA;trnaoffset=2;pbsoffset=1;edist=0
seq0	LTRharvest	long_terminal_repeat	22334066	22334333	.	?	.	Parent=LTR_retrotransposon89
seq0	LTRharvest	target_site_duplication	22334334	22334337	.	?	.	Parent=repeat_region89
###
seq0	LTRharvest	repeat_region	22498394	22507487	.	?	.	ID=repeat_region90
seq0	LTRharvest	target_site_duplication	22498394	22498397	.	?	.	Parent=repeat_region90
seq0	LTRharvest	LTR_retrotransposon	22498398	22507483	.	-	.	ID=LTR_retrotransposon90;Parent=repeat_region90;ltr_similarity=98.61;seq_number=0
seq0	LTRharvest	long_terminal_repeat	22498398	22498830	.	?	.	Parent=LTR_retrotransposon90
seq0	LTRdigest	protein_match	22501351	22501765	5.88e-16	-	0	Parent=LTR_retrotransposon90;name=rve;id=PF00665.17
seq0	LTRdigest	protein_match	22502758	22503166	0	-	0	Parent=LTR_retrotransposon90;name=Peptidase_A17;id=PF05380.4
seq0	LTRharvest	long_terminal_repeat	22507056	22507483	.	?	.	Parent=LTR_retrotransposon90
seq0	LTRharvest	target_site_duplication	22507484	22507487	.	?	.	Parent=repeat_region90
###
seq0	LTRharvest	repeat_region	22657876	22666457	.	?	.	ID=repeat_region91
seq0	LTRharvest	target_site_duplication	22657876	22657879	.	?	.	Parent=repeat_region91
seq0	LTRharvest	LTR_retrotransposon	22657880	22666453	.	+	.	ID=LTR_retrotransposon91;Parent=repeat_region91;ltr_similarity=99.38;seq_number=0
seq0	LTRharvest	long_terminal_repeat	22657880	22658200	.	?	.	Parent=LTR_retrotransposon91
seq0	LTRdigest	primer_binding_site	22658204	22658218	15	+	.	Parent=LTR_retrotransposon91;trna=Tyr-GTA;trnaoffset=0;pbsoffset=3;edist=0
seq0	LTRdigest	protein_match	22662808	22663282	0	+	2	Parent=LTR_retrotransposon91;name=Peptidase_A17;id=PF05380.4
seq0	LTRdigest	protein_match	22664185	22664659	3.33e-17	+	2	Parent=LTR_retrotransposon91;name=rve;id=PF00665.17
seq0	LTRdigest	RR_tract	22666120	22666133	.	+	.	Parent=LTR_retrotransposon91
seq0	LTRharvest	long_terminal_repeat	22666132	22666453	.	?	.	Parent=LTR_retrotransposon91
seq0	LTRharvest	target_site_duplication	22666454	22666457	.	?	.	Parent=repeat_region91
###
seq0	LTRharvest	repeat_region	22780914	22786615	.	?	.	ID=repeat_region92
seq0	LTRharvest	target_site_duplication	22780914	22780917	.	?	.	Parent=repeat_region92
seq0	LTRharvest	LTR_retrotransposon	22780918	22786611	.	+	.	ID=LTR_retrotransposon92;Parent=repeat_region92;ltr_similarity=96.12;seq_number=0
seq0	LTRharvest	long_terminal_repeat	22780918	22781433	.	?	.	Parent=LTR_retrotransposon92
seq0	LTRdigest	primer_binding_site	22781433	22781447	15	+	.	Parent=LTR_retrotransposon92;trna=Lys-CTT;trnaoffset=0;pbsoffset=1;edist=0
seq0	LTRdigest	protein_match	22784025	22784265	2.04e-25	+	2	Parent=LTR_retrotransposon92;name=RVT_1;id=PF00078.18
seq0	LTRdigest	protein_match	22784989	22785106	7.04e-11	+	0	Parent=LTR_retrotransposon92;name=Gypsy;id=PF07253.2
seq0	LTRdigest	protein_match	22785169	22785745	9.45e-13	+	0	Parent=LTR_retrotransposon92;name=Gypsy;id=PF07253.2
seq0	LTRdigest	RR_tract	22786089	22786101	.	+	.	Parent=LTR_retrotransposon92
seq0	LTRharvest	long_terminal_repeat	22786099	22786611	.	?	.	Parent=LTR_retrotransposon92
seq0	LTRharvest	target_site_duplication	22786612	22786615	.	?	.	Parent=repeat_region92
###
seq0	LTRharvest	repeat_region	22791517	22800505	.	?	.	ID=repeat_region93
seq0	LTRharvest	target_site_duplication	22791517	22791520	.	?	.	Parent=repeat_region93
seq0	LTRharvest	LTR_retrotransposon	22791521	22800501	.	+	.	ID=LTR_retrotransposon93;Parent=repeat_region93;ltr_similarity=99.37;seq_number=0
seq0	LTRharvest	long_terminal_repeat	22791521	22792319	.	?	.	Parent=LTR_retrotransposon93
seq0	LTRdigest	protein_match	22796855	22796987	2.94e-34	+	0	Parent=LTR_retrotransposon93;name=Peptidase_A17;id=PF05380.4
seq0	LTRdigest	protein_match	22796991	22797327	0	+	1	Parent=LTR_retrotransposon93;name=Peptidase_A17;id=PF05380.4
seq0	LTRdigest	protein_match	22798203	22798701	8.68e-14	+	1	Parent=LTR_retrotransposon93;name=rve;id=PF00665.17
seq0	LTRharvest	long_terminal_repeat	22799705	22800501	.	?	.	Parent=LTR_retrotransposon93
seq0	LTRharvest	target_site_duplication	22800502	22800505	.	?	.	Parent=repeat_region93
###
seq0	LTRharvest	repeat_region	22835714	22841785	.	?	.	ID=repeat_region94
seq0	LTRharvest	target_site_duplication	22835714	22835717	.	?	.	Parent=repeat_region94
seq0	LTRharvest	LTR_retrotransposon	22835718	22841781	.	+	.	ID=LTR_retrotransposon94;Parent=repeat_region94;ltr_similarity=97.03;seq_number=0
seq0	LTRharvest	long_terminal_repeat	22835718	22836221	.	?	.	Parent=LTR_retrotransposon94
seq0	LTRdigest	primer_binding_site	22836221	22836235	15	+	.	Parent=LTR_retrotransposon94;trna=Lys-CTT;trnaoffset=0;pbsoffset=1;edist=0
seq0	LTRdigest	protein_match	22839203	22839443	2.19e-25	+	2	Parent=LTR_retrotransposon94;name=RVT_1;id=PF00078.18
seq0	LTRdigest	protein_match	22840167	22840284	7.53e-11	+	0	Parent=LTR_retrotransposon94;name=Gypsy;id=PF07253.2
seq0	LTRdigest	RR_tract	22841266	22841278	.	+	.	Parent=LTR_retrotransposon94
seq0	LTRharvest	long_terminal_repeat	22841277	22841781	.	?	.	Parent=LTR_retrotransposon94
seq0	LTRharvest	target_site_duplication	22841782	22841785	.	?	.	Parent=repeat_region94
###
seq0	LTRharvest	repeat_region	22950622	22956085	.	?	.	ID=repeat_region95
seq0	LTRharvest	target_site_duplication	22950622	22950625	.	?	.	Parent=repeat_region95
seq0	LTRharvest	LTR_retrotransposon	22950626	22956081	.	-	.	ID=LTR_retrotransposon95;Parent=repeat_region95;ltr_similarity=94.41;seq_number=0
seq0	LTRharvest	long_terminal_repeat	22950626	22950925	.	?	.	Parent=LTR_retrotransposon95
seq0	LTRdigest	protein_match	22951481	22951937	3.72e-42	-	1	Parent=LTR_retrotransposon95;name=rve;id=PF00665.17
seq0	LTRdigest	protein_match	22952969	22953251	4.33e-30	-	1	Parent=LTR_retrotransposon95;name=RVT_1;id=PF00078.18
seq0	LTRdigest	protein_match	22953286	22953463	1.23e-17	-	2	Parent=LTR_retrotransposon95;name=RVT_1;id=PF00078.18
seq0	LTRharvest	long_terminal_repeat	22955778	22956081	.	?	.	Parent=LTR_retrotransposon95
seq0	LTRharvest	target_site_duplication	22956082	22956085	.	?	.	Parent=repeat_region95
###
seq0	LTRharvest	repeat_region	23004543	23009700	.	?	.	ID=repeat_region96
seq0	LTRharvest	target_site_duplication	23004543	23004546	.	?	.	Parent=repeat_region96
seq0	LTRharvest	LTR_retrotransposon	23004547	23009696	.	-	.	ID=LTR_retrotransposon96;Parent=repeat_region96;ltr_similarity=98.92;seq_number=0
seq0	LTRharvest	long_terminal_repeat	23004547	23004824	.	?	.	Parent=LTR_retrotransposon96
seq0	LTRdigest	protein_match	23005770	23006532	0	-	2	Parent=LTR_retrotransposon96;name=RVT_2;id=PF07727.5
seq0	LTRdigest	protein_match	23007336	23007831	1.4e-45	-	2	Parent=LTR_retrotransposon96;name=rve;id=PF00665.17
seq0	LTRdigest	primer_binding_site	23009404	23009417	7.58	-	.	Parent=LTR_retrotransposon96;trna=Met-CAT;trnaoffset=33;pbsoffset=0;edist=0
seq0	LTRharvest	long_terminal_repeat	23009418	23009696	.	?	.	Parent=LTR_retrotransposon96
seq0	LTRharvest	target_site_duplication	23009697	23009700	.	?	.	Parent=repeat_region96
###
seq1	LTRharvest	repeat_region	1	3480	.	?	.	ID=repeat_region97
seq1	LTRharvest	target_site_duplication	1	4	.	?	.	Parent=repeat_region97
seq1	LTRharvest	LTR_retrotransposon	5	3476	.	-	.	ID=LTR_retrotransposon97;Parent=repeat_region97;ltr_similarity=97.69;seq_number=1
seq1	LTRharvest	long_terminal_repeat	5	475	.	?	.	Parent=LTR_retrotransposon97
seq1	LTRdigest	RR_tract	479	506	.	-	.	Parent=LTR_retrotransposon97
seq1	LTRdigest	protein_match	2095	2176	9.72e-12	-	1	Parent=LTR_retrotransposon97;name=RVT_2;id=PF07727.5
seq1	LTRdigest	protein_match	2808	3120	4.53e-37	-	2	Parent=LTR_retrotransposon97;name=rve;id=PF00665.17
seq1	LTRharvest	long_terminal_repeat	3001	3476	.	?	.	Parent=LTR_retrotransposon97
seq1	LTRharvest	target_site_duplication	3477	3480	.	?	.	Parent=repeat_region97
###
seq1	LTRharvest	repeat_region	43523	48430	.	?	.	ID=repeat_region98
seq1	LTRharvest	target_site_duplication	43523	43526	.	?	.	Parent=repeat_region98
seq1	LTRharvest	LTR_retrotransposon	43527	48426	.	?	.	ID=LTR_retrotransposon98;Parent=repeat_region98;ltr_similarity=98.12;seq_number=1
seq1	LTRharvest	long_terminal_repeat	43527	43996	.	?	.	Parent=LTR_retrotransposon98
seq1	LTRharvest	long_terminal_repeat	47948	48426	.	?	.	Parent=LTR_retrotransposon98
seq1	LTRharvest	target_site_duplication	48427	48430	.	?	.	Parent=repeat_region98
###
seq1	LTRharvest	repeat_region	56491	62233	.	?	.	ID=repeat_region99
seq1	LTRharvest	target_site_duplication	56491	56494	.	?	.	Parent=repeat_region99
seq1	LTRharvest	LTR_retrotransposon	56495	62229	.	+	.	ID=LTR_retrotransposon99;Parent=repeat_region99;ltr_similarity=94.96;seq_number=1
seq1	LTRharvest	long_terminal_repeat	56495	56935	.	?	.	Parent=LTR_retrotransposon99
seq1	LTRdigest	protein_match	58889	59009	8.51e-09	+	0	Parent=LTR_retrotransposon99;name=Retrotrans_gag;id=PF03732.8
seq1	LTRdigest	protein_match	60322	60841	0	+	2	Parent=LTR_retrotransposon99;name=RVT_1;id=PF00078.18
seq1	LTRharvest	long_terminal_repeat	61774	62229	.	?	.	Parent=LTR_retrotransposon99
seq1	LTRharvest	target_site_duplication	62230	62233	.	?	.	Parent=repeat_region99
###
seq1	LTRharvest	repeat_region	136303	142011	.	?	.	ID=repeat_region100
seq1	LTRharvest	target_site_duplication	136303	136306	.	?	.	Parent=repeat_region100
seq1	LTRharvest	LTR_retrotransposon	136307	142007	.	+	.	ID=LTR_retrotransposon100;Parent=repeat_region100;ltr_similarity=94.78;seq_number=1
seq1	LTRharvest	long_terminal_repeat	136307	136555	.	?	.	Parent=LTR_retrotransposon100
seq1	LTRdigest	protein_match	140545	140725	9.11e-20	+	2	Parent=LTR_retrotransposon100;name=RVT_1;id=PF00078.18
seq1	LTRdigest	protein_match	140731	140935	1.53e-18	+	2	Parent=LTR_retrotransposon100;name=RVT_1;id=PF00078.18
seq1	LTRdigest	RR_tract	141750	141762	.	+	.	Parent=LTR_retrotransposon100
seq1	LTRharvest	long_terminal_repeat	141760	142007	.	?	.	Parent=LTR_retrotransposon100
seq1	LTRharvest	target_site_duplication	142008	142011	.	?	.	Parent=repeat_region100
###
seq1	LTRharvest	repeat_region	158118	164715	.	?	.	ID=repeat_region101
seq1	LTRharvest	target_site_duplication	158118	158121	.	?	.	Parent=repeat_region101
seq1	LTRharvest	LTR_retrotransposon	158122	164711	.	-	.	ID=LTR_retrotransposon101;Parent=repeat_region101;ltr_similarity=99.65;seq_number=1
seq1	LTRharvest	long_terminal_repeat	158122	158407	.	?	.	Parent=LTR_retrotransposon101
seq1	LTRdigest	protein_match	158400	158883	3.74e-23	-	2	Parent=LTR_retrotransposon101;name=Gypsy;id=PF07253.2
seq1	LTRdigest	RR_tract	158406	158414	.	-	.	Parent=LTR_retrotransposon101
seq1	LTRdigest	protein_match	158900	159782	0	-	0	Parent=LTR_retrotransposon101;name=Gypsy;id=PF07253.2
seq1	LTRdigest	protein_match	160195	160624	1.38e-26	-	1	Parent=LTR_retrotransposon101;name=rve;id=PF00665.17
seq1	LTRdigest	protein_match	161870	162137	8.33e-33	-	0	Parent=LTR_retrotransposon101;name=RVT_1;id=PF00078.18
seq1	LTRdigest	protein_match	162148	162364	3.87e-15	-	1	Parent=LTR_retrotransposon101;name=RVT_1;id=PF00078.18
seq1	LTRharvest	long_terminal_repeat	164426	164711	.	?	.	Parent=LTR_retrotransposon101
seq1	LTRharvest	target_site_duplication	164712	164715	.	?	.	Parent=repeat_region101
###
seq1	LTRharvest	repeat_region	176242	179464	.	?	.	ID=repeat_region102
seq1	LTRharvest	target_site_duplication	176242	176245	.	?	.	Parent=repeat_region102
seq1	LTRharvest	LTR_retrotransposon	176246	179460	.	-	.	ID=LTR_retrotransposon102;Parent=repeat_region102;ltr_similarity=97.01;seq_number=1
seq1	LTRharvest	long_terminal_repeat	176246	176409	.	?	.	Parent=LTR_retrotransposon102
seq1	LTRdigest	RR_tract	176381	176405	.	-	.	Parent=LTR_retrotransposon102
seq1	LTRdigest	protein_match	176864	177182	1.96e-29	-	1	Parent=LTR_retrotransposon102;name=RVT_1;id=PF00078.18
seq1	LTRdigest	protein_match	177844	177889	9.5e-09	-	2	Parent=LTR_retrotransposon102;name=zf-CCHC;id=PF00098.14
seq1	LTRdigest	primer_binding_site	179282	179294	12.8	-	.	Parent=LTR_retrotransposon102;trna=Leu-CAA;trnaoffset=2;pbsoffset=1;edist=0
seq1	LTRharvest	long_terminal_repeat	179294	179460	.	?	.	Parent=LTR_retrotransposon102
seq1	LTRharvest	target_site_duplication	179461	179464	.	?	.	Parent=repeat_region102
###
seq1	LTRharvest	repeat_region	181424	187292	.	?	.	ID=repeat_region103
seq1	LTRharvest	target_site_duplication	181424	181427	.	?	.	Parent=repeat_region103
seq1	LTRharvest	LTR_retrotransposon	181428	187288	.	+	.	ID=LTR_retrotransposon103;Parent=repeat_region103;ltr_similarity=93.05;seq_number=1
seq1	LTRharvest	long_terminal_repeat	181428	181723	.	?	.	Parent=LTR_retrotransposon103
seq1	LTRdigest	protein_match	181841	182051	1.02e-18	+	2	Parent=LTR_retrotransposon103;name=RVT_1;id=PF00078.18
seq1	LTRdigest	protein_match	183378	183810	6.61e-24	+	0	Parent=LTR_retrotransposon103;name=rve;id=PF00665.17
seq1	LTRharvest	long_terminal_repeat	186987	187288	.	?	.	Parent=LTR_retrotransposon103
seq1	LTRharvest	target_site_duplication	187289	187292	.	?	.	Parent=repeat_region103
###
seq1	LTRharvest	repeat_region	197584	203059	.	?	.	ID=repeat_region104
seq1	LTRharvest	target_site_duplication	197584	197587	.	?	.	Parent=repeat_region104
seq1	LTRharvest	LTR_retrotransposon	197588	203055	.	+	.	ID=LTR_retrotransposon104;Parent=repeat_region104;ltr_similarity=92.13;seq_number=1
seq1	LTRharvest	long_terminal_repeat	197588	197794	.	?	.	Parent=LTR_retrotransposon104
seq1	LTRdigest	protein_match	200922	201078	1.47e-37	+	1	Parent=LTR_retrotransposon104;name=Peptidase_A17;id=PF05380.4
seq1	LTRdigest	protein_match	201083	201368	0	+	0	Parent=LTR_retrotransposon104;name=Peptidase_A17;id=PF05380.4
seq1	LTRdigest	protein_match	202321	202615	3.4e-10	+	2	Parent=LTR_retrotransposon104;name=rve;id=PF00665.17
seq1	LTRharvest	long_terminal_repeat	202840	203055	.	?	.	Parent=LTR_retrotransposon104
seq1	LTRharvest	target_site_duplication	203056	203059	.	?	.	Parent=repeat_region104
###
seq1	LTRharvest	repeat_region	250923	255414	.	?	.	ID=repeat_region105
seq1	LTRharvest	target_site_duplication	250923	250926	.	?	.	Parent=repeat_region105
seq1	LTRharvest	LTR_retrotransposon	250927	255410	.	-	.	ID=LTR_retrotransposon105;Parent=repeat_region105;ltr_similarity=91.37;seq_number=1
seq1	LTRharvest	long_terminal_repeat	250927	251123	.	?	.	Parent=LTR_retrotransposon105
seq1	LTRdigest	protein_match	251915	252218	3.34e-40	-	0	Parent=LTR_retrotransposon105;name=RVT_2;id=PF07727.5
seq1	LTRdigest	protein_match	252225	252669	0	-	2	Parent=LTR_retrotransposon105;name=RVT_2;id=PF07727.5
seq1	LTRdigest	protein_match	253245	253677	0	-	2	Parent=LTR_retrotransposon105;name=rve;id=PF00665.17
seq1	LTRdigest	primer_binding_site	255219	255232	7.58	-	.	Parent=LTR_retrotransposon105;trna=Met-CAT;trnaoffset=33;pbsoffset=3;edist=0
seq1	LTRharvest	long_terminal_repeat	255230	255410	.	?	.	Parent=LTR_retrotransposon105
seq1	LTRharvest	target_site_duplication	255411	255414	.	?	.	Parent=repeat_region105
###
seq1	LTRharvest	repeat_region	260875	269996	.	?	.	ID=repeat_region106
seq1	LTRharvest	target_site_duplication	260875	260878	.	?	.	Parent=repeat_region106
seq1	LTRharvest	LTR_retrotransposon	260879	269992	.	+	.	ID=LTR_retrotransposon106;Parent=repeat_region106;ltr_similarity=97.94;seq_number=1
seq1	LTRharvest	long_terminal_repeat	260879	261307	.	?	.	Parent=LTR_retrotransposon106
seq1	LTRdigest	protein_match	265206	265614	0	+	1	Parent=LTR_retrotransposon106;name=Peptidase_A17;id=PF05380.4
seq1	LTRdigest	protein_match	266607	267021	5.9e-16	+	1	Parent=LTR_retrotransposon106;name=rve;id=PF00665.17
seq1	LTRharvest	long_terminal_repeat	269557	269992	.	?	.	Parent=LTR_retrotransposon106
seq1	LTRharvest	target_site_duplication	269993	269996	.	?	.	Parent=repeat_region106
###
seq1	LTRharvest	repeat_region	330877	337337	.	?	.	ID=repeat_region107
seq1	LTRharvest	target_site_duplication	330877	330880	.	?	.	Parent=repeat_region107
seq1	LTRharvest	LTR_retrotransposon	330881	337333	.	+	.	ID=LTR_retrotransposon107;Parent=repeat_region107;ltr_similarity=99.80;seq_number=1
seq1	LTRharvest	long_terminal_repeat	330881	331379	.	?	.	Parent=LTR_retrotransposon107
seq1	LTRdigest	primer_binding_site	331382	331396	15	+	.	Parent=LTR_retrotransposon107;trna=Ser-AGA;trnaoffset=0;pbsoffset=2;edist=0
seq1	LTRdigest	protein_match	334067	334583	0	+	0	Parent=LTR_retrotransposon107;name=RVT_1;id=PF00078.18
seq1	LTRdigest	protein_match	335832	336231	8.4e-28	+	1	Parent=LTR_retrotransposon107;name=rve;id=PF00665.17
seq1	LTRdigest	RR_tract	336824	336836	.	+	.	Parent=LTR_retrotransposon107
seq1	LTRharvest	long_terminal_repeat	336835	337333	.	?	.	Parent=LTR_retrotransposon107
seq1	LTRharvest	target_site_duplication	337334	337337	.	?	.	Parent=repeat_region107
###
seq1	LTRharvest	repeat_region	337365	343503	.	?	.	ID=repeat_region108
seq1	LTRharvest	target_site_duplication	337365	337368	.	?	.	Parent=repeat_region108
seq1	LTRharvest	LTR_retrotransposon	337369	343499	.	+	.	ID=LTR_retrotransposon108;Parent=repeat_region108;ltr_similarity=92.90;seq_number=1
seq1	LTRharvest	long_terminal_repeat	337369	337537	.	?	.	Parent=LTR_retrotransposon108
seq1	LTRdigest	protein_match	339565	340063	6.53e-39	+	0	Parent=LTR_retrotransposon108;name=RVT_1;id=PF00078.18
seq1	LTRdigest	protein_match	341217	341376	7.44e-11	+	2	Parent=LTR_retrotransposon108;name=rve;id=PF00665.17
seq1	LTRharvest	long_terminal_repeat	343332	343499	.	?	.	Parent=LTR_retrotransposon108
seq1	LTRharvest	target_site_duplication	343500	343503	.	?	.	Parent=repeat_region108
###
seq10	LTRharvest	repeat_region	88475	95155	.	?	.	ID=repeat_region109
seq10	LTRharvest	target_site_duplication	88475	88478	.	?	.	Parent=repeat_region109
seq10	LTRharvest	LTR_retrotransposon	88479	95151	.	+	.	ID=LTR_retrotransposon109;Parent=repeat_region109;ltr_similarity=98.11;seq_number=10
seq10	LTRharvest	long_terminal_repeat	88479	89270	.	?	.	Parent=LTR_retrotransposon109
seq10	LTRharvest	long_terminal_repeat	94357	95151	.	?	.	Parent=LTR_retrotransposon109
seq10	LTRharvest	target_site_duplication	95152	95155	.	?	.	Parent=repeat_region109
###
seq10	LTRharvest	repeat_region	128200	132739	.	?	.	ID=repeat_region110
seq10	LTRharvest	target_site_duplication	128200	128219	.	?	.	Parent=repeat_region110
seq10	LTRharvest	LTR_retrotransposon	128220	132719	.	+	.	ID=LTR_retrotransposon110;Parent=repeat_region110;ltr_similarity=100.00;seq_number=10
seq10	LTRharvest	long_terminal_repeat	128220	128417	.	?	.	Parent=LTR_retrotransposon110
seq10	LTRdigest	primer_binding_site	128418	128432	8.12	+	.	Parent=LTR_retrotransposon110;trna=Met-CAT;trnaoffset=33;pbsoffset=0;edist=0
seq10	LTRdigest	protein_match	129238	129286	1.84e-08	+	1	Parent=LTR_retrotransposon110;name=zf-CCHC;id=PF00098.14
seq10	LTRdigest	protein_match	129960	130272	3.14e-35	+	0	Parent=LTR_retrotransposon110;name=rve;id=PF00665.17
seq10	LTRdigest	protein_match	130968	131739	0	+	0	Parent=LTR_retrotransposon110;name=RVT_2;id=PF07727.5
seq10	LTRdigest	RR_tract	132513	132521	.	+	.	Parent=LTR_retrotransposon110
seq10	LTRharvest	long_terminal_repeat	132522	132719	.	?	.	Parent=LTR_retrotransposon110
seq10	LTRharvest	target_site_duplication	132720	132739	.	?	.	Parent=repeat_region110
###
seq2	LTRharvest	repeat_region	4525	9680	.	?	.	ID=repeat_region111
seq2	LTRharvest	target_site_duplication	4525	4529	.	?	.	Parent=repeat_region111
seq2	LTRharvest	LTR_retrotransposon	4530	9675	.	+	.	ID=LTR_retrotransposon111;Parent=repeat_region111;ltr_similarity=100.00;seq_number=2
seq2	LTRharvest	long_terminal_repeat	4530	4805	.	?	.	Parent=LTR_retrotransposon111
seq2	LTRdigest	primer_binding_site	4806	4819	7.58	+	.	Parent=LTR_retrotransposon111;trna=Met-CAT;trnaoffset=33;pbsoffset=0;edist=0
seq2	LTRdigest	protein_match	6387	6882	0	+	0	Parent=LTR_retrotransposon111;name=rve;id=PF00665.17
seq2	LTRdigest	protein_match	7686	8448	0	+	0	Parent=LTR_retrotransposon111;name=RVT_2;id=PF07727.5
seq2	LTRharvest	long_terminal_repeat	9400	9675	.	?	.	Parent=LTR_retrotransposon111
seq2	LTRharvest	target_site_duplication	9676	9680	.	?	.	Parent=repeat_region111
###
seq2	LTRharvest	repeat_region	29487	37799	.	?	.	ID=repeat_region112
seq2	LTRharvest	target_site_duplication	29487	29490	.	?	.	Parent=repeat_region112
seq2	LTRharvest	LTR_retrotransposon	29491	37795	.	-	.	ID=LTR_retrotransposon112;Parent=repeat_region112;ltr_similarity=97.11;seq_number=2
seq2	LTRharvest	long_terminal_repeat	29491	29663	.	?	.	Parent=LTR_retrotransposon112
seq2	LTRdigest	protein_match	30463	31138	0	-	0	Parent=LTR_retrotransposon112;name=RVT_2;id=PF07727.5
seq2	LTRdigest	protein_match	31140	31224	1.21e-13	-	1	Parent=LTR_retrotransposon112;name=RVT_2;id=PF07727.5
seq2	LTRdigest	protein_match	35676	35979	2.73e-30	-	1	Parent=LTR_retrotransposon112;name=rve;id=PF00665.17
seq2	LTRdigest	protein_match	35969	36143	3.52e-16	-	2	Parent=LTR_retrotransposon112;name=rve;id=PF00665.17
seq2	LTRdigest	primer_binding_site	37609	37624	8.89	-	.	Parent=LTR_retrotransposon112;trna=Met-CAT;trnaoffset=32;pbsoffset=2;edist=0
seq2	LTRharvest	long_terminal_repeat	37627	37795	.	?	.	Parent=LTR_retrotransposon112
seq2	LTRharvest	target_site_duplication	37796	37799	.	?	.	Parent=repeat_region112
###
seq2	LTRharvest	repeat_region	62252	67796	.	?	.	ID=repeat_region113
seq2	LTRharvest	target_site_duplication	62252	62255	.	?	.	Parent=repeat_region113
seq2	LTRharvest	LTR_retrotransposon	62256	67792	.	-	.	ID=LTR_retrotransposon113;Parent=repeat_region113;ltr_similarity=99.77;seq_number=2
seq2	LTRharvest	long_terminal_repeat	62256	62685	.	?	.	Parent=LTR_retrotransposon113
seq2	LTRdigest	RR_tract	62686	62696	.	-	.	Parent=LTR_retrotransposon113
seq2	LTRdigest	protein_match	63357	63792	1.74e-35	-	1	Parent=LTR_retrotransposon113;name=rve;id=PF00665.17
seq2	LTRdigest	protein_match	65136	65658	0	-	1	Parent=LTR_retrotransposon113;name=RVT_1;id=PF00078.18
seq2	LTRdigest	protein_match	66267	66549	5.6e-21	-	1	Parent=LTR_retrotransposon113;name=RVP;id=PF00077.11
seq2	LTRdigest	primer_binding_site	67348	67359	12	-	.	Parent=LTR_retrotransposon113;trna=Arg-TCG;trnaoffset=0;pbsoffset=2;edist=0
seq2	LTRharvest	long_terminal_repeat	67362	67792	.	?	.	Parent=LTR_retrotransposon113
seq2	LTRharvest	target_site_duplication	67793	67796	.	?	.	Parent=repeat_region113
###
seq2	LTRharvest	repeat_region	81991	87019	.	?	.	ID=repeat_region114
seq2	LTRharvest	target_site_duplication	81991	81994	.	?	.	Parent=repeat_region114
seq2	LTRharvest	LTR_retrotransposon	81995	87015	.	-	.	ID=LTR_retrotransposon114;Parent=repeat_region114;ltr_similarity=92.04;seq_number=2
seq2	LTRharvest	long_terminal_repeat	81995	82195	.	?	.	Parent=LTR_retrotransposon114
seq2	LTRdigest	RR_tract	82198	82210	.	-	.	Parent=LTR_retrotransposon114
seq2	LTRdigest	protein_match	82910	83279	2.63e-22	-	1	Parent=LTR_retrotransposon114;name=rve;id=PF00665.17
seq2	LTRharvest	long_terminal_repeat	86822	87015	.	?	.	Parent=LTR_retrotransposon114
seq2	LTRharvest	target_site_duplication	87016	87019	.	?	.	Parent=repeat_region114
###
seq2	LTRharvest	repeat_region	163158	172057	.	?	.	ID=repeat_region115
seq2	LTRharvest	target_site_duplication	163158	163161	.	?	.	Parent=repeat_region115
seq2	LTRharvest	LTR_retrotransposon	163162	172053	.	+	.	ID=LTR_retrotransposon115;Parent=repeat_region115;ltr_similarity=94.76;seq_number=2
seq2	LTRharvest	long_terminal_repeat	163162	163688	.	?	.	Parent=LTR_retrotransposon115
seq2	LTRdigest	protein_match	166841	167159	6.3e-25	+	1	Parent=LTR_retrotransposon115;name=RVT_1;id=PF00078.18
seq2	LTRdigest	protein_match	168020	168395	3.03e-26	+	1	Parent=LTR_retrotransposon115;name=rve;id=PF00665.17
seq2	LTRharvest	long_terminal_repeat	171520	172053	.	?	.	Parent=LTR_retrotransposon115
seq2	LTRharvest	target_site_duplication	172054	172057	.	?	.	Parent=repeat_region115
###
seq2	LTRharvest	repeat_region	177247	180512	.	?	.	ID=repeat_region116
seq2	LTRharvest	target_site_duplication	177247	177251	.	?	.	Parent=repeat_region116
seq2	LTRharvest	LTR_retrotransposon	177252	180507	.	+	.	ID=LTR_retrotransposon116;Parent=repeat_region116;ltr_similarity=91.04;seq_number=2
seq2	LTRharvest	long_terminal_repeat	177252	177820	.	?	.	Parent=LTR_retrotransposon116
seq2	LTRdigest	primer_binding_site	177823	177833	3.64	+	.	Parent=LTR_retrotransposon116;trna=Glu-CTC;trnaoffset=24;pbsoffset=2;edist=1
seq2	LTRdigest	protein_match	178559	178865	6.93e-33	+	2	Parent=LTR_retrotransposon116;name=RVT_1;id=PF00078.18
seq2	LTRdigest	protein_match	179740	180028	4.1e-15	+	1	Parent=LTR_retrotransposon116;name=rve;id=PF00665.17
seq2	LTRharvest	long_terminal_repeat	179950	180507	.	?	.	Parent=LTR_retrotransposon116
seq2	LTRharvest	target_site_duplication	180508	180512	.	?	.	Parent=repeat_region116
###
seq2	LTRharvest	repeat_region	182156	185035	.	?	.	ID=repeat_region117
seq2	LTRharvest	target_site_duplication	182156	182161	.	?	.	Parent=repeat_region117
seq2	LTRharvest	LTR_retrotransposon	182162	185029	.	-	.	ID=LTR_retrotransposon117;Parent=repeat_region117;ltr_similarity=91.02;seq_number=2
seq2	LTRharvest	long_terminal_repeat	182162	182417	.	?	.	Parent=LTR_retrotransposon117
seq2	LTRdigest	RR_tract	182402	182410	.	-	.	Parent=LTR_retrotransposon117
seq2	LTRharvest	long_terminal_repeat	184774	185029	.	?	.	Parent=LTR_retrotransposon117
seq2	LTRharvest	target_site_duplication	185030	185035	.	?	.	Parent=repeat_region117
###
seq2	LTRharvest	repeat_region	187696	195074	.	?	.	ID=repeat_region118
seq2	LTRharvest	target_site_duplication	187696	187699	.	?	.	Parent=repeat_region118
seq2	LTRharvest	LTR_retrotransposon	187700	195070	.	-	.	ID=LTR_retrotransposon118;Parent=repeat_region118;ltr_similarity=99.55;seq_number=2
seq2	LTRharvest	long_terminal_repeat	187700	188141	.	?	.	Parent=LTR_retrotransposon118
seq2	LTRdigest	RR_tract	188141	188153	.	-	.	Parent=LTR_retrotransposon118
seq2	LTRdigest	protein_match	188761	189211	4.16e-37	-	0	Parent=LTR_retrotransposon118;name=rve;id=PF00665.17
seq2	LTRdigest	protein_match	190543	191065	0	-	0	Parent=LTR_retrotransposon118;name=RVT_1;id=PF00078.18
seq2	LTRdigest	primer_binding_site	194616	194626	11	-	.	Parent=LTR_retrotransposon118;trna=Arg-TCG;trnaoffset=0;pbsoffset=3;edist=0
seq2	LTRharvest	long_terminal_repeat	194630	195070	.	?	.	Parent=LTR_retrotransposon118
seq2	LTRharvest	target_site_duplication	195071	195074	.	?	.	Parent=repeat_region118
###
seq2	LTRharvest	repeat_region	201285	208638	.	?	.	ID=repeat_region119
seq2	LTRharvest	target_site_duplication	201285	201288	.	?	.	Parent=repeat_region119
seq2	LTRharvest	LTR_retrotransposon	201289	208634	.	-	.	ID=LTR_retrotransposon119;Parent=repeat_region119;ltr_similarity=99.78;seq_number=2
seq2	LTRharvest	long_terminal_repeat	201289	201747	.	?	.	Parent=LTR_retrotransposon119
seq2	LTRdigest	RR_tract	201746	201758	.	-	.	Parent=LTR_retrotransposon119
seq2	LTRdigest	protein_match	203397	203832	1.31e-25	-	2	Parent=LTR_retrotransposon119;name=rve;id=PF00665.17
seq2	LTRdigest	protein_match	205013	205535	0	-	0	Parent=LTR_retrotransposon119;name=RVT_1;id=PF00078.18
seq2	LTRdigest	protein_match	205934	206207	1.56e-12	-	0	Parent=LTR_retrotransposon119;name=RVP;id=PF00077.11
seq2	LTRdigest	primer_binding_site	208159	208173	15	-	.	Parent=LTR_retrotransposon119;trna=Ser-AGA;trnaoffset=0;pbsoffset=2;edist=0
seq2	LTRharvest	long_terminal_repeat	208176	208634	.	?	.	Parent=LTR_retrotransposon119
seq2	LTRharvest	target_site_duplication	208635	208638	.	?	.	Parent=repeat_region119
###
seq2	LTRharvest	repeat_region	257117	261975	.	?	.	ID=repeat_region120
seq2	LTRharvest	target_site_duplication	257117	257121	.	?	.	Parent=repeat_region120
seq2	LTRharvest	LTR_retrotransposon	257122	261970	.	-	.	ID=LTR_retrotransposon120;Parent=repeat_region120;ltr_similarity=99.22;seq_number=2
seq2	LTRharvest	long_terminal_repeat	257122	257508	.	?	.	Parent=LTR_retrotransposon120
seq2	LTRdigest	RR_tract	257509	257518	.	-	.	Parent=LTR_retrotransposon120
seq2	LTRdigest	protein_match	257959	258460	1.34e-13	-	0	Parent=LTR_retrotransposon120;name=rve;id=PF00665.17
seq2	LTRdigest	primer_binding_site	261565	261579	3.75	-	.	Parent=LTR_retrotransposon120;trna=Trp-CCA;trnaoffset=0;pbsoffset=4;edist=1
seq2	LTRharvest	long_terminal_repeat	261584	261970	.	?	.	Parent=LTR_retrotransposon120
seq2	LTRharvest	target_site_duplication	261971	261975	.	?	.	Parent=repeat_region120
###
seq2	LTRharvest	repeat_region	266974	274382	.	?	.	ID=repeat_region121
seq2	LTRharvest	target_site_duplication	266974	266977	.	?	.	Parent=repeat_region121
seq2	LTRharvest	LTR_retrotransposon	266978	274378	.	+	.	ID=LTR_retrotransposon121;Parent=repeat_region121;ltr_similarity=99.30;seq_number=2
seq2	LTRharvest	long_terminal_repeat	266978	267400	.	?	.	Parent=LTR_retrotransposon121
seq2	LTRdigest	primer_binding_site	267404	267414	11	+	.	Parent=LTR_retrotransposon121;trna=Arg-TCG;trnaoffset=0;pbsoffset=3;edist=0
seq2	LTRdigest	protein_match	270059	270359	1.33e-12	+	0	Parent=LTR_retrotransposon121;name=RVP;id=PF00077.11
seq2	LTRdigest	protein_match	270965	271487	0	+	0	Parent=LTR_retrotransposon121;name=RVT_1;id=PF00078.18
seq2	LTRdigest	protein_match	272819	273269	4.18e-37	+	0	Parent=LTR_retrotransposon121;name=rve;id=PF00665.17
seq2	LTRdigest	RR_tract	273943	273955	.	+	.	Parent=LTR_retrotransposon121
seq2	LTRharvest	long_terminal_repeat	273953	274378	.	?	.	Parent=LTR_retrotransposon121
seq2	LTRharvest	target_site_duplication	274379	274382	.	?	.	Parent=repeat_region121
###
seq2	LTRharvest	repeat_region	306110	312355	.	?	.	ID=repeat_region122
seq2	LTRharvest	target_site_duplication	306110	306113	.	?	.	Parent=repeat_region122
seq2	LTRharvest	LTR_retrotransposon	306114	312351	.	+	.	ID=LTR_retrotransposon122;Parent=repeat_region122;ltr_similarity=95.56;seq_number=2
seq2	LTRharvest	long_terminal_repeat	306114	306361	.	?	.	Parent=LTR_retrotransposon122
seq2	LTRdigest	protein_match	310506	310695	7.01e-45	+	0	Parent=LTR_retrotransposon122;name=Peptidase_A17;id=PF05380.4
seq2	LTRdigest	protein_match	310699	310894	0	+	1	Parent=LTR_retrotransposon122;name=Peptidase_A17;id=PF05380.4
seq2	LTRharvest	long_terminal_repeat	312110	312351	.	?	.	Parent=LTR_retrotransposon122
seq2	LTRharvest	target_site_duplication	312352	312355	.	?	.	Parent=repeat_region122
###
seq2	LTRharvest	repeat_region	336614	345517	.	?	.	ID=repeat_region123
seq2	LTRharvest	target_site_duplication	336614	336617	.	?	.	Parent=repeat_region123
seq2	LTRharvest	LTR_retrotransposon	336618	345513	.	-	.	ID=LTR_retrotransposon123;Parent=repeat_region123;ltr_similarity=93.41;seq_number=2
seq2	LTRharvest	long_terminal_repeat	336618	336863	.	?	.	Parent=LTR_retrotransposon123
seq2	LTRdigest	protein_match	340330	340672	2.49e-33	-	2	Parent=LTR_retrotransposon123;name=Peptidase_A17;id=PF05380.4
seq2	LTRharvest	long_terminal_repeat	345256	345513	.	?	.	Parent=LTR_retrotransposon123
seq2	LTRharvest	target_site_duplication	345514	345517	.	?	.	Parent=repeat_region123
###
seq2	LTRharvest	repeat_region	566992	574675	.	?	.	ID=repeat_region124
seq2	LTRharvest	target_site_duplication	566992	566995	.	?	.	Parent=repeat_region124
seq2	LTRharvest	LTR_retrotransposon	566996	574671	.	+	.	ID=LTR_retrotransposon124;Parent=repeat_region124;ltr_similarity=96.78;seq_number=2
seq2	LTRharvest	long_terminal_repeat	566996	567523	.	?	.	Parent=LTR_retrotransposon124
seq2	LTRdigest	protein_match	570290	570635	1.7e-30	+	0	Parent=LTR_retrotransposon124;name=RVT_1;id=PF00078.18
seq2	LTRdigest	protein_match	572055	572490	8.2e-33	+	1	Parent=LTR_retrotransposon124;name=rve;id=PF00665.17
seq2	LTRdigest	protein_match	573022	573169	3.19e-12	+	2	Parent=LTR_retrotransposon124;name=Gypsy;id=PF07253.2
seq2	LTRdigest	RR_tract	574139	574151	.	+	.	Parent=LTR_retrotransposon124
seq2	LTRharvest	long_terminal_repeat	574149	574671	.	?	.	Parent=LTR_retrotransposon124
seq2	LTRharvest	target_site_duplication	574672	574675	.	?	.	Parent=repeat_region124
###
seq2	LTRharvest	repeat_region	650989	656917	.	?	.	ID=repeat_region125
seq2	LTRharvest	target_site_duplication	650989	650992	.	?	.	Parent=repeat_region125
seq2	LTRharvest	LTR_retrotransposon	650993	656913	.	+	.	ID=LTR_retrotransposon125;Parent=repeat_region125;ltr_similarity=97.44;seq_number=2
seq2	LTRharvest	long_terminal_repeat	650993	651226	.	?	.	Parent=LTR_retrotransposon125
seq2	LTRdigest	primer_binding_site	651226	651236	10.8	+	.	Parent=LTR_retrotransposon125;trna=Leu-CAA;trnaoffset=2;pbsoffset=1;edist=0
seq2	LTRdigest	protein_match	654935	655058	2.45e-14	+	0	Parent=LTR_retrotransposon125;name=RVT_1;id=PF00078.18
seq2	LTRdigest	protein_match	655063	655444	6.74e-33	+	2	Parent=LTR_retrotransposon125;name=RVT_1;id=PF00078.18
seq2	LTRharvest	long_terminal_repeat	656683	656913	.	?	.	Parent=LTR_retrotransposon125
seq2	LTRharvest	target_site_duplication	656914	656917	.	?	.	Parent=repeat_region125
###
seq2	LTRharvest	repeat_region	697460	701800	.	?	.	ID=repeat_region126
seq2	LTRharvest	target_site_duplication	697460	697463	.	?	.	Parent=repeat_region126
seq2	LTRharvest	LTR_retrotransposon	697464	701796	.	-	.	ID=LTR_retrotransposon126;Parent=repeat_region126;ltr_similarity=96.10;seq_number=2
seq2	LTRharvest	long_terminal_repeat	697464	697745	.	?	.	Parent=LTR_retrotransposon126
seq2	LTRdigest	protein_match	698937	699318	1.38e-36	-	0	Parent=LTR_retrotransposon126;name=RVT_1;id=PF00078.18
seq2	LTRdigest	protein_match	699323	699446	1.22e-13	-	1	Parent=LTR_retrotransposon126;name=RVT_1;id=PF00078.18
seq2	LTRdigest	protein_match	700379	700427	1.46e-09	-	1	Parent=LTR_retrotransposon126;name=zf-CCHC;id=PF00098.14
seq2	LTRdigest	primer_binding_site	701513	701523	10.8	-	.	Parent=LTR_retrotransposon126;trna=Leu-CAA;trnaoffset=2;pbsoffset=1;edist=0
seq2	LTRharvest	long_terminal_repeat	701523	701796	.	?	.	Parent=LTR_retrotransposon126
seq2	LTRharvest	target_site_duplication	701797	701800	.	?	.	Parent=repeat_region126
###
seq2	LTRharvest	repeat_region	753459	758776	.	?	.	ID=repeat_region127
seq2	LTRharvest	target_site_duplication	753459	753462	.	?	.	Parent=repeat_region127
seq2	LTRharvest	LTR_retrotransposon	753463	758772	.	?	.	ID=LTR_retrotransposon127;Parent=repeat_region127;ltr_similarity=96.25;seq_number=2
seq2	LTRharvest	long_terminal_repeat	753463	753968	.	?	.	Parent=LTR_retrotransposon127
seq2	LTRharvest	long_terminal_repeat	758270	758772	.	?	.	Parent=LTR_retrotransposon127
seq2	LTRharvest	target_site_duplication	758773	758776	.	?	.	Parent=repeat_region127
###
seq2	LTRharvest	repeat_region	936718	944191	.	?	.	ID=repeat_region128
seq2	LTRharvest	target_site_duplication	936718	936721	.	?	.	Parent=repeat_region128
seq2	LTRharvest	LTR_retrotransposon	936722	944187	.	-	.	ID=LTR_retrotransposon128;Parent=repeat_region128;ltr_similarity=99.79;seq_number=2
seq2	LTRharvest	long_terminal_repeat	936722	937203	.	?	.	Parent=LTR_retrotransposon128
seq2	LTRdigest	protein_match	937193	938597	0	-	1	Parent=LTR_retrotransposon128;name=Gypsy;id=PF07253.2
seq2	LTRdigest	RR_tract	937205	937214	.	-	.	Parent=LTR_retrotransposon128
seq2	LTRdigest	protein_match	938972	939404	5.15e-33	-	1	Parent=LTR_retrotransposon128;name=rve;id=PF00665.17
seq2	LTRdigest	protein_match	940658	941183	0	-	1	Parent=LTR_retrotransposon128;name=RVT_1;id=PF00078.18
seq2	LTRdigest	protein_match	941513	941798	2.97e-23	-	1	Parent=LTR_retrotransposon128;name=RVP;id=PF00077.11
seq2	LTRharvest	long_terminal_repeat	943706	944187	.	?	.	Parent=LTR_retrotransposon128
seq2	LTRharvest	target_site_duplication	944188	944191	.	?	.	Parent=repeat_region128
###
seq2	LTRharvest	repeat_region	987789	994004	.	?	.	ID=repeat_region129
seq2	LTRharvest	target_site_duplication	987789	987792	.	?	.	Parent=repeat_region129
seq2	LTRharvest	LTR_retrotransposon	987793	994000	.	+	.	ID=LTR_retrotransposon129;Parent=repeat_region129;ltr_similarity=92.14;seq_number=2
seq2	LTRharvest	long_terminal_repeat	987793	988072	.	?	.	Parent=LTR_retrotransposon129
seq2	LTRdigest	protein_match	991696	992074	0	+	0	Parent=LTR_retrotransposon129;name=Peptidase_A17;id=PF05380.4
seq2	LTRharvest	long_terminal_repeat	993727	994000	.	?	.	Parent=LTR_retrotransposon129
seq2	LTRharvest	target_site_duplication	994001	994004	.	?	.	Parent=repeat_region129
###
seq2	LTRharvest	repeat_region	1014774	1022331	.	?	.	ID=repeat_region130
seq2	LTRharvest	target_site_duplication	1014774	1014777	.	?	.	Parent=repeat_region130
seq2	LTRharvest	LTR_retrotransposon	1014778	1022327	.	?	.	ID=LTR_retrotransposon130;Parent=repeat_region130;ltr_similarity=95.78;seq_number=2
seq2	LTRharvest	long_terminal_repeat	1014778	1015014	.	?	.	Parent=LTR_retrotransposon130
seq2	LTRharvest	long_terminal_repeat	1022095	1022327	.	?	.	Parent=LTR_retrotransposon130
seq2	LTRharvest	target_site_duplication	1022328	1022331	.	?	.	Parent=repeat_region130
###
seq2	LTRharvest	repeat_region	1049729	1057380	.	?	.	ID=repeat_region131
seq2	LTRharvest	target_site_duplication	1049729	1049732	.	?	.	Parent=repeat_region131
seq2	LTRharvest	LTR_retrotransposon	1049733	1057376	.	-	.	ID=LTR_retrotransposon131;Parent=repeat_region131;ltr_similarity=92.48;seq_number=2
seq2	LTRharvest	long_terminal_repeat	1049733	1049958	.	?	.	Parent=LTR_retrotransposon131
seq2	LTRdigest	RR_tract	1049957	1049979	.	-	.	Parent=LTR_retrotransposon131
seq2	LTRdigest	protein_match	1050749	1051148	1.82e-25	-	0	Parent=LTR_retrotransposon131;name=rve;id=PF00665.17
seq2	LTRdigest	protein_match	1052398	1052920	0	-	1	Parent=LTR_retrotransposon131;name=RVT_1;id=PF00078.18
seq2	LTRharvest	long_terminal_repeat	1057163	1057376	.	?	.	Parent=LTR_retrotransposon131
seq2	LTRharvest	target_site_duplication	1057377	1057380	.	?	.	Parent=repeat_region131
###
seq2	LTRharvest	repeat_region	1105252	1110408	.	?	.	ID=repeat_region132
seq2	LTRharvest	target_site_duplication	1105252	1105256	.	?	.	Parent=repeat_region132
seq2	LTRharvest	LTR_retrotransposon	1105257	1110403	.	+	.	ID=LTR_retrotransposon132;Parent=repeat_region132;ltr_similarity=100.00;seq_number=2
seq2	LTRharvest	long_terminal_repeat	1105257	1105534	.	?	.	Parent=LTR_retrotransposon132
seq2	LTRdigest	primer_binding_site	1105534	1105547	7.58	+	.	Parent=LTR_retrotransposon132;trna=Met-CAT;trnaoffset=33;pbsoffset=1;edist=0
seq2	LTRdigest	protein_match	1107114	1107609	0	+	0	Parent=LTR_retrotransposon132;name=rve;id=PF00665.17
seq2	LTRdigest	protein_match	1108413	1109175	0	+	0	Parent=LTR_retrotransposon132;name=RVT_2;id=PF07727.5
seq2	LTRharvest	long_terminal_repeat	1110126	1110403	.	?	.	Parent=LTR_retrotransposon132
seq2	LTRharvest	target_site_duplication	1110404	1110408	.	?	.	Parent=repeat_region132
###
seq2	LTRharvest	repeat_region	1115283	1120366	.	?	.	ID=repeat_region133
seq2	LTRharvest	target_site_duplication	1115283	1115287	.	?	.	Parent=repeat_region133
seq2	LTRharvest	LTR_retrotransposon	1115288	1120361	.	-	.	ID=LTR_retrotransposon133;Parent=repeat_region133;ltr_similarity=96.98;seq_number=2
seq2	LTRharvest	long_terminal_repeat	1115288	1115550	.	?	.	Parent=LTR_retrotransposon133
seq2	LTRdigest	protein_match	1116089	1116515	6.47e-30	-	0	Parent=LTR_retrotransposon133;name=rve;id=PF00665.17
seq2	LTRdigest	protein_match	1117551	1118058	0	-	2	Parent=LTR_retrotransposon133;name=RVT_1;id=PF00078.18
seq2	LTRdigest	primer_binding_site	1120083	1120093	10.8	-	.	Parent=LTR_retrotransposon133;trna=Leu-CAA;trnaoffset=2;pbsoffset=3;edist=0
seq2	LTRharvest	long_terminal_repeat	1120097	1120361	.	?	.	Parent=LTR_retrotransposon133
seq2	LTRharvest	target_site_duplication	1120362	1120366	.	?	.	Parent=repeat_region133
###
seq2	LTRharvest	repeat_region	1173735	1178155	.	?	.	ID=repeat_region134
seq2	LTRharvest	target_site_duplication	1173735	1173738	.	?	.	Parent=repeat_region134
seq2	LTRharvest	LTR_retrotransposon	1173739	1178151	.	-	.	ID=LTR_retrotransposon134;Parent=repeat_region134;ltr_similarity=92.41;seq_number=2
seq2	LTRharvest	long_terminal_repeat	1173739	1173962	.	?	.	Parent=LTR_retrotransposon134
seq2	LTRdigest	RR_tract	1173961	1173970	.	-	.	Parent=LTR_retrotransposon134
seq2	LTRdigest	protein_match	1174529	1174880	3.78e-34	-	1	Parent=LTR_retrotransposon134;name=rve;id=PF00665.17
seq2	LTRdigest	protein_match	1175927	1176428	0	-	1	Parent=LTR_retrotransposon134;name=RVT_1;id=PF00078.18
seq2	LTRharvest	long_terminal_repeat	1177940	1178151	.	?	.	Parent=LTR_retrotransposon134
seq2	LTRharvest	target_site_duplication	1178152	1178155	.	?	.	Parent=repeat_region134
###
seq2	LTRharvest	repeat_region	1254988	1260165	.	?	.	ID=repeat_region135
seq2	LTRharvest	target_site_duplication	1254988	1254991	.	?	.	Parent=repeat_region135
seq2	LTRharvest	LTR_retrotransposon	1254992	1260161	.	?	.	ID=LTR_retrotransposon135;Parent=repeat_region135;ltr_similarity=96.00;seq_number=2
seq2	LTRharvest	long_terminal_repeat	1254992	1255260	.	?	.	Parent=LTR_retrotransposon135
seq2	LTRharvest	long_terminal_repeat	1259887	1260161	.	?	.	Parent=LTR_retrotransposon135
seq2	LTRharvest	target_site_duplication	1260162	1260165	.	?	.	Parent=repeat_region135
###
seq2	LTRharvest	repeat_region	1267558	1275173	.	?	.	ID=repeat_region136
seq2	LTRharvest	target_site_duplication	1267558	1267561	.	?	.	Parent=repeat_region136
seq2	LTRharvest	LTR_retrotransposon	1267562	1275169	.	+	.	ID=LTR_retrotransposon136;Parent=repeat_region136;ltr_similarity=100.00;seq_number=2
seq2	LTRharvest	long_terminal_repeat	1267562	1268079	.	?	.	Parent=LTR_retrotransposon136
seq2	LTRdigest	primer_binding_site	1268082	1268096	15	+	.	Parent=LTR_retrotransposon136;trna=Lys-TTT;trnaoffset=0;pbsoffset=2;edist=0
seq2	LTRdigest	protein_match	1271088	1271610	0	+	1	Parent=LTR_retrotransposon136;name=RVT_1;id=PF00078.18
seq2	LTRdigest	protein_match	1272897	1273338	7.66e-28	+	1	Parent=LTR_retrotransposon136;name=rve;id=PF00665.17
seq2	LTRdigest	RR_tract	1274641	1274653	.	+	.	Parent=LTR_retrotransposon136
seq2	LTRharvest	long_terminal_repeat	1274652	1275169	.	?	.	Parent=LTR_retrotransposon136
seq2	LTRharvest	target_site_duplication	1275170	1275173	.	?	.	Parent=repeat_region136
###
seq2	LTRharvest	repeat_region	1305550	1308132	.	?	.	ID=repeat_region137
seq2	LTRharvest	target_site_duplication	1305550	1305553	.	?	.	Parent=repeat_region137
seq2	LTRharvest	LTR_retrotransposon	1305554	1308128	.	-	.	ID=LTR_retrotransposon137;Parent=repeat_region137;ltr_similarity=100.00;seq_number=2
seq2	LTRharvest	long_terminal_repeat	1305554	1305829	.	?	.	Parent=LTR_retrotransposon137
seq2	LTRdigest	RR_tract	1305828	1305840	.	-	.	Parent=LTR_retrotransposon137
seq2	LTRharvest	long_terminal_repeat	1307853	1308128	.	?	.	Parent=LTR_retrotransposon137
seq2	LTRharvest	target_site_duplication	1308129	1308132	.	?	.	Parent=repeat_region137
###
seq2	LTRharvest	repeat_region	1430746	1434780	.	?	.	ID=repeat_region138
seq2	LTRharvest	target_site_duplication	1430746	1430749	.	?	.	Parent=repeat_region138
seq2	LTRharvest	LTR_retrotransposon	1430750	1434776	.	+	.	ID=LTR_retrotransposon138;Parent=repeat_region138;ltr_similarity=98.58;seq_number=2
seq2	LTRharvest	long_terminal_repeat	1430750	1431172	.	?	.	Parent=LTR_retrotransposon138
seq2	LTRdigest	primer_binding_site	1431172	1431184	12.8	+	.	Parent=LTR_retrotransposon138;trna=Leu-CAA;trnaoffset=2;pbsoffset=1;edist=0
seq2	LTRdigest	protein_match	1431979	1432024	2.54e-09	+	2	Parent=LTR_retrotransposon138;name=zf-CCHC;id=PF00098.14
seq2	LTRdigest	protein_match	1432957	1433407	7.2e-33	+	2	Parent=LTR_retrotransposon138;name=rve;id=PF00665.17
seq2	LTRharvest	long_terminal_repeat	1434356	1434776	.	?	.	Parent=LTR_retrotransposon138
seq2	LTRharvest	target_site_duplication	1434777	1434780	.	?	.	Parent=repeat_region138
###
seq2	LTRharvest	repeat_region	1473109	1480275	.	?	.	ID=repeat_region139
seq2	LTRharvest	target_site_duplication	1473109	1473112	.	?	.	Parent=repeat_region139
seq2	LTRharvest	LTR_retrotransposon	1473113	1480271	.	+	.	ID=LTR_retrotransposon139;Parent=repeat_region139;ltr_similarity=97.64;seq_number=2
seq2	LTRharvest	long_terminal_repeat	1473113	1473706	.	?	.	Parent=LTR_retrotransposon139
seq2	LTRdigest	protein_match	1473823	1474348	0	+	2	Parent=LTR_retrotransposon139;name=RVT_1;id=PF00078.18
seq2	LTRdigest	protein_match	1475371	1475809	1.87e-30	+	2	Parent=LTR_retrotransposon139;name=rve;id=PF00665.17
seq2	LTRdigest	protein_match	1476371	1476875	0	+	0	Parent=LTR_retrotransposon139;name=Gypsy;id=PF07253.2
seq2	LTRdigest	protein_match	1476883	1477342	0	+	2	Parent=LTR_retrotransposon139;name=Gypsy;id=PF07253.2
seq2	LTRdigest	protein_match	1477361	1477649	0	+	0	Parent=LTR_retrotransposon139;name=Gypsy;id=PF07253.2
seq2	LTRharvest	long_terminal_repeat	1479692	1480271	.	?	.	Parent=LTR_retrotransposon139
seq2	LTRharvest	target_site_duplication	1480272	1480275	.	?	.	Parent=repeat_region139
###
seq2	LTRharvest	repeat_region	1509622	1515103	.	?	.	ID=repeat_region140
seq2	LTRharvest	target_site_duplication	1509622	1509625	.	?	.	Parent=repeat_region140
seq2	LTRharvest	LTR_retrotransposon	1509626	1515099	.	-	.	ID=LTR_retrotransposon140;Parent=repeat_region140;ltr_similarity=99.33;seq_number=2
seq2	LTRharvest	long_terminal_repeat	1509626	1509925	.	?	.	Parent=LTR_retrotransposon140
seq2	LTRdigest	protein_match	1510485	1510941	3.73e-42	-	0	Parent=LTR_retrotransposon140;name=rve;id=PF00665.17
seq2	LTRdigest	protein_match	1511973	1512480	0	-	0	Parent=LTR_retrotransposon140;name=RVT_1;id=PF00078.18
seq2	LTRharvest	long_terminal_repeat	1514800	1515099	.	?	.	Parent=LTR_retrotransposon140
seq2	LTRharvest	target_site_duplication	1515100	1515103	.	?	.	Parent=repeat_region140
###
seq2	LTRharvest	repeat_region	1756833	1761859	.	?	.	ID=repeat_region141
seq2	LTRharvest	target_site_duplication	1756833	1756836	.	?	.	Parent=repeat_region141
seq2	LTRharvest	LTR_retrotransposon	1756837	1761855	.	+	.	ID=LTR_retrotransposon141;Parent=repeat_region141;ltr_similarity=98.91;seq_number=2
seq2	LTRharvest	long_terminal_repeat	1756837	1757107	.	?	.	Parent=LTR_retrotransposon141
seq2	LTRdigest	protein_match	1758445	1758493	4.4e-09	+	0	Parent=LTR_retrotransposon141;name=zf-CCHC;id=PF00098.14
seq2	LTRdigest	protein_match	1759162	1759663	0	+	0	Parent=LTR_retrotransposon141;name=RVT_1;id=PF00078.18
seq2	LTRdigest	protein_match	1760689	1761145	1.9e-41	+	0	Parent=LTR_retrotransposon141;name=rve;id=PF00665.17
seq2	LTRharvest	long_terminal_repeat	1761582	1761855	.	?	.	Parent=LTR_retrotransposon141
seq2	LTRharvest	target_site_duplication	1761856	1761859	.	?	.	Parent=repeat_region141
###
seq2	LTRharvest	repeat_region	1789714	1797223	.	?	.	ID=repeat_region142
seq2	LTRharvest	target_site_duplication	1789714	1789717	.	?	.	Parent=repeat_region142
seq2	LTRharvest	LTR_retrotransposon	1789718	1797219	.	-	.	ID=LTR_retrotransposon142;Parent=repeat_region142;ltr_similarity=100.00;seq_number=2
seq2	LTRharvest	long_terminal_repeat	1789718	1790229	.	?	.	Parent=LTR_retrotransposon142
seq2	LTRdigest	RR_tract	1790228	1790240	.	-	.	Parent=LTR_retrotransposon142
seq2	LTRdigest	protein_match	1791923	1792358	1.13e-24	-	1	Parent=LTR_retrotransposon142;name=rve;id=PF00665.17
seq2	LTRdigest	protein_match	1793567	1794089	0	-	1	Parent=LTR_retrotransposon142;name=RVT_1;id=PF00078.18
seq2	LTRdigest	protein_match	1794491	1794785	1.35e-24	-	1	Parent=LTR_retrotransposon142;name=RVP;id=PF00077.11
seq2	LTRharvest	long_terminal_repeat	1796708	1797219	.	?	.	Parent=LTR_retrotransposon142
seq2	LTRharvest	target_site_duplication	1797220	1797223	.	?	.	Parent=repeat_region142
###
seq2	LTRharvest	repeat_region	2185948	2194178	.	?	.	ID=repeat_region143
seq2	LTRharvest	target_site_duplication	2185948	2185951	.	?	.	Parent=repeat_region143
seq2	LTRharvest	LTR_retrotransposon	2185952	2194174	.	-	.	ID=LTR_retrotransposon143;Parent=repeat_region143;ltr_similarity=98.03;seq_number=2
seq2	LTRharvest	long_terminal_repeat	2185952	2186255	.	?	.	Parent=LTR_retrotransposon143
seq2	LTRdigest	protein_match	2186969	2187158	2.87e-13	-	2	Parent=LTR_retrotransposon143;name=rve;id=PF00665.17
seq2	LTRdigest	protein_match	2187162	2187405	5.13e-17	-	1	Parent=LTR_retrotransposon143;name=rve;id=PF00665.17
seq2	LTRdigest	protein_match	2188491	2188998	5.66e-38	-	1	Parent=LTR_retrotransposon143;name=RVT_1;id=PF00078.18
seq2	LTRdigest	primer_binding_site	2193854	2193866	3.55	-	.	Parent=LTR_retrotransposon143;trna=Pro-CGG;trnaoffset=13;pbsoffset=3;edist=1
seq2	LTRharvest	long_terminal_repeat	2193870	2194174	.	?	.	Parent=LTR_retrotransposon143
seq2	LTRharvest	target_site_duplication	2194175	2194178	.	?	.	Parent=repeat_region143
###
seq2	LTRharvest	repeat_region	2217818	2225201	.	?	.	ID=repeat_region144
seq2	LTRharvest	target_site_duplication	2217818	2217821	.	?	.	Parent=repeat_region144
seq2	LTRharvest	LTR_retrotransposon	2217822	2225197	.	-	.	ID=LTR_retrotransposon144;Parent=repeat_region144;ltr_similarity=100.00;seq_number=2
seq2	LTRharvest	long_terminal_repeat	2217822	2218251	.	?	.	Parent=LTR_retrotransposon144
seq2	LTRdigest	RR_tract	2218252	2218262	.	-	.	Parent=LTR_retrotransposon144
seq2	LTRdigest	protein_match	2218922	2219357	2.48e-35	-	2	Parent=LTR_retrotransposon144;name=rve;id=PF00665.17
seq2	LTRdigest	protein_match	2220701	2221223	0	-	2	Parent=LTR_retrotransposon144;name=RVT_1;id=PF00078.18
seq2	LTRdigest	protein_match	2221832	2222114	7.8e-21	-	2	Parent=LTR_retrotransposon144;name=RVP;id=PF00077.11
seq2	LTRdigest	primer_binding_site	2224753	2224764	12	-	.	Parent=LTR_retrotransposon144;trna=Arg-TCG;trnaoffset=0;pbsoffset=3;edist=0
seq2	LTRharvest	long_terminal_repeat	2224768	2225197	.	?	.	Parent=LTR_retrotransposon144
seq2	LTRharvest	target_site_duplication	2225198	2225201	.	?	.	Parent=repeat_region144
###
seq2	LTRharvest	repeat_region	2234441	2239109	.	?	.	ID=repeat_region145
seq2	LTRharvest	target_site_duplication	2234441	2234448	.	?	.	Parent=repeat_region145
seq2	LTRharvest	LTR_retrotransposon	2234449	2239101	.	-	.	ID=LTR_retrotransposon145;Parent=repeat_region145;ltr_similarity=99.41;seq_number=2
seq2	LTRharvest	long_terminal_repeat	2234449	2234789	.	?	.	Parent=LTR_retrotransposon145
seq2	LTRdigest	protein_match	2235528	2236302	0	-	0	Parent=LTR_retrotransposon145;name=RVT_2;id=PF07727.5
seq2	LTRdigest	protein_match	2236833	2237307	0	-	0	Parent=LTR_retrotransposon145;name=rve;id=PF00665.17
seq2	LTRdigest	protein_match	2237952	2237997	1.82e-09	-	0	Parent=LTR_retrotransposon145;name=zf-CCHC;id=PF00098.14
seq2	LTRdigest	primer_binding_site	2238751	2238765	8.12	-	.	Parent=LTR_retrotransposon145;trna=Met-CAT;trnaoffset=33;pbsoffset=5;edist=0
seq2	LTRharvest	long_terminal_repeat	2238761	2239101	.	?	.	Parent=LTR_retrotransposon145
seq2	LTRharvest	target_site_duplication	2239102	2239109	.	?	.	Parent=repeat_region145
###
seq2	LTRharvest	repeat_region	2271657	2280393	.	?	.	ID=repeat_region146
seq2	LTRharvest	target_site_duplication	2271657	2271660	.	?	.	Parent=repeat_region146
seq2	LTRharvest	LTR_retrotransposon	2271661	2280389	.	-	.	ID=LTR_retrotransposon146;Parent=repeat_region146;ltr_similarity=99.29;seq_number=2
seq2	LTRharvest	long_terminal_repeat	2271661	2272082	.	?	.	Parent=LTR_retrotransposon146
seq2	LTRdigest	protein_match	2274863	2275628	0	-	0	Parent=LTR_retrotransposon146;name=RVT_1;id=PF00078.18
seq2	LTRharvest	long_terminal_repeat	2279969	2280389	.	?	.	Parent=LTR_retrotransposon146
seq2	LTRharvest	target_site_duplication	2280390	2280393	.	?	.	Parent=repeat_region146
###
seq2	LTRharvest	repeat_region	2285575	2290142	.	?	.	ID=repeat_region147
seq2	LTRharvest	target_site_duplication	2285575	2285578	.	?	.	Parent=repeat_region147
seq2	LTRharvest	LTR_retrotransposon	2285579	2290138	.	+	.	ID=LTR_retrotransposon147;Parent=repeat_region147;ltr_similarity=92.77;seq_number=2
seq2	LTRharvest	long_terminal_repeat	2285579	2285804	.	?	.	Parent=LTR_retrotransposon147
seq2	LTRdigest	primer_binding_site	2285807	2285817	5.96	+	.	Parent=LTR_retrotransposon147;trna=Met-CAT;trnaoffset=33;pbsoffset=2;edist=0
seq2	LTRdigest	protein_match	2286607	2286655	1.64e-08	+	2	Parent=LTR_retrotransposon147;name=zf-CCHC;id=PF00098.14
seq2	LTRdigest	protein_match	2287315	2287789	0	+	2	Parent=LTR_retrotransposon147;name=rve;id=PF00665.17
seq2	LTRdigest	protein_match	2288410	2289181	0	+	2	Parent=LTR_retrotransposon147;name=RVT_2;id=PF07727.5
seq2	LTRharvest	long_terminal_repeat	2289904	2290138	.	?	.	Parent=LTR_retrotransposon147
seq2	LTRdigest	RR_tract	2289919	2289927	.	+	.	Parent=LTR_retrotransposon147
seq2	LTRharvest	target_site_duplication	2290139	2290142	.	?	.	Parent=repeat_region147
###
seq2	LTRharvest	repeat_region	2326733	2334597	.	?	.	ID=repeat_region148
seq2	LTRharvest	target_site_duplication	2326733	2326736	.	?	.	Parent=repeat_region148
seq2	LTRharvest	LTR_retrotransposon	2326737	2334593	.	+	.	ID=LTR_retrotransposon148;Parent=repeat_region148;ltr_similarity=98.31;seq_number=2
seq2	LTRharvest	long_terminal_repeat	2326737	2327032	.	?	.	Parent=LTR_retrotransposon148
seq2	LTRdigest	primer_binding_site	2327034	2327048	15	+	.	Parent=LTR_retrotransposon148;trna=Tyr-GTA;trnaoffset=0;pbsoffset=1;edist=0
seq2	LTRdigest	protein_match	2331096	2331546	0	+	0	Parent=LTR_retrotransposon148;name=Peptidase_A17;id=PF05380.4
seq2	LTRdigest	protein_match	2332372	2332789	2.07e-10	+	1	Parent=LTR_retrotransposon148;name=rve;id=PF00665.17
seq2	LTRharvest	long_terminal_repeat	2334302	2334593	.	?	.	Parent=LTR_retrotransposon148
seq2	LTRharvest	target_site_duplication	2334594	2334597	.	?	.	Parent=repeat_region148
###
seq2	LTRharvest	repeat_region	2343530	2348646	.	?	.	ID=repeat_region149
seq2	LTRharvest	target_site_duplication	2343530	2343533	.	?	.	Parent=repeat_region149
seq2	LTRharvest	LTR_retrotransposon	2343534	2348642	.	?	.	ID=LTR_retrotransposon149;Parent=repeat_region149;ltr_similarity=95.42;seq_number=2
seq2	LTRharvest	long_terminal_repeat	2343534	2343814	.	?	.	Parent=LTR_retrotransposon149
seq2	LTRharvest	long_terminal_repeat	2348359	2348642	.	?	.	Parent=LTR_retrotransposon149
seq2	LTRharvest	target_site_duplication	2348643	2348646	.	?	.	Parent=repeat_region149
###
seq2	LTRharvest	repeat_region	2358321	2363805	.	?	.	ID=repeat_region150
seq2	LTRharvest	target_site_duplication	2358321	2358324	.	?	.	Parent=repeat_region150
seq2	LTRharvest	LTR_retrotransposon	2358325	2363801	.	+	.	ID=LTR_retrotransposon150;Parent=repeat_region150;ltr_similarity=96.09;seq_number=2
seq2	LTRharvest	long_terminal_repeat	2358325	2358631	.	?	.	Parent=LTR_retrotransposon150
seq2	LTRdigest	protein_match	2360939	2361446	0	+	1	Parent=LTR_retrotransposon150;name=RVT_1;id=PF00078.18
seq2	LTRdigest	protein_match	2362477	2362807	2.87e-36	+	0	Parent=LTR_retrotransposon150;name=rve;id=PF00665.17
seq2	LTRharvest	long_terminal_repeat	2363503	2363801	.	?	.	Parent=LTR_retrotransposon150
seq2	LTRharvest	target_site_duplication	2363802	2363805	.	?	.	Parent=repeat_region150
###
seq2	LTRharvest	repeat_region	2467330	2472366	.	?	.	ID=repeat_region151
seq2	LTRharvest	target_site_duplication	2467330	2467333	.	?	.	Parent=repeat_region151
seq2	LTRharvest	LTR_retrotransposon	2467334	2472362	.	+	.	ID=LTR_retrotransposon151;Parent=repeat_region151;ltr_similarity=98.92;seq_number=2
seq2	LTRharvest	long_terminal_repeat	2467334	2467610	.	?	.	Parent=LTR_retrotransposon151
seq2	LTRdigest	protein_match	2468947	2468995	4.41e-09	+	2	Parent=LTR_retrotransposon151;name=zf-CCHC;id=PF00098.14
seq2	LTRdigest	protein_match	2469664	2470165	0	+	2	Parent=LTR_retrotransposon151;name=RVT_1;id=PF00078.18
seq2	LTRdigest	protein_match	2471191	2471647	1.9e-41	+	2	Parent=LTR_retrotransposon151;name=rve;id=PF00665.17
seq2	LTRharvest	long_terminal_repeat	2472085	2472362	.	?	.	Parent=LTR_retrotransposon151
seq2	LTRharvest	target_site_duplication	2472363	2472366	.	?	.	Parent=repeat_region151
###
seq2	LTRharvest	repeat_region	2839722	2847252	.	?	.	ID=repeat_region152
seq2	LTRharvest	target_site_duplication	2839722	2839725	.	?	.	Parent=repeat_region152
seq2	LTRharvest	LTR_retrotransposon	2839726	2847248	.	+	.	ID=LTR_retrotransposon152;Parent=repeat_region152;ltr_similarity=100.00;seq_number=2
seq2	LTRharvest	long_terminal_repeat	2839726	2840243	.	?	.	Parent=LTR_retrotransposon152
seq2	LTRdigest	primer_binding_site	2840246	2840260	15	+	.	Parent=LTR_retrotransposon152;trna=Lys-TTT;trnaoffset=0;pbsoffset=2;edist=0
seq2	LTRdigest	protein_match	2843165	2843687	0	+	1	Parent=LTR_retrotransposon152;name=RVT_1;id=PF00078.18
seq2	LTRdigest	protein_match	2844974	2845415	7.56e-28	+	1	Parent=LTR_retrotransposon152;name=rve;id=PF00665.17
seq2	LTRdigest	RR_tract	2846720	2846732	.	+	.	Parent=LTR_retrotransposon152
seq2	LTRharvest	long_terminal_repeat	2846731	2847248	.	?	.	Parent=LTR_retrotransposon152
seq2	LTRharvest	target_site_duplication	2847249	2847252	.	?	.	Parent=repeat_region152
###
seq2	LTRharvest	repeat_region	3097396	3105095	.	?	.	ID=repeat_region153
seq2	LTRharvest	target_site_duplication	3097396	3097400	.	?	.	Parent=repeat_region153
seq2	LTRharvest	LTR_retrotransposon	3097401	3105090	.	-	.	ID=LTR_retrotransposon153;Parent=repeat_region153;ltr_similarity=99.30;seq_number=2
seq2	LTRharvest	long_terminal_repeat	3097401	3097829	.	?	.	Parent=LTR_retrotransposon153
seq2	LTRdigest	protein_match	3099096	3099510	4.83e-16	-	0	Parent=LTR_retrotransposon153;name=rve;id=PF00665.17
seq2	LTRdigest	protein_match	3100644	3100770	7.22e-19	-	0	Parent=LTR_retrotransposon153;name=Peptidase_A17;id=PF05380.4
seq2	LTRharvest	long_terminal_repeat	3104662	3105090	.	?	.	Parent=LTR_retrotransposon153
seq2	LTRharvest	target_site_duplication	3105091	3105095	.	?	.	Parent=repeat_region153
###
seq2	LTRharvest	repeat_region	3149743	3156746	.	?	.	ID=repeat_region154
seq2	LTRharvest	target_site_duplication	3149743	3149746	.	?	.	Parent=repeat_region154
seq2	LTRharvest	LTR_retrotransposon	3149747	3156742	.	-	.	ID=LTR_retrotransposon154;Parent=repeat_region154;ltr_similarity=100.00;seq_number=2
seq2	LTRharvest	long_terminal_repeat	3149747	3150160	.	?	.	Parent=LTR_retrotransposon154
seq2	LTRdigest	RR_tract	3150159	3150171	.	-	.	Parent=LTR_retrotransposon154
seq2	LTRdigest	protein_match	3151854	3152289	2.59e-27	-	1	Parent=LTR_retrotransposon154;name=rve;id=PF00665.17
seq2	LTRdigest	protein_match	3153501	3154023	0	-	1	Parent=LTR_retrotransposon154;name=RVT_1;id=PF00078.18
seq2	LTRdigest	protein_match	3154422	3154707	1.09e-23	-	1	Parent=LTR_retrotransposon154;name=RVP;id=PF00077.11
seq2	LTRdigest	primer_binding_site	3156312	3156326	15	-	.	Parent=LTR_retrotransposon154;trna=Ser-AGA;trnaoffset=0;pbsoffset=2;edist=0
seq2	LTRharvest	long_terminal_repeat	3156329	3156742	.	?	.	Parent=LTR_retrotransposon154
seq2	LTRharvest	target_site_duplication	3156743	3156746	.	?	.	Parent=repeat_region154
###
seq2	LTRharvest	repeat_region	3703228	3709647	.	?	.	ID=repeat_region155
seq2	LTRharvest	target_site_duplication	3703228	3703231	.	?	.	Parent=repeat_region155
seq2	LTRharvest	LTR_retrotransposon	3703232	3709643	.	+	.	ID=LTR_retrotransposon155;Parent=repeat_region155;ltr_similarity=100.00;seq_number=2
seq2	LTRharvest	long_terminal_repeat	3703232	3703507	.	?	.	Parent=LTR_retrotransposon155
seq2	LTRdigest	protein_match	3705886	3706405	0	+	2	Parent=LTR_retrotransposon155;name=RVT_1;id=PF00078.18
seq2	LTRdigest	protein_match	3707656	3708097	2.54e-30	+	2	Parent=LTR_retrotransposon155;name=rve;id=PF00665.17
seq2	LTRdigest	RR_tract	3709357	3709369	.	+	.	Parent=LTR_retrotransposon155
seq2	LTRharvest	long_terminal_repeat	3709368	3709643	.	?	.	Parent=LTR_retrotransposon155
seq2	LTRharvest	target_site_duplication	3709644	3709647	.	?	.	Parent=repeat_region155
###
seq2	LTRharvest	repeat_region	3749812	3754858	.	?	.	ID=repeat_region156
seq2	LTRharvest	target_site_duplication	3749812	3749819	.	?	.	Parent=repeat_region156
seq2	LTRharvest	LTR_retrotransposon	3749820	3754850	.	+	.	ID=LTR_retrotransposon156;Parent=repeat_region156;ltr_similarity=100.00;seq_number=2
seq2	LTRharvest	long_terminal_repeat	3749820	3750097	.	?	.	Parent=LTR_retrotransposon156
seq2	LTRdigest	protein_match	3751435	3751483	4.41e-09	+	1	Parent=LTR_retrotransposon156;name=zf-CCHC;id=PF00098.14
seq2	LTRdigest	protein_match	3752152	3752653	0	+	1	Parent=LTR_retrotransposon156;name=RVT_1;id=PF00078.18
seq2	LTRdigest	protein_match	3753679	3754135	1.9e-41	+	1	Parent=LTR_retrotransposon156;name=rve;id=PF00665.17
seq2	LTRharvest	long_terminal_repeat	3754573	3754850	.	?	.	Parent=LTR_retrotransposon156
seq2	LTRharvest	target_site_duplication	3754851	3754858	.	?	.	Parent=repeat_region156
###
seq2	LTRharvest	repeat_region	3994546	4001076	.	?	.	ID=repeat_region157
seq2	LTRharvest	target_site_duplication	3994546	3994549	.	?	.	Parent=repeat_region157
seq2	LTRharvest	LTR_retrotransposon	3994550	4001072	.	+	.	ID=LTR_retrotransposon157;Parent=repeat_region157;ltr_similarity=100.00;seq_number=2
seq2	LTRharvest	long_terminal_repeat	3994550	3994963	.	?	.	Parent=LTR_retrotransposon157
seq2	LTRdigest	primer_binding_site	3994966	3994980	15	+	.	Parent=LTR_retrotransposon157;trna=Ser-AGA;trnaoffset=0;pbsoffset=2;edist=0
seq2	LTRdigest	protein_match	3996584	3996869	1e-23	+	0	Parent=LTR_retrotransposon157;name=RVP;id=PF00077.11
seq2	LTRdigest	protein_match	3997268	3997790	0	+	0	Parent=LTR_retrotransposon157;name=RVT_1;id=PF00078.18
seq2	LTRdigest	protein_match	3998860	3999133	4.38e-17	+	2	Parent=LTR_retrotransposon157;name=rve;id=PF00665.17
seq2	LTRdigest	RR_tract	4000648	4000660	.	+	.	Parent=LTR_retrotransposon157
seq2	LTRharvest	long_terminal_repeat	4000659	4001072	.	?	.	Parent=LTR_retrotransposon157
seq2	LTRharvest	target_site_duplication	4001073	4001076	.	?	.	Parent=repeat_region157
###
seq2	LTRharvest	repeat_region	4597204	4601595	.	?	.	ID=repeat_region158
seq2	LTRharvest	target_site_duplication	4597204	4597207	.	?	.	Parent=repeat_region158
seq2	LTRharvest	LTR_retrotransposon	4597208	4601591	.	?	.	ID=LTR_retrotransposon158;Parent=repeat_region158;ltr_similarity=93.81;seq_number=2
seq2	LTRharvest	long_terminal_repeat	4597208	4597885	.	?	.	Parent=LTR_retrotransposon158
seq2	LTRharvest	long_terminal_repeat	4600913	4601591	.	?	.	Parent=LTR_retrotransposon158
seq2	LTRharvest	target_site_duplication	4601592	4601595	.	?	.	Parent=repeat_region158
###
seq2	LTRharvest	repeat_region	4665467	4671608	.	?	.	ID=repeat_region159
seq2	LTRharvest	target_site_duplication	4665467	4665470	.	?	.	Parent=repeat_region159
seq2	LTRharvest	LTR_retrotransposon	4665471	4671604	.	-	.	ID=LTR_retrotransposon159;Parent=repeat_region159;ltr_similarity=98.01;seq_number=2
seq2	LTRharvest	long_terminal_repeat	4665471	4665716	.	?	.	Parent=LTR_retrotransposon159
seq2	LTRdigest	protein_match	4666198	4666594	3.98e-16	-	0	Parent=LTR_retrotransposon159;name=rve;id=PF00665.17
seq2	LTRdigest	protein_match	4667596	4668088	0	-	0	Parent=LTR_retrotransposon159;name=Peptidase_A17;id=PF05380.4
seq2	LTRdigest	primer_binding_site	4671341	4671355	15	-	.	Parent=LTR_retrotransposon159;trna=Ile-AAT;trnaoffset=0;pbsoffset=2;edist=0
seq2	LTRharvest	long_terminal_repeat	4671354	4671604	.	?	.	Parent=LTR_retrotransposon159
seq2	LTRharvest	target_site_duplication	4671605	4671608	.	?	.	Parent=repeat_region159
###
seq2	LTRharvest	repeat_region	5038858	5045278	.	?	.	ID=repeat_region160
seq2	LTRharvest	target_site_duplication	5038858	5038861	.	?	.	Parent=repeat_region160
seq2	LTRharvest	LTR_retrotransposon	5038862	5045274	.	+	.	ID=LTR_retrotransposon160;Parent=repeat_region160;ltr_similarity=100.00;seq_number=2
seq2	LTRharvest	long_terminal_repeat	5038862	5039137	.	?	.	Parent=LTR_retrotransposon160
seq2	LTRdigest	protein_match	5041516	5042035	0	+	2	Parent=LTR_retrotransposon160;name=RVT_1;id=PF00078.18
seq2	LTRdigest	protein_match	5043286	5043727	2.54e-30	+	2	Parent=LTR_retrotransposon160;name=rve;id=PF00665.17
seq2	LTRdigest	RR_tract	5044988	5045000	.	+	.	Parent=LTR_retrotransposon160
seq2	LTRharvest	long_terminal_repeat	5044999	5045274	.	?	.	Parent=LTR_retrotransposon160
seq2	LTRharvest	target_site_duplication	5045275	5045278	.	?	.	Parent=repeat_region160
###
seq2	LTRharvest	repeat_region	5239780	5248880	.	?	.	ID=repeat_region161
seq2	LTRharvest	target_site_duplication	5239780	5239784	.	?	.	Parent=repeat_region161
seq2	LTRharvest	LTR_retrotransposon	5239785	5248875	.	-	.	ID=LTR_retrotransposon161;Parent=repeat_region161;ltr_similarity=100.00;seq_number=2
seq2	LTRharvest	long_terminal_repeat	5239785	5240213	.	?	.	Parent=LTR_retrotransposon161
seq2	LTRdigest	protein_match	5242743	5243157	5.89e-16	-	0	Parent=LTR_retrotransposon161;name=rve;id=PF00665.17
seq2	LTRdigest	protein_match	5244150	5244558	0	-	0	Parent=LTR_retrotransposon161;name=Peptidase_A17;id=PF05380.4
seq2	LTRharvest	long_terminal_repeat	5248447	5248875	.	?	.	Parent=LTR_retrotransposon161
seq2	LTRharvest	target_site_duplication	5248876	5248880	.	?	.	Parent=repeat_region161
###
seq2	LTRharvest	repeat_region	5614170	5621671	.	?	.	ID=repeat_region162
seq2	LTRharvest	target_site_duplication	5614170	5614173	.	?	.	Parent=repeat_region162
seq2	LTRharvest	LTR_retrotransposon	5614174	5621667	.	+	.	ID=LTR_retrotransposon162;Parent=repeat_region162;ltr_similarity=100.00;seq_number=2
seq2	LTRharvest	long_terminal_repeat	5614174	5614685	.	?	.	Parent=LTR_retrotransposon162
seq2	LTRdigest	protein_match	5616597	5616891	1.35e-24	+	2	Parent=LTR_retrotransposon162;name=RVP;id=PF00077.11
seq2	LTRdigest	protein_match	5617293	5617815	0	+	2	Parent=LTR_retrotransposon162;name=RVT_1;id=PF00078.18
seq2	LTRdigest	protein_match	5619024	5619459	1.12e-24	+	2	Parent=LTR_retrotransposon162;name=rve;id=PF00665.17
seq2	LTRdigest	RR_tract	5621145	5621157	.	+	.	Parent=LTR_retrotransposon162
seq2	LTRharvest	long_terminal_repeat	5621156	5621667	.	?	.	Parent=LTR_retrotransposon162
seq2	LTRharvest	target_site_duplication	5621668	5621671	.	?	.	Parent=repeat_region162
###
seq2	LTRharvest	repeat_region	6064435	6073552	.	?	.	ID=repeat_region163
seq2	LTRharvest	target_site_duplication	6064435	6064438	.	?	.	Parent=repeat_region163
seq2	LTRharvest	LTR_retrotransposon	6064439	6073548	.	-	.	ID=LTR_retrotransposon163;Parent=repeat_region163;ltr_similarity=99.77;seq_number=2
seq2	LTRharvest	long_terminal_repeat	6064439	6064867	.	?	.	Parent=LTR_retrotransposon163
seq2	LTRdigest	protein_match	6067408	6067822	5.9e-16	-	2	Parent=LTR_retrotransposon163;name=rve;id=PF00665.17
seq2	LTRdigest	protein_match	6068815	6069223	0	-	2	Parent=LTR_retrotransposon163;name=Peptidase_A17;id=PF05380.4
seq2	LTRharvest	long_terminal_repeat	6073120	6073548	.	?	.	Parent=LTR_retrotransposon163
seq2	LTRharvest	target_site_duplication	6073549	6073552	.	?	.	Parent=repeat_region163
###
seq2	LTRharvest	repeat_region	6473112	6481649	.	?	.	ID=repeat_region164
seq2	LTRharvest	target_site_duplication	6473112	6473115	.	?	.	Parent=repeat_region164
seq2	LTRharvest	LTR_retrotransposon	6473116	6481645	.	-	.	ID=LTR_retrotransposon164;Parent=repeat_region164;ltr_similarity=99.06;seq_number=2
seq2	LTRharvest	long_terminal_repeat	6473116	6473535	.	?	.	Parent=LTR_retrotransposon164
seq2	LTRdigest	RR_tract	6473533	6473545	.	-	.	Parent=LTR_retrotransposon164
seq2	LTRdigest	protein_match	6475513	6475966	3.35e-31	-	0	Parent=LTR_retrotransposon164;name=rve;id=PF00665.17
seq2	LTRdigest	protein_match	6477175	6477697	0	-	0	Parent=LTR_retrotransposon164;name=RVT_1;id=PF00078.18
seq2	LTRdigest	primer_binding_site	6481210	6481224	15	-	.	Parent=LTR_retrotransposon164;trna=Ser-AGA;trnaoffset=0;pbsoffset=3;edist=0
seq2	LTRharvest	long_terminal_repeat	6481222	6481645	.	?	.	Parent=LTR_retrotransposon164
seq2	LTRharvest	target_site_duplication	6481646	6481649	.	?	.	Parent=repeat_region164
###
seq2	LTRharvest	repeat_region	6517283	6524625	.	?	.	ID=repeat_region165
seq2	LTRharvest	target_site_duplication	6517283	6517286	.	?	.	Parent=repeat_region165
seq2	LTRharvest	LTR_retrotransposon	6517287	6524621	.	+	.	ID=LTR_retrotransposon165;Parent=repeat_region165;ltr_similarity=96.85;seq_number=2
seq2	LTRharvest	long_terminal_repeat	6517287	6517718	.	?	.	Parent=LTR_retrotransposon165
seq2	LTRdigest	primer_binding_site	6517722	6517732	11	+	.	Parent=LTR_retrotransposon165;trna=Arg-TCG;trnaoffset=0;pbsoffset=3;edist=0
seq2	LTRdigest	protein_match	6521266	6521788	0	+	1	Parent=LTR_retrotransposon165;name=RVT_1;id=PF00078.18
seq2	LTRdigest	protein_match	6523120	6523570	4.13e-37	+	1	Parent=LTR_retrotransposon165;name=rve;id=PF00665.17
seq2	LTRdigest	RR_tract	6524165	6524177	.	+	.	Parent=LTR_retrotransposon165
seq2	LTRharvest	long_terminal_repeat	6524178	6524621	.	?	.	Parent=LTR_retrotransposon165
seq2	LTRharvest	target_site_duplication	6524622	6524625	.	?	.	Parent=repeat_region165
###
seq2	LTRharvest	repeat_region	6546754	6554164	.	?	.	ID=repeat_region166
seq2	LTRharvest	target_site_duplication	6546754	6546757	.	?	.	Parent=repeat_region166
seq2	LTRharvest	LTR_retrotransposon	6546758	6554160	.	+	.	ID=LTR_retrotransposon166;Parent=repeat_region166;ltr_similarity=99.77;seq_number=2
seq2	LTRharvest	long_terminal_repeat	6546758	6547199	.	?	.	Parent=LTR_retrotransposon166
seq2	LTRdigest	primer_binding_site	6547202	6547212	11	+	.	Parent=LTR_retrotransposon166;trna=Arg-TCG;trnaoffset=0;pbsoffset=2;edist=0
seq2	LTRdigest	protein_match	6550763	6551285	0	+	0	Parent=LTR_retrotransposon166;name=RVT_1;id=PF00078.18
seq2	LTRdigest	protein_match	6552617	6553067	2.81e-37	+	0	Parent=LTR_retrotransposon166;name=rve;id=PF00665.17
seq2	LTRdigest	RR_tract	6553705	6553717	.	+	.	Parent=LTR_retrotransposon166
seq2	LTRharvest	long_terminal_repeat	6553718	6554160	.	?	.	Parent=LTR_retrotransposon166
seq2	LTRharvest	target_site_duplication	6554161	6554164	.	?	.	Parent=repeat_region166
###
seq2	LTRharvest	repeat_region	6835584	6843085	.	?	.	ID=repeat_region167
seq2	LTRharvest	target_site_duplication	6835584	6835587	.	?	.	Parent=repeat_region167
seq2	LTRharvest	LTR_retrotransposon	6835588	6843081	.	+	.	ID=LTR_retrotransposon167;Parent=repeat_region167;ltr_similarity=100.00;seq_number=2
seq2	LTRharvest	long_terminal_repeat	6835588	6836099	.	?	.	Parent=LTR_retrotransposon167
seq2	LTRdigest	protein_match	6838021	6838219	3.95e-15	+	0	Parent=LTR_retrotransposon167;name=RVP;id=PF00077.11
seq2	LTRdigest	protein_match	6838707	6839229	0	+	2	Parent=LTR_retrotransposon167;name=RVT_1;id=PF00078.18
seq2	LTRdigest	protein_match	6840438	6840873	1.12e-24	+	2	Parent=LTR_retrotransposon167;name=rve;id=PF00665.17
seq2	LTRdigest	RR_tract	6842559	6842571	.	+	.	Parent=LTR_retrotransposon167
seq2	LTRharvest	long_terminal_repeat	6842570	6843081	.	?	.	Parent=LTR_retrotransposon167
seq2	LTRharvest	target_site_duplication	6843082	6843085	.	?	.	Parent=repeat_region167
###
seq2	LTRharvest	repeat_region	6897362	6906495	.	?	.	ID=repeat_region168
seq2	LTRharvest	target_site_duplication	6897362	6897366	.	?	.	Parent=repeat_region168
seq2	LTRharvest	LTR_retrotransposon	6897367	6906490	.	-	.	ID=LTR_retrotransposon168;Parent=repeat_region168;ltr_similarity=99.31;seq_number=2
seq2	LTRharvest	long_terminal_repeat	6897367	6897802	.	?	.	Parent=LTR_retrotransposon168
seq2	LTRdigest	protein_match	6900343	6900757	5.91e-16	-	0	Parent=LTR_retrotransposon168;name=rve;id=PF00665.17
seq2	LTRdigest	protein_match	6901750	6902158	0	-	0	Parent=LTR_retrotransposon168;name=Peptidase_A17;id=PF05380.4
seq2	LTRharvest	long_terminal_repeat	6906055	6906490	.	?	.	Parent=LTR_retrotransposon168
seq2	LTRharvest	target_site_duplication	6906491	6906495	.	?	.	Parent=repeat_region168
###
seq2	LTRharvest	repeat_region	7185175	7189446	.	?	.	ID=repeat_region169
seq2	LTRharvest	target_site_duplication	7185175	7185178	.	?	.	Parent=repeat_region169
seq2	LTRharvest	LTR_retrotransposon	7185179	7189442	.	-	.	ID=LTR_retrotransposon169;Parent=repeat_region169;ltr_similarity=99.28;seq_number=2
seq2	LTRharvest	long_terminal_repeat	7185179	7185454	.	?	.	Parent=LTR_retrotransposon169
seq2	LTRdigest	protein_match	7185889	7186345	1.53e-41	-	1	Parent=LTR_retrotransposon169;name=rve;id=PF00665.17
seq2	LTRdigest	protein_match	7187371	7187845	0	-	1	Parent=LTR_retrotransposon169;name=RVT_1;id=PF00078.18
seq2	LTRharvest	long_terminal_repeat	7189165	7189442	.	?	.	Parent=LTR_retrotransposon169
seq2	LTRharvest	target_site_duplication	7189443	7189446	.	?	.	Parent=repeat_region169
###
seq2	LTRharvest	repeat_region	7232308	7237367	.	?	.	ID=repeat_region170
seq2	LTRharvest	target_site_duplication	7232308	7232311	.	?	.	Parent=repeat_region170
seq2	LTRharvest	LTR_retrotransposon	7232312	7237363	.	+	.	ID=LTR_retrotransposon170;Parent=repeat_region170;ltr_similarity=92.07;seq_number=2
seq2	LTRharvest	long_terminal_repeat	7232312	7232601	.	?	.	Parent=LTR_retrotransposon170
seq2	LTRdigest	RR_tract	7237055	7237074	.	+	.	Parent=LTR_retrotransposon170
seq2	LTRharvest	long_terminal_repeat	7237076	7237363	.	?	.	Parent=LTR_retrotransposon170
seq2	LTRharvest	target_site_duplication	7237364	7237367	.	?	.	Parent=repeat_region170
###
seq2	LTRharvest	repeat_region	7303187	7306177	.	?	.	ID=repeat_region171
seq2	LTRharvest	target_site_duplication	7303187	7303190	.	?	.	Parent=repeat_region171
seq2	LTRharvest	LTR_retrotransposon	7303191	7306173	.	+	.	ID=LTR_retrotransposon171;Parent=repeat_region171;ltr_similarity=98.53;seq_number=2
seq2	LTRharvest	long_terminal_repeat	7303191	7303595	.	?	.	Parent=LTR_retrotransposon171
seq2	LTRdigest	primer_binding_site	7303598	7303612	15	+	.	Parent=LTR_retrotransposon171;trna=Lys-TTT;trnaoffset=0;pbsoffset=2;edist=0
seq2	LTRdigest	RR_tract	7305754	7305766	.	+	.	Parent=LTR_retrotransposon171
seq2	LTRharvest	long_terminal_repeat	7305765	7306173	.	?	.	Parent=LTR_retrotransposon171
seq2	LTRharvest	target_site_duplication	7306174	7306177	.	?	.	Parent=repeat_region171
###
seq2	LTRharvest	repeat_region	8504041	8511825	.	?	.	ID=repeat_region172
seq2	LTRharvest	target_site_duplication	8504041	8504044	.	?	.	Parent=repeat_region172
seq2	LTRharvest	LTR_retrotransposon	8504045	8511821	.	?	.	ID=LTR_retrotransposon172;Parent=repeat_region172;ltr_similarity=93.43;seq_number=2
seq2	LTRharvest	long_terminal_repeat	8504045	8504453	.	?	.	Parent=LTR_retrotransposon172
seq2	LTRharvest	long_terminal_repeat	8511396	8511821	.	?	.	Parent=LTR_retrotransposon172
seq2	LTRharvest	target_site_duplication	8511822	8511825	.	?	.	Parent=repeat_region172
###
seq2	LTRharvest	repeat_region	8595071	8603387	.	?	.	ID=repeat_region173
seq2	LTRharvest	target_site_duplication	8595071	8595074	.	?	.	Parent=repeat_region173
seq2	LTRharvest	LTR_retrotransposon	8595075	8603383	.	+	.	ID=LTR_retrotransposon173;Parent=repeat_region173;ltr_similarity=99.08;seq_number=2
seq2	LTRharvest	long_terminal_repeat	8595075	8595503	.	?	.	Parent=LTR_retrotransposon173
seq2	LTRdigest	protein_match	8599399	8599807	0	+	1	Parent=LTR_retrotransposon173;name=Peptidase_A17;id=PF05380.4
seq2	LTRdigest	protein_match	8600800	8601214	5.3e-16	+	1	Parent=LTR_retrotransposon173;name=rve;id=PF00665.17
seq2	LTRharvest	long_terminal_repeat	8602951	8603383	.	?	.	Parent=LTR_retrotransposon173
seq2	LTRharvest	target_site_duplication	8603384	8603387	.	?	.	Parent=repeat_region173
###
seq2	LTRharvest	repeat_region	8676850	8685163	.	?	.	ID=repeat_region174
seq2	LTRharvest	target_site_duplication	8676850	8676853	.	?	.	Parent=repeat_region174
seq2	LTRharvest	LTR_retrotransposon	8676854	8685159	.	-	.	ID=LTR_retrotransposon174;Parent=repeat_region174;ltr_similarity=97.72;seq_number=2
seq2	LTRharvest	long_terminal_repeat	8676854	8677282	.	?	.	Parent=LTR_retrotransposon174
seq2	LTRdigest	protein_match	8679021	8679435	5.3e-16	-	0	Parent=LTR_retrotransposon174;name=rve;id=PF00665.17
seq2	LTRdigest	protein_match	8680428	8680836	0	-	0	Parent=LTR_retrotransposon174;name=Peptidase_A17;id=PF05380.4
seq2	LTRharvest	long_terminal_repeat	8684721	8685159	.	?	.	Parent=LTR_retrotransposon174
seq2	LTRharvest	target_site_duplication	8685160	8685163	.	?	.	Parent=repeat_region174
###
seq2	LTRharvest	repeat_region	8743437	8749828	.	?	.	ID=repeat_region175
seq2	LTRharvest	target_site_duplication	8743437	8743440	.	?	.	Parent=repeat_region175
seq2	LTRharvest	LTR_retrotransposon	8743441	8749824	.	-	.	ID=LTR_retrotransposon175;Parent=repeat_region175;ltr_similarity=91.55;seq_number=2
seq2	LTRharvest	long_terminal_repeat	8743441	8743582	.	?	.	Parent=LTR_retrotransposon175
seq2	LTRdigest	primer_binding_site	8749684	8749695	3.21	-	.	Parent=LTR_retrotransposon175;trna=Lys-TTT;trnaoffset=34;pbsoffset=2;edist=1
seq2	LTRharvest	long_terminal_repeat	8749694	8749824	.	?	.	Parent=LTR_retrotransposon175
seq2	LTRharvest	target_site_duplication	8749825	8749828	.	?	.	Parent=repeat_region175
###
seq2	LTRharvest	repeat_region	8749831	8755063	.	?	.	ID=repeat_region176
seq2	LTRharvest	target_site_duplication	8749831	8749834	.	?	.	Parent=repeat_region176
seq2	LTRharvest	LTR_retrotransposon	8749835	8755059	.	+	.	ID=LTR_retrotransposon176;Parent=repeat_region176;ltr_similarity=98.78;seq_number=2
seq2	LTRharvest	long_terminal_repeat	8749835	8750326	.	?	.	Parent=LTR_retrotransposon176
seq2	LTRdigest	primer_binding_site	8750327	8750340	13.1	+	.	Parent=LTR_retrotransposon176;trna=Tyr-GTA;trnaoffset=7;pbsoffset=0;edist=1
seq2	LTRdigest	protein_match	8751325	8751802	0	+	2	Parent=LTR_retrotransposon176;name=RVT_1;id=PF00078.18
seq2	LTRdigest	protein_match	8752997	8753453	7.02e-33	+	0	Parent=LTR_retrotransposon176;name=rve;id=PF00665.17
seq2	LTRdigest	RR_tract	8754562	8754574	.	+	.	Parent=LTR_retrotransposon176
seq2	LTRharvest	long_terminal_repeat	8754572	8755059	.	?	.	Parent=LTR_retrotransposon176
seq2	LTRharvest	target_site_duplication	8755060	8755063	.	?	.	Parent=repeat_region176
###
seq2	LTRharvest	repeat_region	9297303	9302825	.	?	.	ID=repeat_region177
seq2	LTRharvest	target_site_duplication	9297303	9297306	.	?	.	Parent=repeat_region177
seq2	LTRharvest	LTR_retrotransposon	9297307	9302821	.	?	.	ID=LTR_retrotransposon177;Parent=repeat_region177;ltr_similarity=97.12;seq_number=2
seq2	LTRharvest	long_terminal_repeat	9297307	9298096	.	?	.	Parent=LTR_retrotransposon177
seq2	LTRharvest	long_terminal_repeat	9302024	9302821	.	?	.	Parent=LTR_retrotransposon177
seq2	LTRharvest	target_site_duplication	9302822	9302825	.	?	.	Parent=repeat_region177
###
seq2	LTRharvest	repeat_region	9615690	9623297	.	?	.	ID=repeat_region178
seq2	LTRharvest	target_site_duplication	9615690	9615693	.	?	.	Parent=repeat_region178
seq2	LTRharvest	LTR_retrotransposon	9615694	9623293	.	+	.	ID=LTR_retrotransposon178;Parent=repeat_region178;ltr_similarity=100.00;seq_number=2
seq2	LTRharvest	long_terminal_repeat	9615694	9616210	.	?	.	Parent=LTR_retrotransposon178
seq2	LTRdigest	primer_binding_site	9616213	9616230	18	+	.	Parent=LTR_retrotransposon178;trna=Lys-TTT;trnaoffset=0;pbsoffset=2;edist=0
seq2	LTRdigest	protein_match	9619218	9619740	0	+	2	Parent=LTR_retrotransposon178;name=RVT_1;id=PF00078.18
seq2	LTRdigest	protein_match	9621027	9621468	7.65e-28	+	2	Parent=LTR_retrotransposon178;name=rve;id=PF00665.17
seq2	LTRdigest	RR_tract	9622766	9622778	.	+	.	Parent=LTR_retrotransposon178
seq2	LTRharvest	long_terminal_repeat	9622777	9623293	.	?	.	Parent=LTR_retrotransposon178
seq2	LTRharvest	target_site_duplication	9623294	9623297	.	?	.	Parent=repeat_region178
###
seq2	LTRharvest	repeat_region	9989291	9996291	.	?	.	ID=repeat_region179
seq2	LTRharvest	target_site_duplication	9989291	9989294	.	?	.	Parent=repeat_region179
seq2	LTRharvest	LTR_retrotransposon	9989295	9996287	.	-	.	ID=LTR_retrotransposon179;Parent=repeat_region179;ltr_similarity=100.00;seq_number=2
seq2	LTRharvest	long_terminal_repeat	9989295	9989560	.	?	.	Parent=LTR_retrotransposon179
seq2	LTRdigest	RR_tract	9989559	9989571	.	-	.	Parent=LTR_retrotransposon179
seq2	LTRdigest	protein_match	9990589	9991033	2.18e-34	-	1	Parent=LTR_retrotransposon179;name=rve;id=PF00665.17
seq2	LTRdigest	protein_match	9992278	9992800	0	-	1	Parent=LTR_retrotransposon179;name=RVT_1;id=PF00078.18
seq2	LTRdigest	primer_binding_site	9996005	9996019	15	-	.	Parent=LTR_retrotransposon179;trna=Lys-TTT;trnaoffset=0;pbsoffset=2;edist=0
seq2	LTRharvest	long_terminal_repeat	9996022	9996287	.	?	.	Parent=LTR_retrotransposon179
seq2	LTRharvest	target_site_duplication	9996288	9996291	.	?	.	Parent=repeat_region179
###
seq2	LTRharvest	repeat_region	10354845	10363955	.	?	.	ID=repeat_region180
seq2	LTRharvest	target_site_duplication	10354845	10354848	.	?	.	Parent=repeat_region180
seq2	LTRharvest	LTR_retrotransposon	10354849	10363951	.	+	.	ID=LTR_retrotransposon180;Parent=repeat_region180;ltr_similarity=98.19;seq_number=2
seq2	LTRharvest	long_terminal_repeat	10354849	10355290	.	?	.	Parent=LTR_retrotransposon180
seq2	LTRdigest	protein_match	10359161	10359569	0	+	1	Parent=LTR_retrotransposon180;name=Peptidase_A17;id=PF05380.4
seq2	LTRdigest	protein_match	10360562	10360976	5.9e-16	+	1	Parent=LTR_retrotransposon180;name=rve;id=PF00665.17
seq2	LTRharvest	long_terminal_repeat	10363516	10363951	.	?	.	Parent=LTR_retrotransposon180
seq2	LTRharvest	target_site_duplication	10363952	10363955	.	?	.	Parent=repeat_region180
###
seq2	LTRharvest	repeat_region	10776766	10785324	.	?	.	ID=repeat_region181
seq2	LTRharvest	target_site_duplication	10776766	10776769	.	?	.	Parent=repeat_region181
seq2	LTRharvest	LTR_retrotransposon	10776770	10785320	.	-	.	ID=LTR_retrotransposon181;Parent=repeat_region181;ltr_similarity=98.15;seq_number=2
seq2	LTRharvest	long_terminal_repeat	10776770	10777094	.	?	.	Parent=LTR_retrotransposon181
seq2	LTRdigest	RR_tract	10777090	10777103	.	-	.	Parent=LTR_retrotransposon181
seq2	LTRdigest	protein_match	10778561	10779035	3.32e-17	-	0	Parent=LTR_retrotransposon181;name=rve;id=PF00665.17
seq2	LTRdigest	protein_match	10779938	10780412	0	-	0	Parent=LTR_retrotransposon181;name=Peptidase_A17;id=PF05380.4
seq2	LTRdigest	primer_binding_site	10784980	10784994	15	-	.	Parent=LTR_retrotransposon181;trna=Tyr-GTA;trnaoffset=0;pbsoffset=1;edist=0
seq2	LTRharvest	long_terminal_repeat	10784996	10785320	.	?	.	Parent=LTR_retrotransposon181
seq2	LTRharvest	target_site_duplication	10785321	10785324	.	?	.	Parent=repeat_region181
###
seq2	LTRharvest	repeat_region	10903009	10910390	.	?	.	ID=repeat_region182
seq2	LTRharvest	target_site_duplication	10903009	10903012	.	?	.	Parent=repeat_region182
seq2	LTRharvest	LTR_retrotransposon	10903013	10910386	.	-	.	ID=LTR_retrotransposon182;Parent=repeat_region182;ltr_similarity=97.38;seq_number=2
seq2	LTRharvest	long_terminal_repeat	10903013	10903459	.	?	.	Parent=LTR_retrotransposon182
seq2	LTRdigest	RR_tract	10903460	10903472	.	-	.	Parent=LTR_retrotransposon182
seq2	LTRdigest	protein_match	10904066	10904516	2.8e-37	-	2	Parent=LTR_retrotransposon182;name=rve;id=PF00665.17
seq2	LTRdigest	protein_match	10905848	10906370	0	-	2	Parent=LTR_retrotransposon182;name=RVT_1;id=PF00078.18
seq2	LTRharvest	long_terminal_repeat	10909929	10910386	.	?	.	Parent=LTR_retrotransposon182
seq2	LTRharvest	target_site_duplication	10910387	10910390	.	?	.	Parent=repeat_region182
###
seq2	LTRharvest	repeat_region	10972535	10979534	.	?	.	ID=repeat_region183
seq2	LTRharvest	target_site_duplication	10972535	10972538	.	?	.	Parent=repeat_region183
seq2	LTRharvest	LTR_retrotransposon	10972539	10979530	.	+	.	ID=LTR_retrotransposon183;Parent=repeat_region183;ltr_similarity=100.00;seq_number=2
seq2	LTRharvest	long_terminal_repeat	10972539	10972952	.	?	.	Parent=LTR_retrotransposon183
seq2	LTRdigest	primer_binding_site	10972955	10972969	15	+	.	Parent=LTR_retrotransposon183;trna=Ser-AGA;trnaoffset=0;pbsoffset=2;edist=0
seq2	LTRdigest	protein_match	10974570	10974855	1.09e-23	+	0	Parent=LTR_retrotransposon183;name=RVP;id=PF00077.11
seq2	LTRdigest	protein_match	10975254	10975776	0	+	0	Parent=LTR_retrotransposon183;name=RVT_1;id=PF00078.18
seq2	LTRdigest	protein_match	10976988	10977423	2.59e-27	+	0	Parent=LTR_retrotransposon183;name=rve;id=PF00665.17
seq2	LTRdigest	RR_tract	10979106	10979118	.	+	.	Parent=LTR_retrotransposon183
seq2	LTRharvest	long_terminal_repeat	10979117	10979530	.	?	.	Parent=LTR_retrotransposon183
seq2	LTRharvest	target_site_duplication	10979531	10979534	.	?	.	Parent=repeat_region183
###
seq2	LTRharvest	repeat_region	11006874	11015305	.	?	.	ID=repeat_region184
seq2	LTRharvest	target_site_duplication	11006874	11006877	.	?	.	Parent=repeat_region184
seq2	LTRharvest	LTR_retrotransposon	11006878	11015301	.	+	.	ID=LTR_retrotransposon184;Parent=repeat_region184;ltr_similarity=98.58;seq_number=2
seq2	LTRharvest	long_terminal_repeat	11006878	11007299	.	?	.	Parent=LTR_retrotransposon184
seq2	LTRdigest	primer_binding_site	11007297	11007311	15	+	.	Parent=LTR_retrotransposon184;trna=Ser-AGA;trnaoffset=0;pbsoffset=3;edist=0
seq2	LTRdigest	protein_match	11010719	11011241	0	+	1	Parent=LTR_retrotransposon184;name=RVT_1;id=PF00078.18
seq2	LTRdigest	protein_match	11012450	11012903	3.3e-31	+	1	Parent=LTR_retrotransposon184;name=rve;id=PF00665.17
seq2	LTRdigest	RR_tract	11014874	11014886	.	+	.	Parent=LTR_retrotransposon184
seq2	LTRharvest	long_terminal_repeat	11014884	11015301	.	?	.	Parent=LTR_retrotransposon184
seq2	LTRharvest	target_site_duplication	11015302	11015305	.	?	.	Parent=repeat_region184
###
seq2	LTRharvest	repeat_region	11228225	11236792	.	?	.	ID=repeat_region185
seq2	LTRharvest	target_site_duplication	11228225	11228228	.	?	.	Parent=repeat_region185
seq2	LTRharvest	LTR_retrotransposon	11228229	11236788	.	+	.	ID=LTR_retrotransposon185;Parent=repeat_region185;ltr_similarity=95.96;seq_number=2
seq2	LTRharvest	long_terminal_repeat	11228229	11228674	.	?	.	Parent=LTR_retrotransposon185
seq2	LTRdigest	primer_binding_site	11228671	11228685	15	+	.	Parent=LTR_retrotransposon185;trna=Ser-AGA;trnaoffset=0;pbsoffset=4;edist=0
seq2	LTRdigest	protein_match	11232195	11232717	0	+	0	Parent=LTR_retrotransposon185;name=RVT_1;id=PF00078.18
seq2	LTRdigest	protein_match	11233926	11234379	3.37e-31	+	0	Parent=LTR_retrotransposon185;name=rve;id=PF00665.17
seq2	LTRharvest	long_terminal_repeat	11236348	11236788	.	?	.	Parent=LTR_retrotransposon185
seq2	LTRdigest	RR_tract	11236350	11236362	.	+	.	Parent=LTR_retrotransposon185
seq2	LTRharvest	target_site_duplication	11236789	11236792	.	?	.	Parent=repeat_region185
###
seq2	LTRharvest	repeat_region	11857485	11862293	.	?	.	ID=repeat_region186
seq2	LTRharvest	target_site_duplication	11857485	11857488	.	?	.	Parent=repeat_region186
seq2	LTRharvest	LTR_retrotransposon	11857489	11862289	.	-	.	ID=LTR_retrotransposon186;Parent=repeat_region186;ltr_similarity=91.88;seq_number=2
seq2	LTRharvest	long_terminal_repeat	11857489	11858003	.	?	.	Parent=LTR_retrotransposon186
seq2	LTRdigest	primer_binding_site	11861762	11861772	6.83	-	.	Parent=LTR_retrotransposon186;trna=Tyr-GTA;trnaoffset=36;pbsoffset=0;edist=1
seq2	LTRharvest	long_terminal_repeat	11861773	11862289	.	?	.	Parent=LTR_retrotransposon186
seq2	LTRharvest	target_site_duplication	11862290	11862293	.	?	.	Parent=repeat_region186
###
seq2	LTRharvest	repeat_region	11949284	11951867	.	?	.	ID=repeat_region187
seq2	LTRharvest	target_site_duplication	11949284	11949287	.	?	.	Parent=repeat_region187
seq2	LTRharvest	LTR_retrotransposon	11949288	11951863	.	-	.	ID=LTR_retrotransposon187;Parent=repeat_region187;ltr_similarity=100.00;seq_number=2
seq2	LTRharvest	long_terminal_repeat	11949288	11949563	.	?	.	Parent=LTR_retrotransposon187
seq2	LTRdigest	RR_tract	11949562	11949574	.	-	.	Parent=LTR_retrotransposon187
seq2	LTRharvest	long_terminal_repeat	11951588	11951863	.	?	.	Parent=LTR_retrotransposon187
seq2	LTRharvest	target_site_duplication	11951864	11951867	.	?	.	Parent=repeat_region187
###
seq2	LTRharvest	repeat_region	12427193	12432353	.	?	.	ID=repeat_region188
seq2	LTRharvest	target_site_duplication	12427193	12427197	.	?	.	Parent=repeat_region188
seq2	LTRharvest	LTR_retrotransposon	12427198	12432348	.	+	.	ID=LTR_retrotransposon188;Parent=repeat_region188;ltr_similarity=100.00;seq_number=2
seq2	LTRharvest	long_terminal_repeat	12427198	12427473	.	?	.	Parent=LTR_retrotransposon188
seq2	LTRdigest	primer_binding_site	12427474	12427487	7.58	+	.	Parent=LTR_retrotransposon188;trna=Met-CAT;trnaoffset=33;pbsoffset=0;edist=0
seq2	LTRdigest	protein_match	12429056	12429551	0	+	1	Parent=LTR_retrotransposon188;name=rve;id=PF00665.17
seq2	LTRdigest	protein_match	12430355	12431063	0	+	1	Parent=LTR_retrotransposon188;name=RVT_2;id=PF07727.5
seq2	LTRharvest	long_terminal_repeat	12432073	12432348	.	?	.	Parent=LTR_retrotransposon188
seq2	LTRharvest	target_site_duplication	12432349	12432353	.	?	.	Parent=repeat_region188
###
seq2	LTRharvest	repeat_region	13063910	13070051	.	?	.	ID=repeat_region189
seq2	LTRharvest	target_site_duplication	13063910	13063914	.	?	.	Parent=repeat_region189
seq2	LTRharvest	LTR_retrotransposon	13063915	13070046	.	-	.	ID=LTR_retrotransposon189;Parent=repeat_region189;ltr_similarity=99.18;seq_number=2
seq2	LTRharvest	long_terminal_repeat	13063915	13064159	.	?	.	Parent=LTR_retrotransposon189
seq2	LTRdigest	protein_match	13064641	13065037	3.98e-16	-	2	Parent=LTR_retrotransposon189;name=rve;id=PF00665.17
seq2	LTRdigest	protein_match	13066039	13066531	0	-	2	Parent=LTR_retrotransposon189;name=Peptidase_A17;id=PF05380.4
seq2	LTRdigest	primer_binding_site	13069783	13069797	15	-	.	Parent=LTR_retrotransposon189;trna=Ile-AAT;trnaoffset=0;pbsoffset=4;edist=0
seq2	LTRharvest	long_terminal_repeat	13069802	13070046	.	?	.	Parent=LTR_retrotransposon189
seq2	LTRharvest	target_site_duplication	13070047	13070051	.	?	.	Parent=repeat_region189
###
seq2	LTRharvest	repeat_region	13124064	13129218	.	?	.	ID=repeat_region190
seq2	LTRharvest	target_site_duplication	13124064	13124067	.	?	.	Parent=repeat_region190
seq2	LTRharvest	LTR_retrotransposon	13124068	13129214	.	+	.	ID=LTR_retrotransposon190;Parent=repeat_region190;ltr_similarity=99.28;seq_number=2
seq2	LTRharvest	long_terminal_repeat	13124068	13124344	.	?	.	Parent=LTR_retrotransposon190
seq2	LTRdigest	primer_binding_site	13124345	13124358	7.58	+	.	Parent=LTR_retrotransposon190;trna=Met-CAT;trnaoffset=33;pbsoffset=0;edist=0
seq2	LTRdigest	protein_match	13125925	13126420	0	+	0	Parent=LTR_retrotransposon190;name=rve;id=PF00665.17
seq2	LTRdigest	protein_match	13127279	13127987	0	+	1	Parent=LTR_retrotransposon190;name=RVT_2;id=PF07727.5
seq2	LTRharvest	long_terminal_repeat	13128936	13129214	.	?	.	Parent=LTR_retrotransposon190
seq2	LTRharvest	target_site_duplication	13129215	13129218	.	?	.	Parent=repeat_region190
###
seq2	LTRharvest	repeat_region	14249639	14258759	.	?	.	ID=repeat_region191
seq2	LTRharvest	target_site_duplication	14249639	14249642	.	?	.	Parent=repeat_region191
seq2	LTRharvest	LTR_retrotransposon	14249643	14258755	.	-	.	ID=LTR_retrotransposon191;Parent=repeat_region191;ltr_similarity=99.31;seq_number=2
seq2	LTRharvest	long_terminal_repeat	14249643	14250074	.	?	.	Parent=LTR_retrotransposon191
seq2	LTRdigest	protein_match	14252612	14253026	5.9e-16	-	2	Parent=LTR_retrotransposon191;name=rve;id=PF00665.17
seq2	LTRdigest	protein_match	14254019	14254427	0	-	2	Parent=LTR_retrotransposon191;name=Peptidase_A17;id=PF05380.4
seq2	LTRharvest	long_terminal_repeat	14258327	14258755	.	?	.	Parent=LTR_retrotransposon191
seq2	LTRharvest	target_site_duplication	14258756	14258759	.	?	.	Parent=repeat_region191
###
seq2	LTRharvest	repeat_region	14375377	14382797	.	?	.	ID=repeat_region192
seq2	LTRharvest	target_site_duplication	14375377	14375380	.	?	.	Parent=repeat_region192
seq2	LTRharvest	LTR_retrotransposon	14375381	14382793	.	+	.	ID=LTR_retrotransposon192;Parent=repeat_region192;ltr_similarity=98.76;seq_number=2
seq2	LTRharvest	long_terminal_repeat	14375381	14375784	.	?	.	Parent=LTR_retrotransposon192
seq2	LTRdigest	protein_match	14379437	14379959	1.68e-44	+	0	Parent=LTR_retrotransposon192;name=RVT_1;id=PF00078.18
seq2	LTRdigest	protein_match	14381297	14381747	9.36e-36	+	0	Parent=LTR_retrotransposon192;name=rve;id=PF00665.17
seq2	LTRdigest	RR_tract	14382378	14382392	.	+	.	Parent=LTR_retrotransposon192
seq2	LTRharvest	long_terminal_repeat	14382391	14382793	.	?	.	Parent=LTR_retrotransposon192
seq2	LTRharvest	target_site_duplication	14382794	14382797	.	?	.	Parent=repeat_region192
###
seq2	LTRharvest	repeat_region	14463353	14469492	.	?	.	ID=repeat_region193
seq2	LTRharvest	target_site_duplication	14463353	14463357	.	?	.	Parent=repeat_region193
seq2	LTRharvest	LTR_retrotransposon	14463358	14469487	.	+	.	ID=LTR_retrotransposon193;Parent=repeat_region193;ltr_similarity=100.00;seq_number=2
seq2	LTRharvest	long_terminal_repeat	14463358	14463718	.	?	.	Parent=LTR_retrotransposon193
seq2	LTRdigest	protein_match	14466806	14467277	0	+	1	Parent=LTR_retrotransposon193;name=Peptidase_A17;id=PF05380.4
seq2	LTRdigest	protein_match	14468183	14468687	7.02e-17	+	1	Parent=LTR_retrotransposon193;name=rve;id=PF00665.17
seq2	LTRharvest	long_terminal_repeat	14469127	14469487	.	?	.	Parent=LTR_retrotransposon193
seq2	LTRharvest	target_site_duplication	14469488	14469492	.	?	.	Parent=repeat_region193
###
seq2	LTRharvest	repeat_region	14478426	14487545	.	?	.	ID=repeat_region194
seq2	LTRharvest	target_site_duplication	14478426	14478429	.	?	.	Parent=repeat_region194
seq2	LTRharvest	LTR_retrotransposon	14478430	14487541	.	+	.	ID=LTR_retrotransposon194;Parent=repeat_region194;ltr_similarity=96.88;seq_number=2
seq2	LTRharvest	long_terminal_repeat	14478430	14478869	.	?	.	Parent=LTR_retrotransposon194
seq2	LTRdigest	protein_match	14482733	14483141	0	+	1	Parent=LTR_retrotransposon194;name=Peptidase_A17;id=PF05380.4
seq2	LTRdigest	protein_match	14484134	14484548	5.9e-16	+	1	Parent=LTR_retrotransposon194;name=rve;id=PF00665.17
seq2	LTRharvest	long_terminal_repeat	14487093	14487541	.	?	.	Parent=LTR_retrotransposon194
seq2	LTRharvest	target_site_duplication	14487542	14487545	.	?	.	Parent=repeat_region194
###
seq2	LTRharvest	repeat_region	15603412	15610831	.	?	.	ID=repeat_region195
seq2	LTRharvest	target_site_duplication	15603412	15603415	.	?	.	Parent=repeat_region195
seq2	LTRharvest	LTR_retrotransposon	15603416	15610827	.	+	.	ID=LTR_retrotransposon195;Parent=repeat_region195;ltr_similarity=98.76;seq_number=2
seq2	LTRharvest	long_terminal_repeat	15603416	15603816	.	?	.	Parent=LTR_retrotransposon195
seq2	LTRdigest	protein_match	15607469	15607991	1.68e-44	+	0	Parent=LTR_retrotransposon195;name=RVT_1;id=PF00078.18
seq2	LTRdigest	protein_match	15609329	15609779	9.36e-36	+	0	Parent=LTR_retrotransposon195;name=rve;id=PF00665.17
seq2	LTRdigest	RR_tract	15610413	15610427	.	+	.	Parent=LTR_retrotransposon195
seq2	LTRharvest	long_terminal_repeat	15610426	15610827	.	?	.	Parent=LTR_retrotransposon195
seq2	LTRharvest	target_site_duplication	15610828	15610831	.	?	.	Parent=repeat_region195
###
seq2	LTRharvest	repeat_region	15802401	15809763	.	?	.	ID=repeat_region196
seq2	LTRharvest	target_site_duplication	15802401	15802404	.	?	.	Parent=repeat_region196
seq2	LTRharvest	LTR_retrotransposon	15802405	15809759	.	-	.	ID=LTR_retrotransposon196;Parent=repeat_region196;ltr_similarity=100.00;seq_number=2
seq2	LTRharvest	long_terminal_repeat	15802405	15802846	.	?	.	Parent=LTR_retrotransposon196
seq2	LTRdigest	RR_tract	15802847	15802859	.	-	.	Parent=LTR_retrotransposon196
seq2	LTRdigest	protein_match	15803455	15803905	2.79e-37	-	1	Parent=LTR_retrotransposon196;name=rve;id=PF00665.17
seq2	LTRdigest	protein_match	15805238	15805760	0	-	0	Parent=LTR_retrotransposon196;name=RVT_1;id=PF00078.18
seq2	LTRdigest	protein_match	15806366	15806666	1.32e-12	-	0	Parent=LTR_retrotransposon196;name=RVP;id=PF00077.11
seq2	LTRdigest	primer_binding_site	15809304	15809314	11	-	.	Parent=LTR_retrotransposon196;trna=Arg-TCG;trnaoffset=0;pbsoffset=3;edist=0
seq2	LTRharvest	long_terminal_repeat	15809318	15809759	.	?	.	Parent=LTR_retrotransposon196
seq2	LTRharvest	target_site_duplication	15809760	15809763	.	?	.	Parent=repeat_region196
###
seq2	LTRharvest	repeat_region	15844981	15850145	.	?	.	ID=repeat_region197
seq2	LTRharvest	target_site_duplication	15844981	15844984	.	?	.	Parent=repeat_region197
seq2	LTRharvest	LTR_retrotransposon	15844985	15850141	.	-	.	ID=LTR_retrotransposon197;Parent=repeat_region197;ltr_similarity=97.27;seq_number=2
seq2	LTRharvest	long_terminal_repeat	15844985	15845277	.	?	.	Parent=LTR_retrotransposon197
seq2	LTRdigest	protein_match	15846215	15846269	1.16e-08	-	2	Parent=LTR_retrotransposon197;name=RVT_2;id=PF07727.5
seq2	LTRdigest	protein_match	15846268	15846976	0	-	0	Parent=LTR_retrotransposon197;name=RVT_2;id=PF07727.5
seq2	LTRdigest	protein_match	15847780	15848275	0	-	0	Parent=LTR_retrotransposon197;name=rve;id=PF00665.17
seq2	LTRdigest	primer_binding_site	15849845	15849858	7.58	-	.	Parent=LTR_retrotransposon197;trna=Met-CAT;trnaoffset=33;pbsoffset=4;edist=0
seq2	LTRharvest	long_terminal_repeat	15849855	15850141	.	?	.	Parent=LTR_retrotransposon197
seq2	LTRharvest	target_site_duplication	15850142	15850145	.	?	.	Parent=repeat_region197
###
seq2	LTRharvest	repeat_region	16256067	16265180	.	?	.	ID=repeat_region198
seq2	LTRharvest	target_site_duplication	16256067	16256070	.	?	.	Parent=repeat_region198
seq2	LTRharvest	LTR_retrotransposon	16256071	16265176	.	+	.	ID=LTR_retrotransposon198;Parent=repeat_region198;ltr_similarity=99.30;seq_number=2
seq2	LTRharvest	long_terminal_repeat	16256071	16256499	.	?	.	Parent=LTR_retrotransposon198
seq2	LTRdigest	protein_match	16260390	16260798	0	+	2	Parent=LTR_retrotransposon198;name=Peptidase_A17;id=PF05380.4
seq2	LTRdigest	protein_match	16261791	16262205	5.9e-16	+	2	Parent=LTR_retrotransposon198;name=rve;id=PF00665.17
seq2	LTRharvest	long_terminal_repeat	16264746	16265176	.	?	.	Parent=LTR_retrotransposon198
seq2	LTRharvest	target_site_duplication	16265177	16265180	.	?	.	Parent=repeat_region198
###
seq2	LTRharvest	repeat_region	17697080	17705270	.	?	.	ID=repeat_region199
seq2	LTRharvest	target_site_duplication	17697080	17697083	.	?	.	Parent=repeat_region199
seq2	LTRharvest	LTR_retrotransposon	17697084	17705266	.	+	.	ID=LTR_retrotransposon199;Parent=repeat_region199;ltr_similarity=97.72;seq_number=2
seq2	LTRharvest	long_terminal_repeat	17697084	17697512	.	?	.	Parent=LTR_retrotransposon199
seq2	LTRdigest	protein_match	17701409	17701817	0	+	2	Parent=LTR_retrotransposon199;name=Peptidase_A17;id=PF05380.4
seq2	LTRdigest	protein_match	17702810	17703224	2.93e-15	+	2	Parent=LTR_retrotransposon199;name=rve;id=PF00665.17
seq2	LTRharvest	long_terminal_repeat	17704829	17705266	.	?	.	Parent=LTR_retrotransposon199
seq2	LTRharvest	target_site_duplication	17705267	17705270	.	?	.	Parent=repeat_region199
###
seq2	LTRharvest	repeat_region	18467963	18474093	.	?	.	ID=repeat_region200
seq2	LTRharvest	target_site_duplication	18467963	18467966	.	?	.	Parent=repeat_region200
seq2	LTRharvest	LTR_retrotransposon	18467967	18474089	.	+	.	ID=LTR_retrotransposon200;Parent=repeat_region200;ltr_similarity=96.12;seq_number=2
seq2	LTRharvest	long_terminal_repeat	18467967	18468198	.	?	.	Parent=LTR_retrotransposon200
seq2	LTRdigest	protein_match	18471485	18471977	0	+	2	Parent=LTR_retrotransposon200;name=Peptidase_A17;id=PF05380.4
seq2	LTRdigest	protein_match	18472979	18473375	3.97e-16	+	2	Parent=LTR_retrotransposon200;name=rve;id=PF00665.17
seq2	LTRharvest	long_terminal_repeat	18473860	18474089	.	?	.	Parent=LTR_retrotransposon200
seq2	LTRharvest	target_site_duplication	18474090	18474093	.	?	.	Parent=repeat_region200
###
seq2	LTRharvest	repeat_region	18846349	18851395	.	?	.	ID=repeat_region201
seq2	LTRharvest	target_site_duplication	18846349	18846356	.	?	.	Parent=repeat_region201
seq2	LTRharvest	LTR_retrotransposon	18846357	18851387	.	+	.	ID=LTR_retrotransposon201;Parent=repeat_region201;ltr_similarity=100.00;seq_number=2
seq2	LTRharvest	long_terminal_repeat	18846357	18846634	.	?	.	Parent=LTR_retrotransposon201
seq2	LTRdigest	protein_match	18847972	18848020	4.41e-09	+	1	Parent=LTR_retrotransposon201;name=zf-CCHC;id=PF00098.14
seq2	LTRdigest	protein_match	18848689	18849190	0	+	1	Parent=LTR_retrotransposon201;name=RVT_1;id=PF00078.18
seq2	LTRdigest	protein_match	18850216	18850672	9.45e-42	+	1	Parent=LTR_retrotransposon201;name=rve;id=PF00665.17
seq2	LTRharvest	long_terminal_repeat	18851110	18851387	.	?	.	Parent=LTR_retrotransposon201
seq2	LTRharvest	target_site_duplication	18851388	18851395	.	?	.	Parent=repeat_region201
###
seq2	LTRharvest	repeat_region	19290184	19295210	.	?	.	ID=repeat_region202
seq2	LTRharvest	target_site_duplication	19290184	19290187	.	?	.	Parent=repeat_region202
seq2	LTRharvest	LTR_retrotransposon	19290188	19295206	.	+	.	ID=LTR_retrotransposon202;Parent=repeat_region202;ltr_similarity=98.90;seq_number=2
seq2	LTRharvest	long_terminal_repeat	19290188	19290459	.	?	.	Parent=LTR_retrotransposon202
seq2	LTRdigest	protein_match	19291796	19291844	4.4e-09	+	0	Parent=LTR_retrotransposon202;name=zf-CCHC;id=PF00098.14
seq2	LTRdigest	protein_match	19292513	19293014	0	+	0	Parent=LTR_retrotransposon202;name=RVT_1;id=PF00078.18
seq2	LTRdigest	protein_match	19294040	19294496	1.9e-41	+	0	Parent=LTR_retrotransposon202;name=rve;id=PF00665.17
seq2	LTRharvest	long_terminal_repeat	19294934	19295206	.	?	.	Parent=LTR_retrotransposon202
seq2	LTRharvest	target_site_duplication	19295207	19295210	.	?	.	Parent=repeat_region202
###
seq2	LTRharvest	repeat_region	19417134	19424675	.	?	.	ID=repeat_region203
seq2	LTRharvest	target_site_duplication	19417134	19417137	.	?	.	Parent=repeat_region203
seq2	LTRharvest	LTR_retrotransposon	19417138	19424671	.	-	.	ID=LTR_retrotransposon203;Parent=repeat_region203;ltr_similarity=97.43;seq_number=2
seq2	LTRharvest	long_terminal_repeat	19417138	19417632	.	?	.	Parent=LTR_retrotransposon203
seq2	LTRdigest	RR_tract	19417633	19417645	.	-	.	Parent=LTR_retrotransposon203
seq2	LTRdigest	protein_match	19418199	19418658	1.79e-41	-	1	Parent=LTR_retrotransposon203;name=rve;id=PF00665.17
seq2	LTRdigest	protein_match	19419978	19420500	0	-	1	Parent=LTR_retrotransposon203;name=RVT_1;id=PF00078.18
seq2	LTRdigest	protein_match	19421109	19421448	9.17e-32	-	1	Parent=LTR_retrotransposon203;name=RVP;id=PF00077.11
seq2	LTRharvest	long_terminal_repeat	19424167	19424671	.	?	.	Parent=LTR_retrotransposon203
seq2	LTRharvest	target_site_duplication	19424672	19424675	.	?	.	Parent=repeat_region203
###
seq2	LTRharvest	repeat_region	19801873	19809447	.	?	.	ID=repeat_region204
seq2	LTRharvest	target_site_duplication	19801873	19801876	.	?	.	Parent=repeat_region204
seq2	LTRharvest	LTR_retrotransposon	19801877	19809443	.	-	.	ID=LTR_retrotransposon204;Parent=repeat_region204;ltr_similarity=100.00;seq_number=2
seq2	LTRharvest	long_terminal_repeat	19801877	19802390	.	?	.	Parent=LTR_retrotransposon204
seq2	LTRdigest	RR_tract	19802391	19802403	.	-	.	Parent=LTR_retrotransposon204
seq2	LTRdigest	protein_match	19802957	19803416	1.8e-41	-	0	Parent=LTR_retrotransposon204;name=rve;id=PF00665.17
seq2	LTRdigest	protein_match	19804736	19805258	0	-	0	Parent=LTR_retrotransposon204;name=RVT_1;id=PF00078.18
seq2	LTRdigest	protein_match	19805867	19806206	9.21e-32	-	0	Parent=LTR_retrotransposon204;name=RVP;id=PF00077.11
seq2	LTRdigest	primer_binding_site	19808915	19808926	12	-	.	Parent=LTR_retrotransposon204;trna=Arg-TCG;trnaoffset=0;pbsoffset=3;edist=0
seq2	LTRharvest	long_terminal_repeat	19808930	19809443	.	?	.	Parent=LTR_retrotransposon204
seq2	LTRharvest	target_site_duplication	19809444	19809447	.	?	.	Parent=repeat_region204
###
seq2	LTRharvest	repeat_region	20034608	20042180	.	?	.	ID=repeat_region205
seq2	LTRharvest	target_site_duplication	20034608	20034611	.	?	.	Parent=repeat_region205
seq2	LTRharvest	LTR_retrotransposon	20034612	20042176	.	-	.	ID=LTR_retrotransposon205;Parent=repeat_region205;ltr_similarity=96.23;seq_number=2
seq2	LTRharvest	long_terminal_repeat	20034612	20035139	.	?	.	Parent=LTR_retrotransposon205
seq2	LTRdigest	RR_tract	20035129	20035141	.	-	.	Parent=LTR_retrotransposon205
seq2	LTRdigest	protein_match	20035695	20035878	2.66e-16	-	1	Parent=LTR_retrotransposon205;name=rve;id=PF00665.17
seq2	LTRdigest	protein_match	20035876	20036155	4.86e-22	-	0	Parent=LTR_retrotransposon205;name=rve;id=PF00665.17
seq2	LTRdigest	protein_match	20037475	20037997	0	-	0	Parent=LTR_retrotransposon205;name=RVT_1;id=PF00078.18
seq2	LTRdigest	protein_match	20038606	20038945	9.21e-32	-	0	Parent=LTR_retrotransposon205;name=RVP;id=PF00077.11
seq2	LTRharvest	long_terminal_repeat	20041646	20042176	.	?	.	Parent=LTR_retrotransposon205
seq2	LTRharvest	target_site_duplication	20042177	20042180	.	?	.	Parent=repeat_region205
###
seq2	LTRharvest	repeat_region	20064810	20072245	.	?	.	ID=repeat_region206
seq2	LTRharvest	target_site_duplication	20064810	20064813	.	?	.	Parent=repeat_region206
seq2	LTRharvest	LTR_retrotransposon	20064814	20072241	.	-	.	ID=LTR_retrotransposon206;Parent=repeat_region206;ltr_similarity=97.36;seq_number=2
seq2	LTRharvest	long_terminal_repeat	20064814	20065306	.	?	.	Parent=LTR_retrotransposon206
seq2	LTRdigest	RR_tract	20065295	20065307	.	-	.	Parent=LTR_retrotransposon206
seq2	LTRdigest	protein_match	20065861	20066320	1.76e-41	-	2	Parent=LTR_retrotransposon206;name=rve;id=PF00665.17
seq2	LTRdigest	protein_match	20067640	20068162	0	-	2	Parent=LTR_retrotransposon206;name=RVT_1;id=PF00078.18
seq2	LTRdigest	protein_match	20068771	20069110	9.02e-32	-	2	Parent=LTR_retrotransposon206;name=RVP;id=PF00077.11
seq2	LTRdigest	primer_binding_site	20071745	20071756	12	-	.	Parent=LTR_retrotransposon206;trna=Arg-TCG;trnaoffset=0;pbsoffset=3;edist=0
seq2	LTRharvest	long_terminal_repeat	20071760	20072241	.	?	.	Parent=LTR_retrotransposon206
seq2	LTRharvest	target_site_duplication	20072242	20072245	.	?	.	Parent=repeat_region206
###
seq2	LTRharvest	repeat_region	20241003	20249315	.	?	.	ID=repeat_region207
seq2	LTRharvest	target_site_duplication	20241003	20241006	.	?	.	Parent=repeat_region207
seq2	LTRharvest	LTR_retrotransposon	20241007	20249311	.	+	.	ID=LTR_retrotransposon207;Parent=repeat_region207;ltr_similarity=98.84;seq_number=2
seq2	LTRharvest	long_terminal_repeat	20241007	20241438	.	?	.	Parent=LTR_retrotransposon207
seq2	LTRdigest	protein_match	20245331	20245739	0	+	1	Parent=LTR_retrotransposon207;name=Peptidase_A17;id=PF05380.4
seq2	LTRdigest	protein_match	20246732	20247146	5.3e-16	+	1	Parent=LTR_retrotransposon207;name=rve;id=PF00665.17
seq2	LTRharvest	long_terminal_repeat	20248882	20249311	.	?	.	Parent=LTR_retrotransposon207
seq2	LTRharvest	target_site_duplication	20249312	20249315	.	?	.	Parent=repeat_region207
###
seq2	LTRharvest	repeat_region	20535113	20542667	.	?	.	ID=repeat_region208
seq2	LTRharvest	target_site_duplication	20535113	20535116	.	?	.	Parent=repeat_region208
seq2	LTRharvest	LTR_retrotransposon	20535117	20542663	.	-	.	ID=LTR_retrotransposon208;Parent=repeat_region208;ltr_similarity=94.94;seq_number=2
seq2	LTRharvest	long_terminal_repeat	20535117	20535650	.	?	.	Parent=LTR_retrotransposon208
seq2	LTRdigest	RR_tract	20535648	20535660	.	-	.	Parent=LTR_retrotransposon208
seq2	LTRdigest	protein_match	20536214	20536673	1.79e-41	-	2	Parent=LTR_retrotransposon208;name=rve;id=PF00665.17
seq2	LTRdigest	protein_match	20537993	20538515	0	-	2	Parent=LTR_retrotransposon208;name=RVT_1;id=PF00078.18
seq2	LTRdigest	protein_match	20539124	20539463	9.19e-32	-	2	Parent=LTR_retrotransposon208;name=RVP;id=PF00077.11
seq2	LTRharvest	long_terminal_repeat	20542145	20542663	.	?	.	Parent=LTR_retrotransposon208
seq2	LTRharvest	target_site_duplication	20542664	20542667	.	?	.	Parent=repeat_region208
###
seq2	LTRharvest	repeat_region	20615458	20622916	.	?	.	ID=repeat_region209
seq2	LTRharvest	target_site_duplication	20615458	20615461	.	?	.	Parent=repeat_region209
seq2	LTRharvest	LTR_retrotransposon	20615462	20622912	.	+	.	ID=LTR_retrotransposon209;Parent=repeat_region209;ltr_similarity=98.88;seq_number=2
seq2	LTRharvest	long_terminal_repeat	20615462	20615903	.	?	.	Parent=LTR_retrotransposon209
seq2	LTRdigest	primer_binding_site	20615907	20615917	11	+	.	Parent=LTR_retrotransposon209;trna=Arg-TCG;trnaoffset=0;pbsoffset=3;edist=0
seq2	LTRdigest	protein_match	20619444	20619966	0	+	1	Parent=LTR_retrotransposon209;name=RVT_1;id=PF00078.18
seq2	LTRdigest	protein_match	20621298	20621748	4.21e-37	+	1	Parent=LTR_retrotransposon209;name=rve;id=PF00665.17
seq2	LTRdigest	RR_tract	20622458	20622470	.	+	.	Parent=LTR_retrotransposon209
seq2	LTRharvest	long_terminal_repeat	20622466	20622912	.	?	.	Parent=LTR_retrotransposon209
seq2	LTRharvest	target_site_duplication	20622913	20622916	.	?	.	Parent=repeat_region209
###
seq3	LTRharvest	repeat_region	30693	37115	.	?	.	ID=repeat_region210
seq3	LTRharvest	target_site_duplication	30693	30696	.	?	.	Parent=repeat_region210
seq3	LTRharvest	LTR_retrotransposon	30697	37111	.	+	.	ID=LTR_retrotransposon210;Parent=repeat_region210;ltr_similarity=100.00;seq_number=3
seq3	LTRharvest	long_terminal_repeat	30697	30972	.	?	.	Parent=LTR_retrotransposon210
seq3	LTRdigest	protein_match	33351	33870	0	+	2	Parent=LTR_retrotransposon210;name=RVT_1;id=PF00078.18
seq3	LTRdigest	protein_match	35121	35562	2.54e-30	+	2	Parent=LTR_retrotransposon210;name=rve;id=PF00665.17
seq3	LTRdigest	RR_tract	36825	36837	.	+	.	Parent=LTR_retrotransposon210
seq3	LTRharvest	long_terminal_repeat	36836	37111	.	?	.	Parent=LTR_retrotransposon210
seq3	LTRharvest	target_site_duplication	37112	37115	.	?	.	Parent=repeat_region210
###
seq3	LTRharvest	repeat_region	45352	51169	.	?	.	ID=repeat_region211
seq3	LTRharvest	target_site_duplication	45352	45356	.	?	.	Parent=repeat_region211
seq3	LTRharvest	LTR_retrotransposon	45357	51164	.	+	.	ID=LTR_retrotransposon211;Parent=repeat_region211;ltr_similarity=94.67;seq_number=3
seq3	LTRharvest	long_terminal_repeat	45357	45767	.	?	.	Parent=LTR_retrotransposon211
seq3	LTRdigest	protein_match	48444	48642	7.7e-15	+	0	Parent=LTR_retrotransposon211;name=RVT_1;id=PF00078.18
seq3	LTRdigest	protein_match	48648	48969	2.1e-30	+	0	Parent=LTR_retrotransposon211;name=RVT_1;id=PF00078.18
seq3	LTRdigest	protein_match	50465	50645	3.7e-26	+	2	Parent=LTR_retrotransposon211;name=Gypsy;id=PF07253.2
seq3	LTRharvest	long_terminal_repeat	50752	51164	.	?	.	Parent=LTR_retrotransposon211
seq3	LTRharvest	target_site_duplication	51165	51169	.	?	.	Parent=repeat_region211
###
seq3	LTRharvest	repeat_region	157991	166398	.	?	.	ID=repeat_region212
seq3	LTRharvest	target_site_duplication	157991	157994	.	?	.	Parent=repeat_region212
seq3	LTRharvest	LTR_retrotransposon	157995	166394	.	-	.	ID=LTR_retrotransposon212;Parent=repeat_region212;ltr_similarity=93.11;seq_number=3
seq3	LTRharvest	long_terminal_repeat	157995	158442	.	?	.	Parent=LTR_retrotransposon212
seq3	LTRdigest	protein_match	161951	162392	4.06e-44	-	0	Parent=LTR_retrotransposon212;name=RVT_1;id=PF00078.18
seq3	LTRdigest	protein_match	163227	163389	3.76e-13	-	2	Parent=LTR_retrotransposon212;name=Gypsy;id=PF07253.2
seq3	LTRdigest	protein_match	163400	163625	1.77e-32	-	0	Parent=LTR_retrotransposon212;name=Gypsy;id=PF07253.2
seq3	LTRdigest	protein_match	165526	165604	1.94e-12	-	1	Parent=LTR_retrotransposon212;name=RnaseH;id=PF00075.15
seq3	LTRharvest	long_terminal_repeat	165945	166394	.	?	.	Parent=LTR_retrotransposon212
seq3	LTRharvest	target_site_duplication	166395	166398	.	?	.	Parent=repeat_region212
###
seq3	LTRharvest	repeat_region	361663	369080	.	?	.	ID=repeat_region213
seq3	LTRharvest	target_site_duplication	361663	361666	.	?	.	Parent=repeat_region213
seq3	LTRharvest	LTR_retrotransposon	361667	369076	.	-	.	ID=LTR_retrotransposon213;Parent=repeat_region213;ltr_similarity=98.28;seq_number=3
seq3	LTRharvest	long_terminal_repeat	361667	362072	.	?	.	Parent=LTR_retrotransposon213
seq3	LTRdigest	RR_tract	362066	362080	.	-	.	Parent=LTR_retrotransposon213
seq3	LTRdigest	protein_match	362709	363159	9.36e-36	-	1	Parent=LTR_retrotransposon213;name=rve;id=PF00665.17
seq3	LTRdigest	protein_match	364497	365019	1.68e-44	-	1	Parent=LTR_retrotransposon213;name=RVT_1;id=PF00078.18
seq3	LTRharvest	long_terminal_repeat	368678	369076	.	?	.	Parent=LTR_retrotransposon213
seq3	LTRharvest	target_site_duplication	369077	369080	.	?	.	Parent=repeat_region213
###
seq3	LTRharvest	repeat_region	446220	454445	.	?	.	ID=repeat_region214
seq3	LTRharvest	target_site_duplication	446220	446223	.	?	.	Parent=repeat_region214
seq3	LTRharvest	LTR_retrotransposon	446224	454441	.	+	.	ID=LTR_retrotransposon214;Parent=repeat_region214;ltr_similarity=93.75;seq_number=3
seq3	LTRharvest	long_terminal_repeat	446224	446671	.	?	.	Parent=LTR_retrotransposon214
seq3	LTRdigest	protein_match	451561	451726	2.41e-15	+	0	Parent=LTR_retrotransposon214;name=RVT_1;id=PF00078.18
seq3	LTRdigest	RR_tract	453982	453994	.	+	.	Parent=LTR_retrotransposon214
seq3	LTRharvest	long_terminal_repeat	454005	454441	.	?	.	Parent=LTR_retrotransposon214
seq3	LTRharvest	target_site_duplication	454442	454445	.	?	.	Parent=repeat_region214
###
seq3	LTRharvest	repeat_region	559176	563883	.	?	.	ID=repeat_region215
seq3	LTRharvest	target_site_duplication	559176	559179	.	?	.	Parent=repeat_region215
seq3	LTRharvest	LTR_retrotransposon	559180	563879	.	-	.	ID=LTR_retrotransposon215;Parent=repeat_region215;ltr_similarity=99.35;seq_number=3
seq3	LTRharvest	long_terminal_repeat	559180	559487	.	?	.	Parent=LTR_retrotransposon215
seq3	LTRdigest	protein_match	559895	560351	2.32e-42	-	0	Parent=LTR_retrotransposon215;name=rve;id=PF00665.17
seq3	LTRdigest	protein_match	561382	561889	1.02e-43	-	1	Parent=LTR_retrotransposon215;name=RVT_1;id=PF00078.18
seq3	LTRdigest	primer_binding_site	563555	563568	13.8	-	.	Parent=LTR_retrotransposon215;trna=Pro-AGG;trnaoffset=1;pbsoffset=5;edist=0
seq3	LTRharvest	long_terminal_repeat	563574	563879	.	?	.	Parent=LTR_retrotransposon215
seq3	LTRharvest	target_site_duplication	563880	563883	.	?	.	Parent=repeat_region215
###
seq3	LTRharvest	repeat_region	579050	586110	.	?	.	ID=repeat_region216
seq3	LTRharvest	target_site_duplication	579050	579053	.	?	.	Parent=repeat_region216
seq3	LTRharvest	LTR_retrotransposon	579054	586106	.	+	.	ID=LTR_retrotransposon216;Parent=repeat_region216;ltr_similarity=97.49;seq_number=3
seq3	LTRharvest	long_terminal_repeat	579054	579483	.	?	.	Parent=LTR_retrotransposon216
seq3	LTRdigest	protein_match	581850	582132	7.41e-21	+	0	Parent=LTR_retrotransposon216;name=RVP;id=PF00077.11
seq3	LTRdigest	protein_match	582741	583257	0	+	0	Parent=LTR_retrotransposon216;name=RVT_1;id=PF00078.18
seq3	LTRdigest	protein_match	584566	585001	1.48e-35	+	1	Parent=LTR_retrotransposon216;name=rve;id=PF00665.17
seq3	LTRdigest	RR_tract	585657	585667	.	+	.	Parent=LTR_retrotransposon216
seq3	LTRharvest	long_terminal_repeat	585668	586106	.	?	.	Parent=LTR_retrotransposon216
seq3	LTRharvest	target_site_duplication	586107	586110	.	?	.	Parent=repeat_region216
###
seq3	LTRharvest	repeat_region	624488	629039	.	?	.	ID=repeat_region217
seq3	LTRharvest	target_site_duplication	624488	624491	.	?	.	Parent=repeat_region217
seq3	LTRharvest	LTR_retrotransposon	624492	629035	.	-	.	ID=LTR_retrotransposon217;Parent=repeat_region217;ltr_similarity=98.12;seq_number=3
seq3	LTRharvest	long_terminal_repeat	624492	624863	.	?	.	Parent=LTR_retrotransposon217
seq3	LTRdigest	RR_tract	624864	624874	.	-	.	Parent=LTR_retrotransposon217
seq3	LTRharvest	long_terminal_repeat	628668	629035	.	?	.	Parent=LTR_retrotransposon217
seq3	LTRharvest	target_site_duplication	629036	629039	.	?	.	Parent=repeat_region217
###
seq3	LTRharvest	repeat_region	685352	691488	.	?	.	ID=repeat_region218
seq3	LTRharvest	target_site_duplication	685352	685356	.	?	.	Parent=repeat_region218
seq3	LTRharvest	LTR_retrotransposon	685357	691483	.	+	.	ID=LTR_retrotransposon218;Parent=repeat_region218;ltr_similarity=100.00;seq_number=3
seq3	LTRharvest	long_terminal_repeat	685357	685717	.	?	.	Parent=LTR_retrotransposon218
seq3	LTRdigest	protein_match	688805	689276	0	+	1	Parent=LTR_retrotransposon218;name=Peptidase_A17;id=PF05380.4
seq3	LTRdigest	protein_match	690182	690686	7.02e-17	+	1	Parent=LTR_retrotransposon218;name=rve;id=PF00665.17
seq3	LTRharvest	long_terminal_repeat	691123	691483	.	?	.	Parent=LTR_retrotransposon218
seq3	LTRharvest	target_site_duplication	691484	691488	.	?	.	Parent=repeat_region218
###
seq3	LTRharvest	repeat_region	710761	718434	.	?	.	ID=repeat_region219
seq3	LTRharvest	target_site_duplication	710761	710764	.	?	.	Parent=repeat_region219
seq3	LTRharvest	LTR_retrotransposon	710765	718430	.	-	.	ID=LTR_retrotransposon219;Parent=repeat_region219;ltr_similarity=97.96;seq_number=3
seq3	LTRharvest	long_terminal_repeat	710765	711198	.	?	.	Parent=LTR_retrotransposon219
seq3	LTRdigest	RR_tract	711188	711198	.	-	.	Parent=LTR_retrotransposon219
seq3	LTRdigest	protein_match	711837	712272	5.81e-36	-	2	Parent=LTR_retrotransposon219;name=rve;id=PF00665.17
seq3	LTRdigest	protein_match	713616	714138	0	-	2	Parent=LTR_retrotransposon219;name=RVT_1;id=PF00078.18
seq3	LTRdigest	protein_match	714747	715026	6.21e-22	-	2	Parent=LTR_retrotransposon219;name=RVP;id=PF00077.11
seq3	LTRharvest	long_terminal_repeat	717989	718430	.	?	.	Parent=LTR_retrotransposon219
seq3	LTRharvest	target_site_duplication	718431	718434	.	?	.	Parent=repeat_region219
###
seq3	LTRharvest	repeat_region	730185	737517	.	?	.	ID=repeat_region220
seq3	LTRharvest	target_site_duplication	730185	730188	.	?	.	Parent=repeat_region220
seq3	LTRharvest	LTR_retrotransposon	730189	737513	.	+	.	ID=LTR_retrotransposon220;Parent=repeat_region220;ltr_similarity=96.15;seq_number=3
seq3	LTRharvest	long_terminal_repeat	730189	730630	.	?	.	Parent=LTR_retrotransposon220
seq3	LTRdigest	primer_binding_site	730633	730647	7.5	+	.	Parent=LTR_retrotransposon220;trna=Ser-AGA;trnaoffset=0;pbsoffset=2;edist=1
seq3	LTRdigest	protein_match	733021	733513	0	+	0	Parent=LTR_retrotransposon220;name=RVT_1;id=PF00078.18
seq3	LTRdigest	protein_match	734755	735181	8.07e-25	+	0	Parent=LTR_retrotransposon220;name=rve;id=PF00665.17
seq3	LTRdigest	RR_tract	737068	737081	.	+	.	Parent=LTR_retrotransposon220
seq3	LTRharvest	long_terminal_repeat	737076	737513	.	?	.	Parent=LTR_retrotransposon220
seq3	LTRharvest	target_site_duplication	737514	737517	.	?	.	Parent=repeat_region220
###
seq3	LTRharvest	repeat_region	743598	749196	.	?	.	ID=repeat_region221
seq3	LTRharvest	target_site_duplication	743598	743601	.	?	.	Parent=repeat_region221
seq3	LTRharvest	LTR_retrotransposon	743602	749192	.	+	.	ID=LTR_retrotransposon221;Parent=repeat_region221;ltr_similarity=97.77;seq_number=3
seq3	LTRharvest	long_terminal_repeat	743602	743911	.	?	.	Parent=LTR_retrotransposon221
seq3	LTRdigest	primer_binding_site	743911	743925	15	+	.	Parent=LTR_retrotransposon221;trna=Pro-CGG;trnaoffset=0;pbsoffset=1;edist=1
seq3	LTRdigest	protein_match	745639	745684	1.43e-08	+	0	Parent=LTR_retrotransposon221;name=zf-CCHC;id=PF00098.14
seq3	LTRdigest	protein_match	746470	746977	2.8e-44	+	0	Parent=LTR_retrotransposon221;name=RVT_1;id=PF00078.18
seq3	LTRdigest	protein_match	748012	748468	6.46e-41	+	0	Parent=LTR_retrotransposon221;name=rve;id=PF00665.17
seq3	LTRharvest	long_terminal_repeat	748879	749192	.	?	.	Parent=LTR_retrotransposon221
seq3	LTRharvest	target_site_duplication	749193	749196	.	?	.	Parent=repeat_region221
###
seq3	LTRharvest	repeat_region	804982	810579	.	?	.	ID=repeat_region222
seq3	LTRharvest	target_site_duplication	804982	804985	.	?	.	Parent=repeat_region222
seq3	LTRharvest	LTR_retrotransposon	804986	810575	.	-	.	ID=LTR_retrotransposon222;Parent=repeat_region222;ltr_similarity=96.83;seq_number=3
seq3	LTRharvest	long_terminal_repeat	804986	805489	.	?	.	Parent=LTR_retrotransposon222
seq3	LTRdigest	protein_match	805755	806211	1.66e-42	-	2	Parent=LTR_retrotransposon222;name=rve;id=PF00665.17
seq3	LTRdigest	protein_match	807243	807750	0	-	2	Parent=LTR_retrotransposon222;name=RVT_1;id=PF00078.18
seq3	LTRharvest	long_terminal_repeat	810082	810575	.	?	.	Parent=LTR_retrotransposon222
seq3	LTRharvest	target_site_duplication	810576	810579	.	?	.	Parent=repeat_region222
###
seq3	LTRharvest	repeat_region	853619	861126	.	?	.	ID=repeat_region223
seq3	LTRharvest	target_site_duplication	853619	853622	.	?	.	Parent=repeat_region223
seq3	LTRharvest	LTR_retrotransposon	853623	861122	.	+	.	ID=LTR_retrotransposon223;Parent=repeat_region223;ltr_similarity=99.80;seq_number=3
seq3	LTRharvest	long_terminal_repeat	853623	854134	.	?	.	Parent=LTR_retrotransposon223
seq3	LTRdigest	protein_match	856052	856346	1.35e-24	+	2	Parent=LTR_retrotransposon223;name=RVP;id=PF00077.11
seq3	LTRdigest	protein_match	856748	857270	0	+	2	Parent=LTR_retrotransposon223;name=RVT_1;id=PF00078.18
seq3	LTRdigest	protein_match	858479	858914	1.13e-24	+	2	Parent=LTR_retrotransposon223;name=rve;id=PF00665.17
seq3	LTRdigest	RR_tract	860600	860612	.	+	.	Parent=LTR_retrotransposon223
seq3	LTRharvest	long_terminal_repeat	860611	861122	.	?	.	Parent=LTR_retrotransposon223
seq3	LTRharvest	target_site_duplication	861123	861126	.	?	.	Parent=repeat_region223
###
seq3	LTRharvest	repeat_region	891077	895544	.	?	.	ID=repeat_region224
seq3	LTRharvest	target_site_duplication	891077	891080	.	?	.	Parent=repeat_region224
seq3	LTRharvest	LTR_retrotransposon	891081	895540	.	+	.	ID=LTR_retrotransposon224;Parent=repeat_region224;ltr_similarity=98.05;seq_number=3
seq3	LTRharvest	long_terminal_repeat	891081	891285	.	?	.	Parent=LTR_retrotransposon224
seq3	LTRdigest	primer_binding_site	891290	891301	2.34	+	.	Parent=LTR_retrotransposon224;trna=Arg-TCT;trnaoffset=16;pbsoffset=4;edist=1
seq3	LTRdigest	protein_match	892862	893357	0	+	2	Parent=LTR_retrotransposon224;name=RVT_1;id=PF00078.18
seq3	LTRdigest	protein_match	894404	894788	2.81e-30	+	2	Parent=LTR_retrotransposon224;name=rve;id=PF00665.17
seq3	LTRdigest	RR_tract	895322	895331	.	+	.	Parent=LTR_retrotransposon224
seq3	LTRharvest	long_terminal_repeat	895336	895540	.	?	.	Parent=LTR_retrotransposon224
seq3	LTRharvest	target_site_duplication	895541	895544	.	?	.	Parent=repeat_region224
###
seq3	LTRharvest	repeat_region	905658	913018	.	?	.	ID=repeat_region225
seq3	LTRharvest	target_site_duplication	905658	905661	.	?	.	Parent=repeat_region225
seq3	LTRharvest	LTR_retrotransposon	905662	913014	.	+	.	ID=LTR_retrotransposon225;Parent=repeat_region225;ltr_similarity=100.00;seq_number=3
seq3	LTRharvest	long_terminal_repeat	905662	906167	.	?	.	Parent=LTR_retrotransposon225
seq3	LTRdigest	primer_binding_site	906171	906181	11	+	.	Parent=LTR_retrotransposon225;trna=Arg-TCG;trnaoffset=0;pbsoffset=3;edist=0
seq3	LTRdigest	protein_match	908545	908848	2.21e-18	+	0	Parent=LTR_retrotransposon225;name=RVP;id=PF00077.11
seq3	LTRdigest	protein_match	909457	909979	0	+	0	Parent=LTR_retrotransposon225;name=RVT_1;id=PF00078.18
seq3	LTRdigest	protein_match	911336	911771	8.84e-36	+	1	Parent=LTR_retrotransposon225;name=rve;id=PF00665.17
seq3	LTRdigest	RR_tract	912496	912508	.	+	.	Parent=LTR_retrotransposon225
seq3	LTRharvest	long_terminal_repeat	912509	913014	.	?	.	Parent=LTR_retrotransposon225
seq3	LTRharvest	target_site_duplication	913015	913018	.	?	.	Parent=repeat_region225
###
seq3	LTRharvest	repeat_region	939056	947467	.	?	.	ID=repeat_region226
seq3	LTRharvest	target_site_duplication	939056	939059	.	?	.	Parent=repeat_region226
seq3	LTRharvest	LTR_retrotransposon	939060	947463	.	-	.	ID=LTR_retrotransposon226;Parent=repeat_region226;ltr_similarity=99.05;seq_number=3
seq3	LTRharvest	long_terminal_repeat	939060	939481	.	?	.	Parent=LTR_retrotransposon226
seq3	LTRdigest	protein_match	939474	940455	0	-	0	Parent=LTR_retrotransposon226;name=Gypsy;id=PF07253.2
seq3	LTRdigest	protein_match	940453	940810	0	-	2	Parent=LTR_retrotransposon226;name=Gypsy;id=PF07253.2
seq3	LTRdigest	protein_match	941354	941639	1.07e-18	-	1	Parent=LTR_retrotransposon226;name=rve;id=PF00665.17
seq3	LTRdigest	protein_match	941626	941791	4.66e-09	-	2	Parent=LTR_retrotransposon226;name=rve;id=PF00665.17
seq3	LTRdigest	protein_match	943043	943568	0	-	1	Parent=LTR_retrotransposon226;name=RVT_1;id=PF00078.18
seq3	LTRharvest	long_terminal_repeat	947042	947463	.	?	.	Parent=LTR_retrotransposon226
seq3	LTRharvest	target_site_duplication	947464	947467	.	?	.	Parent=repeat_region226
###
seq3	LTRharvest	repeat_region	975096	981140	.	?	.	ID=repeat_region227
seq3	LTRharvest	target_site_duplication	975096	975099	.	?	.	Parent=repeat_region227
seq3	LTRharvest	LTR_retrotransposon	975100	981136	.	-	.	ID=LTR_retrotransposon227;Parent=repeat_region227;ltr_similarity=96.28;seq_number=3
seq3	LTRharvest	long_terminal_repeat	975100	975358	.	?	.	Parent=LTR_retrotransposon227
seq3	LTRdigest	protein_match	980135	980702	0	-	2	Parent=LTR_retrotransposon227;name=RVT_1;id=PF00078.18
seq3	LTRharvest	long_terminal_repeat	980868	981136	.	?	.	Parent=LTR_retrotransposon227
seq3	LTRharvest	target_site_duplication	981137	981140	.	?	.	Parent=repeat_region227
###
seq3	LTRharvest	repeat_region	991667	999480	.	?	.	ID=repeat_region228
seq3	LTRharvest	target_site_duplication	991667	991670	.	?	.	Parent=repeat_region228
seq3	LTRharvest	LTR_retrotransposon	991671	999476	.	+	.	ID=LTR_retrotransposon228;Parent=repeat_region228;ltr_similarity=96.86;seq_number=3
seq3	LTRharvest	long_terminal_repeat	991671	992180	.	?	.	Parent=LTR_retrotransposon228
seq3	LTRdigest	primer_binding_site	992180	992194	15	+	.	Parent=LTR_retrotransposon228;trna=Lys-CTT;trnaoffset=0;pbsoffset=1;edist=0
seq3	LTRdigest	protein_match	995030	995555	0	+	2	Parent=LTR_retrotransposon228;name=RVT_1;id=PF00078.18
seq3	LTRdigest	protein_match	996849	997239	7.2e-31	+	0	Parent=LTR_retrotransposon228;name=rve;id=PF00665.17
seq3	LTRdigest	protein_match	997840	997987	6.71e-12	+	1	Parent=LTR_retrotransposon228;name=Gypsy;id=PF07253.2
seq3	LTRdigest	protein_match	998038	998614	2.43e-14	+	1	Parent=LTR_retrotransposon228;name=Gypsy;id=PF07253.2
seq3	LTRdigest	RR_tract	998958	998970	.	+	.	Parent=LTR_retrotransposon228
seq3	LTRharvest	long_terminal_repeat	998969	999476	.	?	.	Parent=LTR_retrotransposon228
seq3	LTRharvest	target_site_duplication	999477	999480	.	?	.	Parent=repeat_region228
###
seq3	LTRharvest	repeat_region	1254890	1263293	.	?	.	ID=repeat_region229
seq3	LTRharvest	target_site_duplication	1254890	1254893	.	?	.	Parent=repeat_region229
seq3	LTRharvest	LTR_retrotransposon	1254894	1263289	.	+	.	ID=LTR_retrotransposon229;Parent=repeat_region229;ltr_similarity=96.71;seq_number=3
seq3	LTRharvest	long_terminal_repeat	1254894	1255592	.	?	.	Parent=LTR_retrotransposon229
seq3	LTRdigest	protein_match	1260203	1260443	1.02e-13	+	2	Parent=LTR_retrotransposon229;name=rve;id=PF00665.17
seq3	LTRdigest	protein_match	1260578	1260878	1.68e-44	+	2	Parent=LTR_retrotransposon229;name=RVT_2;id=PF07727.5
seq3	LTRdigest	protein_match	1260891	1261050	1.44e-17	+	0	Parent=LTR_retrotransposon229;name=RVT_2;id=PF07727.5
seq3	LTRharvest	long_terminal_repeat	1262601	1263289	.	?	.	Parent=LTR_retrotransposon229
seq3	LTRharvest	target_site_duplication	1263290	1263293	.	?	.	Parent=repeat_region229
###
seq3	LTRharvest	repeat_region	1269692	1278813	.	?	.	ID=repeat_region230
seq3	LTRharvest	target_site_duplication	1269692	1269695	.	?	.	Parent=repeat_region230
seq3	LTRharvest	LTR_retrotransposon	1269696	1278809	.	+	.	ID=LTR_retrotransposon230;Parent=repeat_region230;ltr_similarity=96.72;seq_number=3
seq3	LTRharvest	long_terminal_repeat	1269696	1270152	.	?	.	Parent=LTR_retrotransposon230
seq3	LTRdigest	protein_match	1274016	1274424	0	+	0	Parent=LTR_retrotransposon230;name=Peptidase_A17;id=PF05380.4
seq3	LTRdigest	protein_match	1275417	1275831	5.91e-16	+	0	Parent=LTR_retrotransposon230;name=rve;id=PF00665.17
seq3	LTRharvest	long_terminal_repeat	1278359	1278809	.	?	.	Parent=LTR_retrotransposon230
seq3	LTRharvest	target_site_duplication	1278810	1278813	.	?	.	Parent=repeat_region230
###
seq3	LTRharvest	repeat_region	1316434	1322344	.	?	.	ID=repeat_region231
seq3	LTRharvest	target_site_duplication	1316434	1316437	.	?	.	Parent=repeat_region231
seq3	LTRharvest	LTR_retrotransposon	1316438	1322340	.	+	.	ID=LTR_retrotransposon231;Parent=repeat_region231;ltr_similarity=95.42;seq_number=3
seq3	LTRharvest	long_terminal_repeat	1316438	1316677	.	?	.	Parent=LTR_retrotransposon231
seq3	LTRdigest	protein_match	1318470	1318788	3.94e-13	+	1	Parent=LTR_retrotransposon231;name=rve;id=PF00665.17
seq3	LTRdigest	protein_match	1320262	1320550	0	+	2	Parent=LTR_retrotransposon231;name=Peptidase_A17;id=PF05380.4
seq3	LTRdigest	protein_match	1320551	1320728	3.93e-31	+	0	Parent=LTR_retrotransposon231;name=Peptidase_A17;id=PF05380.4
seq3	LTRdigest	protein_match	1321315	1321633	3.94e-13	+	2	Parent=LTR_retrotransposon231;name=rve;id=PF00665.17
seq3	LTRharvest	long_terminal_repeat	1322111	1322340	.	?	.	Parent=LTR_retrotransposon231
seq3	LTRharvest	target_site_duplication	1322341	1322344	.	?	.	Parent=repeat_region231
###
seq3	LTRharvest	repeat_region	1342388	1350007	.	?	.	ID=repeat_region232
seq3	LTRharvest	target_site_duplication	1342388	1342391	.	?	.	Parent=repeat_region232
seq3	LTRharvest	LTR_retrotransposon	1342392	1350003	.	-	.	ID=LTR_retrotransposon232;Parent=repeat_region232;ltr_similarity=99.51;seq_number=3
seq3	LTRharvest	long_terminal_repeat	1342392	1342800	.	?	.	Parent=LTR_retrotransposon232
seq3	LTRdigest	protein_match	1342800	1344210	0	-	0	Parent=LTR_retrotransposon232;name=Gypsy;id=PF07253.2
seq3	LTRdigest	RR_tract	1342809	1342818	.	-	.	Parent=LTR_retrotransposon232
seq3	LTRdigest	protein_match	1344771	1345212	1.45e-26	-	0	Parent=LTR_retrotransposon232;name=rve;id=PF00665.17
seq3	LTRdigest	protein_match	1346457	1346982	0	-	0	Parent=LTR_retrotransposon232;name=RVT_1;id=PF00078.18
seq3	LTRharvest	long_terminal_repeat	1349597	1350003	.	?	.	Parent=LTR_retrotransposon232
seq3	LTRharvest	target_site_duplication	1350004	1350007	.	?	.	Parent=repeat_region232
###
seq3	LTRharvest	repeat_region	1383800	1388100	.	?	.	ID=repeat_region233
seq3	LTRharvest	target_site_duplication	1383800	1383803	.	?	.	Parent=repeat_region233
seq3	LTRharvest	LTR_retrotransposon	1383804	1388096	.	-	.	ID=LTR_retrotransposon233;Parent=repeat_region233;ltr_similarity=99.34;seq_number=3
seq3	LTRharvest	long_terminal_repeat	1383804	1384105	.	?	.	Parent=LTR_retrotransposon233
seq3	LTRdigest	RR_tract	1384106	1384121	.	-	.	Parent=LTR_retrotransposon233
seq3	LTRdigest	primer_binding_site	1387778	1387792	15	-	.	Parent=LTR_retrotransposon233;trna=Tyr-GTA;trnaoffset=0;pbsoffset=2;edist=0
seq3	LTRharvest	long_terminal_repeat	1387795	1388096	.	?	.	Parent=LTR_retrotransposon233
seq3	LTRharvest	target_site_duplication	1388097	1388100	.	?	.	Parent=repeat_region233
###
seq3	LTRharvest	repeat_region	1400401	1409202	.	?	.	ID=repeat_region234
seq3	LTRharvest	target_site_duplication	1400401	1400404	.	?	.	Parent=repeat_region234
seq3	LTRharvest	LTR_retrotransposon	1400405	1409198	.	-	.	ID=LTR_retrotransposon234;Parent=repeat_region234;ltr_similarity=92.83;seq_number=3
seq3	LTRharvest	long_terminal_repeat	1400405	1400655	.	?	.	Parent=LTR_retrotransposon234
seq3	LTRdigest	RR_tract	1400677	1400686	.	-	.	Parent=LTR_retrotransposon234
seq3	LTRdigest	protein_match	1403675	1403798	1.33e-09	-	0	Parent=LTR_retrotransposon234;name=rve;id=PF00665.17
seq3	LTRdigest	protein_match	1405361	1405769	6.92e-29	-	0	Parent=LTR_retrotransposon234;name=RVT_1;id=PF00078.18
seq3	LTRharvest	long_terminal_repeat	1408956	1409198	.	?	.	Parent=LTR_retrotransposon234
seq3	LTRharvest	target_site_duplication	1409199	1409202	.	?	.	Parent=repeat_region234
###
seq3	LTRharvest	repeat_region	1426809	1429390	.	?	.	ID=repeat_region235
seq3	LTRharvest	target_site_duplication	1426809	1426812	.	?	.	Parent=repeat_region235
seq3	LTRharvest	LTR_retrotransposon	1426813	1429386	.	+	.	ID=LTR_retrotransposon235;Parent=repeat_region235;ltr_similarity=100.00;seq_number=3
seq3	LTRharvest	long_terminal_repeat	1426813	1427088	.	?	.	Parent=LTR_retrotransposon235
seq3	LTRdigest	RR_tract	1429100	1429112	.	+	.	Parent=LTR_retrotransposon235
seq3	LTRharvest	long_terminal_repeat	1429111	1429386	.	?	.	Parent=LTR_retrotransposon235
seq3	LTRharvest	target_site_duplication	1429387	1429390	.	?	.	Parent=repeat_region235
###
seq3	LTRharvest	repeat_region	1464321	1471768	.	?	.	ID=repeat_region236
seq3	LTRharvest	target_site_duplication	1464321	1464324	.	?	.	Parent=repeat_region236
seq3	LTRharvest	LTR_retrotransposon	1464325	1471764	.	-	.	ID=LTR_retrotransposon236;Parent=repeat_region236;ltr_similarity=99.44;seq_number=3
seq3	LTRharvest	long_terminal_repeat	1464325	1464855	.	?	.	Parent=LTR_retrotransposon236
seq3	LTRdigest	RR_tract	1464855	1464867	.	-	.	Parent=LTR_retrotransposon236
seq3	LTRdigest	protein_match	1466541	1466976	3.53e-24	-	0	Parent=LTR_retrotransposon236;name=rve;id=PF00665.17
seq3	LTRdigest	protein_match	1468185	1468707	0	-	0	Parent=LTR_retrotransposon236;name=RVT_1;id=PF00078.18
seq3	LTRdigest	protein_match	1469109	1469403	1.02e-23	-	0	Parent=LTR_retrotransposon236;name=RVP;id=PF00077.11
seq3	LTRdigest	primer_binding_site	1471217	1471231	15	-	.	Parent=LTR_retrotransposon236;trna=Ser-AGA;trnaoffset=0;pbsoffset=2;edist=0
seq3	LTRharvest	long_terminal_repeat	1471234	1471764	.	?	.	Parent=LTR_retrotransposon236
seq3	LTRharvest	target_site_duplication	1471765	1471768	.	?	.	Parent=repeat_region236
###
seq3	LTRharvest	repeat_region	1477402	1484430	.	?	.	ID=repeat_region237
seq3	LTRharvest	target_site_duplication	1477402	1477405	.	?	.	Parent=repeat_region237
seq3	LTRharvest	LTR_retrotransposon	1477406	1484426	.	+	.	ID=LTR_retrotransposon237;Parent=repeat_region237;ltr_similarity=99.62;seq_number=3
seq3	LTRharvest	long_terminal_repeat	1477406	1478204	.	?	.	Parent=LTR_retrotransposon237
seq3	LTRdigest	protein_match	1482433	1482973	0	+	2	Parent=LTR_retrotransposon237;name=Gypsy;id=PF07253.2
seq3	LTRdigest	protein_match	1482972	1483077	1.11e-17	+	1	Parent=LTR_retrotransposon237;name=Gypsy;id=PF07253.2
seq3	LTRharvest	long_terminal_repeat	1483629	1484426	.	?	.	Parent=LTR_retrotransposon237
seq3	LTRharvest	target_site_duplication	1484427	1484430	.	?	.	Parent=repeat_region237
###
seq3	LTRharvest	repeat_region	1583823	1590548	.	?	.	ID=repeat_region238
seq3	LTRharvest	target_site_duplication	1583823	1583826	.	?	.	Parent=repeat_region238
seq3	LTRharvest	LTR_retrotransposon	1583827	1590544	.	+	.	ID=LTR_retrotransposon238;Parent=repeat_region238;ltr_similarity=97.59;seq_number=3
seq3	LTRharvest	long_terminal_repeat	1583827	1584116	.	?	.	Parent=LTR_retrotransposon238
seq3	LTRdigest	protein_match	1586380	1586905	0	+	0	Parent=LTR_retrotransposon238;name=RVT_1;id=PF00078.18
seq3	LTRdigest	protein_match	1588253	1588469	3.12e-17	+	1	Parent=LTR_retrotransposon238;name=rve;id=PF00665.17
seq3	LTRdigest	protein_match	1588880	1589045	8.92e-21	+	1	Parent=LTR_retrotransposon238;name=Gypsy;id=PF07253.2
seq3	LTRdigest	protein_match	1589047	1590262	0	+	0	Parent=LTR_retrotransposon238;name=Gypsy;id=PF07253.2
seq3	LTRdigest	RR_tract	1590251	1590259	.	+	.	Parent=LTR_retrotransposon238
seq3	LTRharvest	long_terminal_repeat	1590258	1590544	.	?	.	Parent=LTR_retrotransposon238
seq3	LTRharvest	target_site_duplication	1590545	1590548	.	?	.	Parent=repeat_region238
###
seq3	LTRharvest	repeat_region	1628010	1631127	.	?	.	ID=repeat_region239
seq3	LTRharvest	target_site_duplication	1628010	1628014	.	?	.	Parent=repeat_region239
seq3	LTRharvest	LTR_retrotransposon	1628015	1631122	.	+	.	ID=LTR_retrotransposon239;Parent=repeat_region239;ltr_similarity=95.40;seq_number=3
seq3	LTRharvest	long_terminal_repeat	1628015	1628396	.	?	.	Parent=LTR_retrotransposon239
seq3	LTRharvest	long_terminal_repeat	1630732	1631122	.	?	.	Parent=LTR_retrotransposon239
seq3	LTRdigest	RR_tract	1630752	1630760	.	+	.	Parent=LTR_retrotransposon239
seq3	LTRharvest	target_site_duplication	1631123	1631127	.	?	.	Parent=repeat_region239
###
seq3	LTRharvest	repeat_region	1632104	1637848	.	?	.	ID=repeat_region240
seq3	LTRharvest	target_site_duplication	1632104	1632107	.	?	.	Parent=repeat_region240
seq3	LTRharvest	LTR_retrotransposon	1632108	1637844	.	+	.	ID=LTR_retrotransposon240;Parent=repeat_region240;ltr_similarity=98.48;seq_number=3
seq3	LTRharvest	long_terminal_repeat	1632108	1632436	.	?	.	Parent=LTR_retrotransposon240
seq3	LTRdigest	primer_binding_site	1632438	1632452	15	+	.	Parent=LTR_retrotransposon240;trna=Tyr-GTA;trnaoffset=0;pbsoffset=1;edist=0
seq3	LTRdigest	RR_tract	1637507	1637520	.	+	.	Parent=LTR_retrotransposon240
seq3	LTRharvest	long_terminal_repeat	1637518	1637844	.	?	.	Parent=LTR_retrotransposon240
seq3	LTRharvest	target_site_duplication	1637845	1637848	.	?	.	Parent=repeat_region240
###
seq3	LTRharvest	repeat_region	1770236	1777661	.	?	.	ID=repeat_region241
seq3	LTRharvest	target_site_duplication	1770236	1770239	.	?	.	Parent=repeat_region241
seq3	LTRharvest	LTR_retrotransposon	1770240	1777657	.	+	.	ID=LTR_retrotransposon241;Parent=repeat_region241;ltr_similarity=99.31;seq_number=3
seq3	LTRharvest	long_terminal_repeat	1770240	1770815	.	?	.	Parent=LTR_retrotransposon241
seq3	LTRdigest	primer_binding_site	1770818	1770832	15	+	.	Parent=LTR_retrotransposon241;trna=Ser-AGA;trnaoffset=0;pbsoffset=2;edist=0
seq3	LTRdigest	protein_match	1773148	1773670	0	+	1	Parent=LTR_retrotransposon241;name=RVT_1;id=PF00078.18
seq3	LTRdigest	protein_match	1774912	1775338	8.19e-25	+	1	Parent=LTR_retrotransposon241;name=rve;id=PF00665.17
seq3	LTRharvest	long_terminal_repeat	1777082	1777657	.	?	.	Parent=LTR_retrotransposon241
seq3	LTRharvest	target_site_duplication	1777658	1777661	.	?	.	Parent=repeat_region241
###
seq3	LTRharvest	repeat_region	1836140	1842868	.	?	.	ID=repeat_region242
seq3	LTRharvest	target_site_duplication	1836140	1836143	.	?	.	Parent=repeat_region242
seq3	LTRharvest	LTR_retrotransposon	1836144	1842864	.	-	.	ID=LTR_retrotransposon242;Parent=repeat_region242;ltr_similarity=97.59;seq_number=3
seq3	LTRharvest	long_terminal_repeat	1836144	1836430	.	?	.	Parent=LTR_retrotransposon242
seq3	LTRdigest	protein_match	1836423	1837812	0	-	0	Parent=LTR_retrotransposon242;name=Gypsy;id=PF07253.2
seq3	LTRdigest	RR_tract	1836429	1836437	.	-	.	Parent=LTR_retrotransposon242
seq3	LTRdigest	protein_match	1838227	1838443	3.12e-17	-	2	Parent=LTR_retrotransposon242;name=rve;id=PF00665.17
seq3	LTRdigest	protein_match	1839791	1840316	0	-	1	Parent=LTR_retrotransposon242;name=RVT_1;id=PF00078.18
seq3	LTRharvest	long_terminal_repeat	1842575	1842864	.	?	.	Parent=LTR_retrotransposon242
seq3	LTRharvest	target_site_duplication	1842865	1842868	.	?	.	Parent=repeat_region242
###
seq3	LTRharvest	repeat_region	1981967	1985267	.	?	.	ID=repeat_region243
seq3	LTRharvest	target_site_duplication	1981967	1981970	.	?	.	Parent=repeat_region243
seq3	LTRharvest	LTR_retrotransposon	1981971	1985263	.	-	.	ID=LTR_retrotransposon243;Parent=repeat_region243;ltr_similarity=91.84;seq_number=3
seq3	LTRharvest	long_terminal_repeat	1981971	1982117	.	?	.	Parent=LTR_retrotransposon243
seq3	LTRdigest	protein_match	1983085	1983370	0	-	0	Parent=LTR_retrotransposon243;name=RVT_2;id=PF07727.5
seq3	LTRdigest	protein_match	1983394	1983502	3.44e-12	-	0	Parent=LTR_retrotransposon243;name=rve;id=PF00665.17
seq3	LTRharvest	long_terminal_repeat	1985129	1985263	.	?	.	Parent=LTR_retrotransposon243
seq3	LTRharvest	target_site_duplication	1985264	1985267	.	?	.	Parent=repeat_region243
###
seq3	LTRharvest	repeat_region	2088997	2094171	.	?	.	ID=repeat_region244
seq3	LTRharvest	target_site_duplication	2088997	2089000	.	?	.	Parent=repeat_region244
seq3	LTRharvest	LTR_retrotransposon	2089001	2094167	.	-	.	ID=LTR_retrotransposon244;Parent=repeat_region244;ltr_similarity=97.25;seq_number=3
seq3	LTRharvest	long_terminal_repeat	2089001	2089800	.	?	.	Parent=LTR_retrotransposon244
seq3	LTRdigest	protein_match	2089773	2089818	2.03e-09	-	2	Parent=LTR_retrotransposon244;name=zf-CCHC;id=PF00098.14
seq3	LTRdigest	protein_match	2091736	2092510	0	-	1	Parent=LTR_retrotransposon244;name=RVT_2;id=PF07727.5
seq3	LTRdigest	protein_match	2093041	2093515	0	-	1	Parent=LTR_retrotransposon244;name=rve;id=PF00665.17
seq3	LTRharvest	long_terminal_repeat	2093388	2094167	.	?	.	Parent=LTR_retrotransposon244
seq3	LTRharvest	target_site_duplication	2094168	2094171	.	?	.	Parent=repeat_region244
###
seq3	LTRharvest	repeat_region	2186208	2193360	.	?	.	ID=repeat_region245
seq3	LTRharvest	target_site_duplication	2186208	2186211	.	?	.	Parent=repeat_region245
seq3	LTRharvest	LTR_retrotransposon	2186212	2193356	.	-	.	ID=LTR_retrotransposon245;Parent=repeat_region245;ltr_similarity=97.87;seq_number=3
seq3	LTRharvest	long_terminal_repeat	2186212	2187010	.	?	.	Parent=LTR_retrotransposon245
seq3	LTRdigest	protein_match	2188493	2188694	5.47e-10	-	0	Parent=LTR_retrotransposon245;name=RnaseH;id=PF00075.15
seq3	LTRharvest	long_terminal_repeat	2192563	2193356	.	?	.	Parent=LTR_retrotransposon245
seq3	LTRharvest	target_site_duplication	2193357	2193360	.	?	.	Parent=repeat_region245
###
seq3	LTRharvest	repeat_region	2204716	2212334	.	?	.	ID=repeat_region246
seq3	LTRharvest	target_site_duplication	2204716	2204719	.	?	.	Parent=repeat_region246
seq3	LTRharvest	LTR_retrotransposon	2204720	2212330	.	+	.	ID=LTR_retrotransposon246;Parent=repeat_region246;ltr_similarity=100.00;seq_number=3
seq3	LTRharvest	long_terminal_repeat	2204720	2205237	.	?	.	Parent=LTR_retrotransposon246
seq3	LTRdigest	primer_binding_site	2205240	2205254	15	+	.	Parent=LTR_retrotransposon246;trna=Lys-TTT;trnaoffset=0;pbsoffset=2;edist=0
seq3	LTRdigest	protein_match	2208247	2208769	0	+	2	Parent=LTR_retrotransposon246;name=RVT_1;id=PF00078.18
seq3	LTRdigest	protein_match	2210056	2210497	7.67e-28	+	2	Parent=LTR_retrotransposon246;name=rve;id=PF00665.17
seq3	LTRdigest	RR_tract	2211802	2211814	.	+	.	Parent=LTR_retrotransposon246
seq3	LTRharvest	long_terminal_repeat	2211813	2212330	.	?	.	Parent=LTR_retrotransposon246
seq3	LTRharvest	target_site_duplication	2212331	2212334	.	?	.	Parent=repeat_region246
###
seq3	LTRharvest	repeat_region	2217464	2224206	.	?	.	ID=repeat_region247
seq3	LTRharvest	target_site_duplication	2217464	2217467	.	?	.	Parent=repeat_region247
seq3	LTRharvest	LTR_retrotransposon	2217468	2224202	.	+	.	ID=LTR_retrotransposon247;Parent=repeat_region247;ltr_similarity=91.69;seq_number=3
seq3	LTRharvest	long_terminal_repeat	2217468	2217814	.	?	.	Parent=LTR_retrotransposon247
seq3	LTRdigest	protein_match	2218940	2219138	8.05e-10	+	2	Parent=LTR_retrotransposon247;name=RnaseH;id=PF00075.15
seq3	LTRharvest	long_terminal_repeat	2223842	2224202	.	?	.	Parent=LTR_retrotransposon247
seq3	LTRharvest	target_site_duplication	2224203	2224206	.	?	.	Parent=repeat_region247
###
seq3	LTRharvest	repeat_region	2229379	2236083	.	?	.	ID=repeat_region248
seq3	LTRharvest	target_site_duplication	2229379	2229382	.	?	.	Parent=repeat_region248
seq3	LTRharvest	LTR_retrotransposon	2229383	2236079	.	+	.	ID=LTR_retrotransposon248;Parent=repeat_region248;ltr_similarity=93.09;seq_number=3
seq3	LTRharvest	long_terminal_repeat	2229383	2229686	.	?	.	Parent=LTR_retrotransposon248
seq3	LTRdigest	protein_match	2231763	2231961	8e-10	+	1	Parent=LTR_retrotransposon248;name=RnaseH;id=PF00075.15
seq3	LTRharvest	long_terminal_repeat	2235794	2236079	.	?	.	Parent=LTR_retrotransposon248
seq3	LTRharvest	target_site_duplication	2236080	2236083	.	?	.	Parent=repeat_region248
###
seq3	LTRharvest	repeat_region	2256516	2261569	.	?	.	ID=repeat_region249
seq3	LTRharvest	target_site_duplication	2256516	2256519	.	?	.	Parent=repeat_region249
seq3	LTRharvest	LTR_retrotransposon	2256520	2261565	.	-	.	ID=LTR_retrotransposon249;Parent=repeat_region249;ltr_similarity=96.31;seq_number=3
seq3	LTRharvest	long_terminal_repeat	2256520	2256783	.	?	.	Parent=LTR_retrotransposon249
seq3	LTRdigest	protein_match	2257344	2257770	2.54e-38	-	0	Parent=LTR_retrotransposon249;name=rve;id=PF00665.17
seq3	LTRdigest	protein_match	2258811	2259309	0	-	0	Parent=LTR_retrotransposon249;name=RVT_1;id=PF00078.18
seq3	LTRdigest	protein_match	2260157	2260205	4.16e-09	-	1	Parent=LTR_retrotransposon249;name=zf-CCHC;id=PF00098.14
seq3	LTRdigest	primer_binding_site	2261288	2261298	10.8	-	.	Parent=LTR_retrotransposon249;trna=Leu-CAA;trnaoffset=2;pbsoffset=4;edist=0
seq3	LTRharvest	long_terminal_repeat	2261295	2261565	.	?	.	Parent=LTR_retrotransposon249
seq3	LTRharvest	target_site_duplication	2261566	2261569	.	?	.	Parent=repeat_region249
###
seq3	LTRharvest	repeat_region	2277626	2285918	.	?	.	ID=repeat_region250
seq3	LTRharvest	target_site_duplication	2277626	2277629	.	?	.	Parent=repeat_region250
seq3	LTRharvest	LTR_retrotransposon	2277630	2285914	.	-	.	ID=LTR_retrotransposon250;Parent=repeat_region250;ltr_similarity=99.26;seq_number=3
seq3	LTRharvest	long_terminal_repeat	2277630	2277899	.	?	.	Parent=LTR_retrotransposon250
seq3	LTRdigest	protein_match	2279407	2279905	1.13e-16	-	0	Parent=LTR_retrotransposon250;name=rve;id=PF00665.17
seq3	LTRdigest	protein_match	2280784	2281255	0	-	0	Parent=LTR_retrotransposon250;name=Peptidase_A17;id=PF05380.4
seq3	LTRharvest	long_terminal_repeat	2285645	2285914	.	?	.	Parent=LTR_retrotransposon250
seq3	LTRharvest	target_site_duplication	2285915	2285918	.	?	.	Parent=repeat_region250
###
seq3	LTRharvest	repeat_region	2392320	2397666	.	?	.	ID=repeat_region251
seq3	LTRharvest	target_site_duplication	2392320	2392323	.	?	.	Parent=repeat_region251
seq3	LTRharvest	LTR_retrotransposon	2392324	2397662	.	+	.	ID=LTR_retrotransposon251;Parent=repeat_region251;ltr_similarity=95.35;seq_number=3
seq3	LTRharvest	long_terminal_repeat	2392324	2392538	.	?	.	Parent=LTR_retrotransposon251
seq3	LTRdigest	protein_match	2394247	2394292	1.5e-09	+	0	Parent=LTR_retrotransposon251;name=zf-CCHC;id=PF00098.14
seq3	LTRdigest	protein_match	2395081	2395486	6.84e-33	+	0	Parent=LTR_retrotransposon251;name=RVT_1;id=PF00078.18
seq3	LTRdigest	protein_match	2396592	2397048	1.62e-40	+	2	Parent=LTR_retrotransposon251;name=rve;id=PF00665.17
seq3	LTRharvest	long_terminal_repeat	2397458	2397662	.	?	.	Parent=LTR_retrotransposon251
seq3	LTRharvest	target_site_duplication	2397663	2397666	.	?	.	Parent=repeat_region251
###
seq3	LTRharvest	repeat_region	2409337	2416387	.	?	.	ID=repeat_region252
seq3	LTRharvest	target_site_duplication	2409337	2409340	.	?	.	Parent=repeat_region252
seq3	LTRharvest	LTR_retrotransposon	2409341	2416383	.	-	.	ID=LTR_retrotransposon252;Parent=repeat_region252;ltr_similarity=92.95;seq_number=3
seq3	LTRharvest	long_terminal_repeat	2409341	2409581	.	?	.	Parent=LTR_retrotransposon252
seq3	LTRdigest	RR_tract	2409579	2409608	.	-	.	Parent=LTR_retrotransposon252
seq3	LTRdigest	protein_match	2410407	2410830	3.75e-22	-	0	Parent=LTR_retrotransposon252;name=rve;id=PF00665.17
seq3	LTRdigest	protein_match	2411975	2412374	3.77e-43	-	1	Parent=LTR_retrotransposon252;name=RVT_1;id=PF00078.18
seq3	LTRharvest	long_terminal_repeat	2416147	2416383	.	?	.	Parent=LTR_retrotransposon252
seq3	LTRharvest	target_site_duplication	2416384	2416387	.	?	.	Parent=repeat_region252
###
seq3	LTRharvest	repeat_region	2435193	2440707	.	?	.	ID=repeat_region253
seq3	LTRharvest	target_site_duplication	2435193	2435196	.	?	.	Parent=repeat_region253
seq3	LTRharvest	LTR_retrotransposon	2435197	2440703	.	-	.	ID=LTR_retrotransposon253;Parent=repeat_region253;ltr_similarity=99.69;seq_number=3
seq3	LTRharvest	long_terminal_repeat	2435197	2435521	.	?	.	Parent=LTR_retrotransposon253
seq3	LTRdigest	protein_match	2435975	2436395	2.39e-24	-	0	Parent=LTR_retrotransposon253;name=rve;id=PF00665.17
seq3	LTRdigest	protein_match	2437358	2437529	3.33e-35	-	0	Parent=LTR_retrotransposon253;name=Peptidase_A17;id=PF05380.4
seq3	LTRharvest	long_terminal_repeat	2440379	2440703	.	?	.	Parent=LTR_retrotransposon253
seq3	LTRharvest	target_site_duplication	2440704	2440707	.	?	.	Parent=repeat_region253
###
seq3	LTRharvest	repeat_region	2576013	2583510	.	?	.	ID=repeat_region254
seq3	LTRharvest	target_site_duplication	2576013	2576016	.	?	.	Parent=repeat_region254
seq3	LTRharvest	LTR_retrotransposon	2576017	2583506	.	-	.	ID=LTR_retrotransposon254;Parent=repeat_region254;ltr_similarity=97.96;seq_number=3
seq3	LTRharvest	long_terminal_repeat	2576017	2576497	.	?	.	Parent=LTR_retrotransposon254
seq3	LTRdigest	RR_tract	2576498	2576510	.	-	.	Parent=LTR_retrotransposon254
seq3	LTRdigest	protein_match	2577064	2577523	1.78e-41	-	1	Parent=LTR_retrotransposon254;name=rve;id=PF00665.17
seq3	LTRdigest	protein_match	2578843	2579365	0	-	1	Parent=LTR_retrotransposon254;name=RVT_1;id=PF00078.18
seq3	LTRdigest	protein_match	2579974	2580313	9.11e-32	-	1	Parent=LTR_retrotransposon254;name=RVP;id=PF00077.11
seq3	LTRharvest	long_terminal_repeat	2583016	2583506	.	?	.	Parent=LTR_retrotransposon254
seq3	LTRharvest	target_site_duplication	2583507	2583510	.	?	.	Parent=repeat_region254
###
seq3	LTRharvest	repeat_region	2619710	2626988	.	?	.	ID=repeat_region255
seq3	LTRharvest	target_site_duplication	2619710	2619713	.	?	.	Parent=repeat_region255
seq3	LTRharvest	LTR_retrotransposon	2619714	2626984	.	-	.	ID=LTR_retrotransposon255;Parent=repeat_region255;ltr_similarity=98.11;seq_number=3
seq3	LTRharvest	long_terminal_repeat	2619714	2620137	.	?	.	Parent=LTR_retrotransposon255
seq3	LTRdigest	RR_tract	2620135	2620145	.	-	.	Parent=LTR_retrotransposon255
seq3	LTRdigest	protein_match	2620770	2621205	5.62e-34	-	1	Parent=LTR_retrotransposon255;name=rve;id=PF00665.17
seq3	LTRdigest	protein_match	2622544	2623066	0	-	0	Parent=LTR_retrotransposon255;name=RVT_1;id=PF00078.18
seq3	LTRdigest	protein_match	2623675	2623930	1.69e-17	-	0	Parent=LTR_retrotransposon255;name=RVP;id=PF00077.11
seq3	LTRdigest	primer_binding_site	2626549	2626560	12	-	.	Parent=LTR_retrotransposon255;trna=Arg-TCG;trnaoffset=0;pbsoffset=3;edist=0
seq3	LTRharvest	long_terminal_repeat	2626564	2626984	.	?	.	Parent=LTR_retrotransposon255
seq3	LTRharvest	target_site_duplication	2626985	2626988	.	?	.	Parent=repeat_region255
###
seq3	LTRharvest	repeat_region	2766691	2771827	.	?	.	ID=repeat_region256
seq3	LTRharvest	target_site_duplication	2766691	2766694	.	?	.	Parent=repeat_region256
seq3	LTRharvest	LTR_retrotransposon	2766695	2771823	.	-	.	ID=LTR_retrotransposon256;Parent=repeat_region256;ltr_similarity=97.74;seq_number=3
seq3	LTRharvest	long_terminal_repeat	2766695	2767490	.	?	.	Parent=LTR_retrotransposon256
seq3	LTRdigest	protein_match	2767967	2768474	0	-	1	Parent=LTR_retrotransposon256;name=RVT_1;id=PF00078.18
seq3	LTRharvest	long_terminal_repeat	2771035	2771823	.	?	.	Parent=LTR_retrotransposon256
seq3	LTRharvest	target_site_duplication	2771824	2771827	.	?	.	Parent=repeat_region256
###
seq3	LTRharvest	repeat_region	2831770	2840187	.	?	.	ID=repeat_region257
seq3	LTRharvest	target_site_duplication	2831770	2831773	.	?	.	Parent=repeat_region257
seq3	LTRharvest	LTR_retrotransposon	2831774	2840183	.	-	.	ID=LTR_retrotransposon257;Parent=repeat_region257;ltr_similarity=92.46;seq_number=3
seq3	LTRharvest	long_terminal_repeat	2831774	2832171	.	?	.	Parent=LTR_retrotransposon257
seq3	LTRdigest	RR_tract	2832171	2832186	.	-	.	Parent=LTR_retrotransposon257
seq3	LTRdigest	protein_match	2832177	2833158	0	-	2	Parent=LTR_retrotransposon257;name=Gypsy;id=PF07253.2
seq3	LTRdigest	protein_match	2833166	2833574	0	-	0	Parent=LTR_retrotransposon257;name=Gypsy;id=PF07253.2
seq3	LTRdigest	protein_match	2834039	2834477	3.78e-35	-	0	Parent=LTR_retrotransposon257;name=rve;id=PF00665.17
seq3	LTRdigest	protein_match	2835719	2835896	7.01e-17	-	0	Parent=LTR_retrotransposon257;name=RVT_1;id=PF00078.18
seq3	LTRdigest	protein_match	2835874	2836252	4.82e-31	-	1	Parent=LTR_retrotransposon257;name=RVT_1;id=PF00078.18
seq3	LTRharvest	long_terminal_repeat	2839786	2840183	.	?	.	Parent=LTR_retrotransposon257
seq3	LTRharvest	target_site_duplication	2840184	2840187	.	?	.	Parent=repeat_region257
###
seq3	LTRharvest	repeat_region	2855084	2859829	.	?	.	ID=repeat_region258
seq3	LTRharvest	target_site_duplication	2855084	2855087	.	?	.	Parent=repeat_region258
seq3	LTRharvest	LTR_retrotransposon	2855088	2859825	.	-	.	ID=LTR_retrotransposon258;Parent=repeat_region258;ltr_similarity=97.37;seq_number=3
seq3	LTRharvest	long_terminal_repeat	2855088	2855315	.	?	.	Parent=LTR_retrotransposon258
seq3	LTRdigest	RR_tract	2855316	2855326	.	-	.	Parent=LTR_retrotransposon258
seq3	LTRharvest	long_terminal_repeat	2859600	2859825	.	?	.	Parent=LTR_retrotransposon258
seq3	LTRharvest	target_site_duplication	2859826	2859829	.	?	.	Parent=repeat_region258
###
seq3	LTRharvest	repeat_region	2871774	2876634	.	?	.	ID=repeat_region259
seq3	LTRharvest	target_site_duplication	2871774	2871777	.	?	.	Parent=repeat_region259
seq3	LTRharvest	LTR_retrotransposon	2871778	2876630	.	?	.	ID=LTR_retrotransposon259;Parent=repeat_region259;ltr_similarity=91.88;seq_number=3
seq3	LTRharvest	long_terminal_repeat	2871778	2871926	.	?	.	Parent=LTR_retrotransposon259
seq3	LTRharvest	long_terminal_repeat	2876471	2876630	.	?	.	Parent=LTR_retrotransposon259
seq3	LTRharvest	target_site_duplication	2876631	2876634	.	?	.	Parent=repeat_region259
###
seq3	LTRharvest	repeat_region	2885904	2893509	.	?	.	ID=repeat_region260
seq3	LTRharvest	target_site_duplication	2885904	2885907	.	?	.	Parent=repeat_region260
seq3	LTRharvest	LTR_retrotransposon	2885908	2893505	.	-	.	ID=LTR_retrotransposon260;Parent=repeat_region260;ltr_similarity=94.37;seq_number=3
seq3	LTRharvest	long_terminal_repeat	2885908	2886138	.	?	.	Parent=LTR_retrotransposon260
seq3	LTRdigest	protein_match	2886747	2887341	0	-	2	Parent=LTR_retrotransposon260;name=Gypsy;id=PF07253.2
seq3	LTRdigest	protein_match	2887817	2888177	2.47e-23	-	0	Parent=LTR_retrotransposon260;name=rve;id=PF00665.17
seq3	LTRdigest	protein_match	2889419	2889932	0	-	0	Parent=LTR_retrotransposon260;name=RVT_1;id=PF00078.18
seq3	LTRharvest	long_terminal_repeat	2893283	2893505	.	?	.	Parent=LTR_retrotransposon260
seq3	LTRharvest	target_site_duplication	2893506	2893509	.	?	.	Parent=repeat_region260
###
seq3	LTRharvest	repeat_region	2919177	2924419	.	?	.	ID=repeat_region261
seq3	LTRharvest	target_site_duplication	2919177	2919180	.	?	.	Parent=repeat_region261
seq3	LTRharvest	LTR_retrotransposon	2919181	2924415	.	+	.	ID=LTR_retrotransposon261;Parent=repeat_region261;ltr_similarity=98.80;seq_number=3
seq3	LTRharvest	long_terminal_repeat	2919181	2919512	.	?	.	Parent=LTR_retrotransposon261
seq3	LTRdigest	primer_binding_site	2919512	2919524	12.8	+	.	Parent=LTR_retrotransposon261;trna=Leu-CAA;trnaoffset=2;pbsoffset=1;edist=0
seq3	LTRdigest	protein_match	2920331	2920379	2.33e-08	+	1	Parent=LTR_retrotransposon261;name=zf-CCHC;id=PF00098.14
seq3	LTRdigest	protein_match	2921064	2921541	0	+	2	Parent=LTR_retrotransposon261;name=RVT_1;id=PF00078.18
seq3	LTRdigest	protein_match	2922607	2922775	1.4e-09	+	0	Parent=LTR_retrotransposon261;name=rve;id=PF00665.17
seq3	LTRdigest	protein_match	2922788	2923040	1.45e-12	+	1	Parent=LTR_retrotransposon261;name=rve;id=PF00665.17
seq3	LTRharvest	long_terminal_repeat	2924085	2924415	.	?	.	Parent=LTR_retrotransposon261
seq3	LTRharvest	target_site_duplication	2924416	2924419	.	?	.	Parent=repeat_region261
###
seq3	LTRharvest	repeat_region	2979493	2987797	.	?	.	ID=repeat_region262
seq3	LTRharvest	target_site_duplication	2979493	2979496	.	?	.	Parent=repeat_region262
seq3	LTRharvest	LTR_retrotransposon	2979497	2987793	.	+	.	ID=LTR_retrotransposon262;Parent=repeat_region262;ltr_similarity=98.36;seq_number=3
seq3	LTRharvest	long_terminal_repeat	2979497	2980290	.	?	.	Parent=LTR_retrotransposon262
seq3	LTRdigest	protein_match	2980532	2980778	1.34e-15	+	0	Parent=LTR_retrotransposon262;name=rve;id=PF00665.17
seq3	LTRdigest	protein_match	2986408	2986648	8.98e-26	+	2	Parent=LTR_retrotransposon262;name=RVT_1;id=PF00078.18
seq3	LTRharvest	long_terminal_repeat	2987000	2987793	.	?	.	Parent=LTR_retrotransposon262
seq3	LTRharvest	target_site_duplication	2987794	2987797	.	?	.	Parent=repeat_region262
###
seq3	LTRharvest	repeat_region	2992916	3001329	.	?	.	ID=repeat_region263
seq3	LTRharvest	target_site_duplication	2992916	2992919	.	?	.	Parent=repeat_region263
seq3	LTRharvest	LTR_retrotransposon	2992920	3001325	.	+	.	ID=LTR_retrotransposon263;Parent=repeat_region263;ltr_similarity=100.00;seq_number=3
seq3	LTRharvest	long_terminal_repeat	2992920	2993295	.	?	.	Parent=LTR_retrotransposon263
seq3	LTRdigest	primer_binding_site	2993298	2993312	15	+	.	Parent=LTR_retrotransposon263;trna=Ser-AGA;trnaoffset=0;pbsoffset=2;edist=0
seq3	LTRdigest	protein_match	2996523	2996796	1.51e-13	+	0	Parent=LTR_retrotransposon263;name=RVP;id=PF00077.11
seq3	LTRdigest	protein_match	2997195	2997717	0	+	0	Parent=LTR_retrotransposon263;name=RVT_1;id=PF00078.18
seq3	LTRdigest	protein_match	2998929	2999364	1.3e-25	+	0	Parent=LTR_retrotransposon263;name=rve;id=PF00665.17
seq3	LTRdigest	RR_tract	3000939	3000951	.	+	.	Parent=LTR_retrotransposon263
seq3	LTRharvest	long_terminal_repeat	3000950	3001325	.	?	.	Parent=LTR_retrotransposon263
seq3	LTRharvest	target_site_duplication	3001326	3001329	.	?	.	Parent=repeat_region263
###
seq3	LTRharvest	repeat_region	3006060	3012120	.	?	.	ID=repeat_region264
seq3	LTRharvest	target_site_duplication	3006060	3006064	.	?	.	Parent=repeat_region264
seq3	LTRharvest	LTR_retrotransposon	3006065	3012115	.	-	.	ID=LTR_retrotransposon264;Parent=repeat_region264;ltr_similarity=98.89;seq_number=3
seq3	LTRharvest	long_terminal_repeat	3006065	3006425	.	?	.	Parent=LTR_retrotransposon264
seq3	LTRdigest	protein_match	3006859	3007246	4.64e-12	-	0	Parent=LTR_retrotransposon264;name=rve;id=PF00665.17
seq3	LTRdigest	protein_match	3008238	3008709	0	-	1	Parent=LTR_retrotransposon264;name=Peptidase_A17;id=PF05380.4
seq3	LTRharvest	long_terminal_repeat	3011755	3012115	.	?	.	Parent=LTR_retrotransposon264
seq3	LTRharvest	target_site_duplication	3012116	3012120	.	?	.	Parent=repeat_region264
###
seq3	LTRharvest	repeat_region	3028714	3037486	.	?	.	ID=repeat_region265
seq3	LTRharvest	target_site_duplication	3028714	3028717	.	?	.	Parent=repeat_region265
seq3	LTRharvest	LTR_retrotransposon	3028718	3037482	.	-	.	ID=LTR_retrotransposon265;Parent=repeat_region265;ltr_similarity=99.12;seq_number=3
seq3	LTRharvest	long_terminal_repeat	3028718	3029515	.	?	.	Parent=LTR_retrotransposon265
seq3	LTRdigest	protein_match	3030056	3030242	1.16e-17	-	1	Parent=LTR_retrotransposon265;name=RVT_1;id=PF00078.18
seq3	LTRdigest	protein_match	3034170	3034599	0	-	0	Parent=LTR_retrotransposon265;name=Gypsy;id=PF07253.2
seq3	LTRdigest	protein_match	3035633	3035831	1.59e-10	-	1	Parent=LTR_retrotransposon265;name=rve;id=PF00665.17
seq3	LTRdigest	protein_match	3036359	3036725	4.06e-17	-	1	Parent=LTR_retrotransposon265;name=RnaseH;id=PF00075.15
seq3	LTRharvest	long_terminal_repeat	3036685	3037482	.	?	.	Parent=LTR_retrotransposon265
seq3	LTRharvest	target_site_duplication	3037483	3037486	.	?	.	Parent=repeat_region265
###
seq3	LTRharvest	repeat_region	3041093	3049621	.	?	.	ID=repeat_region266
seq3	LTRharvest	target_site_duplication	3041093	3041096	.	?	.	Parent=repeat_region266
seq3	LTRharvest	LTR_retrotransposon	3041097	3049617	.	-	.	ID=LTR_retrotransposon266;Parent=repeat_region266;ltr_similarity=98.38;seq_number=3
seq3	LTRharvest	long_terminal_repeat	3041097	3041896	.	?	.	Parent=LTR_retrotransposon266
seq3	LTRdigest	protein_match	3042144	3042573	0	-	0	Parent=LTR_retrotransposon266;name=Gypsy;id=PF07253.2
seq3	LTRdigest	protein_match	3043607	3043805	1.54e-10	-	1	Parent=LTR_retrotransposon266;name=rve;id=PF00665.17
seq3	LTRdigest	protein_match	3044333	3044699	3.94e-17	-	1	Parent=LTR_retrotransposon266;name=RnaseH;id=PF00075.15
seq3	LTRdigest	protein_match	3045999	3046185	1.13e-17	-	0	Parent=LTR_retrotransposon266;name=RVT_1;id=PF00078.18
seq3	LTRharvest	long_terminal_repeat	3048825	3049617	.	?	.	Parent=LTR_retrotransposon266
seq3	LTRharvest	target_site_duplication	3049618	3049621	.	?	.	Parent=repeat_region266
###
seq3	LTRharvest	repeat_region	3119936	3127180	.	?	.	ID=repeat_region267
seq3	LTRharvest	target_site_duplication	3119936	3119940	.	?	.	Parent=repeat_region267
seq3	LTRharvest	LTR_retrotransposon	3119941	3127175	.	+	.	ID=LTR_retrotransposon267;Parent=repeat_region267;ltr_similarity=98.46;seq_number=3
seq3	LTRharvest	long_terminal_repeat	3119941	3120459	.	?	.	Parent=LTR_retrotransposon267
seq3	LTRdigest	primer_binding_site	3120463	3120473	11	+	.	Parent=LTR_retrotransposon267;trna=Arg-TCG;trnaoffset=0;pbsoffset=3;edist=0
seq3	LTRdigest	protein_match	3122834	3123137	2.17e-18	+	1	Parent=LTR_retrotransposon267;name=RVP;id=PF00077.11
seq3	LTRdigest	protein_match	3123746	3124268	0	+	1	Parent=LTR_retrotransposon267;name=RVT_1;id=PF00078.18
seq3	LTRdigest	protein_match	3125624	3126059	8.67e-36	+	1	Parent=LTR_retrotransposon267;name=rve;id=PF00665.17
seq3	LTRdigest	RR_tract	3126657	3126669	.	+	.	Parent=LTR_retrotransposon267
seq3	LTRharvest	long_terminal_repeat	3126661	3127175	.	?	.	Parent=LTR_retrotransposon267
seq3	LTRharvest	target_site_duplication	3127176	3127180	.	?	.	Parent=repeat_region267
###
seq3	LTRharvest	repeat_region	3235776	3239281	.	?	.	ID=repeat_region268
seq3	LTRharvest	target_site_duplication	3235776	3235779	.	?	.	Parent=repeat_region268
seq3	LTRharvest	LTR_retrotransposon	3235780	3239277	.	+	.	ID=LTR_retrotransposon268;Parent=repeat_region268;ltr_similarity=93.26;seq_number=3
seq3	LTRharvest	long_terminal_repeat	3235780	3236061	.	?	.	Parent=LTR_retrotransposon268
seq3	LTRharvest	long_terminal_repeat	3239009	3239277	.	?	.	Parent=LTR_retrotransposon268
seq3	LTRharvest	target_site_duplication	3239278	3239281	.	?	.	Parent=repeat_region268
###
seq3	LTRharvest	repeat_region	3239996	3242733	.	?	.	ID=repeat_region269
seq3	LTRharvest	target_site_duplication	3239996	3239999	.	?	.	Parent=repeat_region269
seq3	LTRharvest	LTR_retrotransposon	3240000	3242729	.	-	.	ID=LTR_retrotransposon269;Parent=repeat_region269;ltr_similarity=100.00;seq_number=3
seq3	LTRharvest	long_terminal_repeat	3240000	3240414	.	?	.	Parent=LTR_retrotransposon269
seq3	LTRdigest	RR_tract	3240413	3240425	.	-	.	Parent=LTR_retrotransposon269
seq3	LTRdigest	primer_binding_site	3242298	3242312	15	-	.	Parent=LTR_retrotransposon269;trna=Ser-AGA;trnaoffset=0;pbsoffset=2;edist=0
seq3	LTRharvest	long_terminal_repeat	3242315	3242729	.	?	.	Parent=LTR_retrotransposon269
seq3	LTRharvest	target_site_duplication	3242730	3242733	.	?	.	Parent=repeat_region269
###
seq3	LTRharvest	repeat_region	3269465	3274722	.	?	.	ID=repeat_region270
seq3	LTRharvest	target_site_duplication	3269465	3269468	.	?	.	Parent=repeat_region270
seq3	LTRharvest	LTR_retrotransposon	3269469	3274718	.	-	.	ID=LTR_retrotransposon270;Parent=repeat_region270;ltr_similarity=100.00;seq_number=3
seq3	LTRharvest	long_terminal_repeat	3269469	3269798	.	?	.	Parent=LTR_retrotransposon270
seq3	LTRdigest	protein_match	3270160	3270601	3.52e-26	-	1	Parent=LTR_retrotransposon270;name=rve;id=PF00665.17
seq3	LTRdigest	protein_match	3271972	3272494	0	-	1	Parent=LTR_retrotransposon270;name=RVT_1;id=PF00078.18
seq3	LTRharvest	long_terminal_repeat	3274389	3274718	.	?	.	Parent=LTR_retrotransposon270
seq3	LTRharvest	target_site_duplication	3274719	3274722	.	?	.	Parent=repeat_region270
###
seq3	LTRharvest	repeat_region	3279575	3288697	.	?	.	ID=repeat_region271
seq3	LTRharvest	target_site_duplication	3279575	3279578	.	?	.	Parent=repeat_region271
seq3	LTRharvest	LTR_retrotransposon	3279579	3288693	.	+	.	ID=LTR_retrotransposon271;Parent=repeat_region271;ltr_similarity=100.00;seq_number=3
seq3	LTRharvest	long_terminal_repeat	3279579	3280007	.	?	.	Parent=LTR_retrotransposon271
seq3	LTRdigest	protein_match	3283907	3284315	0	+	2	Parent=LTR_retrotransposon271;name=Peptidase_A17;id=PF05380.4
seq3	LTRdigest	protein_match	3285308	3285722	5.9e-16	+	2	Parent=LTR_retrotransposon271;name=rve;id=PF00665.17
seq3	LTRharvest	long_terminal_repeat	3288265	3288693	.	?	.	Parent=LTR_retrotransposon271
seq3	LTRharvest	target_site_duplication	3288694	3288697	.	?	.	Parent=repeat_region271
###
seq4	LTRharvest	repeat_region	110263	119380	.	?	.	ID=repeat_region272
seq4	LTRharvest	target_site_duplication	110263	110266	.	?	.	Parent=repeat_region272
seq4	LTRharvest	LTR_retrotransposon	110267	119376	.	-	.	ID=LTR_retrotransposon272;Parent=repeat_region272;ltr_similarity=99.31;seq_number=4
seq4	LTRharvest	long_terminal_repeat	110267	110695	.	?	.	Parent=LTR_retrotransposon272
seq4	LTRdigest	protein_match	113235	113649	5.9e-16	-	0	Parent=LTR_retrotransposon272;name=rve;id=PF00665.17
seq4	LTRdigest	protein_match	114642	115050	0	-	0	Parent=LTR_retrotransposon272;name=Peptidase_A17;id=PF05380.4
seq4	LTRharvest	long_terminal_repeat	118945	119376	.	?	.	Parent=LTR_retrotransposon272
seq4	LTRharvest	target_site_duplication	119377	119380	.	?	.	Parent=repeat_region272
###
seq4	LTRharvest	repeat_region	402736	409739	.	?	.	ID=repeat_region273
seq4	LTRharvest	target_site_duplication	402736	402739	.	?	.	Parent=repeat_region273
seq4	LTRharvest	LTR_retrotransposon	402740	409735	.	-	.	ID=LTR_retrotransposon273;Parent=repeat_region273;ltr_similarity=100.00;seq_number=4
seq4	LTRharvest	long_terminal_repeat	402740	403153	.	?	.	Parent=LTR_retrotransposon273
seq4	LTRdigest	RR_tract	403152	403164	.	-	.	Parent=LTR_retrotransposon273
seq4	LTRdigest	protein_match	404848	405283	2.59e-27	-	0	Parent=LTR_retrotransposon273;name=rve;id=PF00665.17
seq4	LTRdigest	protein_match	406495	407017	0	-	0	Parent=LTR_retrotransposon273;name=RVT_1;id=PF00078.18
seq4	LTRdigest	protein_match	407416	407701	3.25e-23	-	0	Parent=LTR_retrotransposon273;name=RVP;id=PF00077.11
seq4	LTRdigest	primer_binding_site	409305	409319	15	-	.	Parent=LTR_retrotransposon273;trna=Ser-AGA;trnaoffset=0;pbsoffset=2;edist=0
seq4	LTRharvest	long_terminal_repeat	409322	409735	.	?	.	Parent=LTR_retrotransposon273
seq4	LTRharvest	target_site_duplication	409736	409739	.	?	.	Parent=repeat_region273
###
seq4	LTRharvest	repeat_region	858034	866479	.	?	.	ID=repeat_region274
seq4	LTRharvest	target_site_duplication	858034	858037	.	?	.	Parent=repeat_region274
seq4	LTRharvest	LTR_retrotransposon	858038	866475	.	-	.	ID=LTR_retrotransposon274;Parent=repeat_region274;ltr_similarity=97.93;seq_number=4
seq4	LTRharvest	long_terminal_repeat	858038	858471	.	?	.	Parent=LTR_retrotransposon274
seq4	LTRdigest	RR_tract	858469	858481	.	-	.	Parent=LTR_retrotransposon274
seq4	LTRdigest	protein_match	860449	860902	3.31e-31	-	2	Parent=LTR_retrotransposon274;name=rve;id=PF00665.17
seq4	LTRdigest	protein_match	862111	862633	0	-	2	Parent=LTR_retrotransposon274;name=RVT_1;id=PF00078.18
seq4	LTRharvest	long_terminal_repeat	866045	866475	.	?	.	Parent=LTR_retrotransposon274
seq4	LTRharvest	target_site_duplication	866476	866479	.	?	.	Parent=repeat_region274
###
seq4	LTRharvest	repeat_region	925227	932603	.	?	.	ID=repeat_region275
seq4	LTRharvest	target_site_duplication	925227	925230	.	?	.	Parent=repeat_region275
seq4	LTRharvest	LTR_retrotransposon	925231	932599	.	+	.	ID=LTR_retrotransposon275;Parent=repeat_region275;ltr_similarity=99.33;seq_number=4
seq4	LTRharvest	long_terminal_repeat	925231	925672	.	?	.	Parent=LTR_retrotransposon275
seq4	LTRdigest	primer_binding_site	925676	925686	11	+	.	Parent=LTR_retrotransposon275;trna=Arg-TCG;trnaoffset=0;pbsoffset=3;edist=0
seq4	LTRdigest	protein_match	929224	929746	0	+	0	Parent=LTR_retrotransposon275;name=RVT_1;id=PF00078.18
seq4	LTRdigest	protein_match	931078	931528	4.15e-37	+	0	Parent=LTR_retrotransposon275;name=rve;id=PF00665.17
seq4	LTRdigest	RR_tract	932145	932157	.	+	.	Parent=LTR_retrotransposon275
seq4	LTRharvest	long_terminal_repeat	932155	932599	.	?	.	Parent=LTR_retrotransposon275
seq4	LTRharvest	target_site_duplication	932600	932603	.	?	.	Parent=repeat_region275
###
seq4	LTRharvest	repeat_region	1047403	1055165	.	?	.	ID=repeat_region276
seq4	LTRharvest	target_site_duplication	1047403	1047406	.	?	.	Parent=repeat_region276
seq4	LTRharvest	LTR_retrotransposon	1047407	1055161	.	-	.	ID=LTR_retrotransposon276;Parent=repeat_region276;ltr_similarity=100.00;seq_number=4
seq4	LTRharvest	long_terminal_repeat	1047407	1048013	.	?	.	Parent=LTR_retrotransposon276
seq4	LTRdigest	RR_tract	1048014	1048026	.	-	.	Parent=LTR_retrotransposon276
seq4	LTRdigest	protein_match	1048580	1049039	1.85e-41	-	2	Parent=LTR_retrotransposon276;name=rve;id=PF00665.17
seq4	LTRdigest	protein_match	1050359	1050881	0	-	2	Parent=LTR_retrotransposon276;name=RVT_1;id=PF00078.18
seq4	LTRdigest	protein_match	1051490	1051829	9.48e-32	-	2	Parent=LTR_retrotransposon276;name=RVP;id=PF00077.11
seq4	LTRdigest	primer_binding_site	1054540	1054551	12	-	.	Parent=LTR_retrotransposon276;trna=Arg-TCG;trnaoffset=0;pbsoffset=3;edist=0
seq4	LTRharvest	long_terminal_repeat	1054555	1055161	.	?	.	Parent=LTR_retrotransposon276
seq4	LTRharvest	target_site_duplication	1055162	1055165	.	?	.	Parent=repeat_region276
###
seq4	LTRharvest	repeat_region	1154181	1163281	.	?	.	ID=repeat_region277
seq4	LTRharvest	target_site_duplication	1154181	1154184	.	?	.	Parent=repeat_region277
seq4	LTRharvest	LTR_retrotransposon	1154185	1163277	.	+	.	ID=LTR_retrotransposon277;Parent=repeat_region277;ltr_similarity=99.54;seq_number=4
seq4	LTRharvest	long_terminal_repeat	1154185	1154613	.	?	.	Parent=LTR_retrotransposon277
seq4	LTRdigest	protein_match	1158501	1158909	0	+	2	Parent=LTR_retrotransposon277;name=Peptidase_A17;id=PF05380.4
seq4	LTRdigest	protein_match	1159902	1160316	5.89e-16	+	2	Parent=LTR_retrotransposon277;name=rve;id=PF00665.17
seq4	LTRharvest	long_terminal_repeat	1162847	1163277	.	?	.	Parent=LTR_retrotransposon277
seq4	LTRharvest	target_site_duplication	1163278	1163281	.	?	.	Parent=repeat_region277
###
seq4	LTRharvest	repeat_region	1219634	1227323	.	?	.	ID=repeat_region278
seq4	LTRharvest	target_site_duplication	1219634	1219637	.	?	.	Parent=repeat_region278
seq4	LTRharvest	LTR_retrotransposon	1219638	1227319	.	+	.	ID=LTR_retrotransposon278;Parent=repeat_region278;ltr_similarity=97.93;seq_number=4
seq4	LTRharvest	long_terminal_repeat	1219638	1220216	.	?	.	Parent=LTR_retrotransposon278
seq4	LTRdigest	primer_binding_site	1220220	1220231	12	+	.	Parent=LTR_retrotransposon278;trna=Arg-TCG;trnaoffset=0;pbsoffset=3;edist=0
seq4	LTRdigest	protein_match	1222937	1223276	9.38e-32	+	2	Parent=LTR_retrotransposon278;name=RVP;id=PF00077.11
seq4	LTRdigest	protein_match	1223885	1224407	0	+	2	Parent=LTR_retrotransposon278;name=RVT_1;id=PF00078.18
seq4	LTRdigest	protein_match	1225727	1226186	1.83e-41	+	2	Parent=LTR_retrotransposon278;name=rve;id=PF00665.17
seq4	LTRdigest	RR_tract	1226743	1226755	.	+	.	Parent=LTR_retrotransposon278
seq4	LTRharvest	long_terminal_repeat	1226752	1227319	.	?	.	Parent=LTR_retrotransposon278
seq4	LTRharvest	target_site_duplication	1227320	1227323	.	?	.	Parent=repeat_region278
###
seq4	LTRharvest	repeat_region	1486258	1491018	.	?	.	ID=repeat_region279
seq4	LTRharvest	target_site_duplication	1486258	1486261	.	?	.	Parent=repeat_region279
seq4	LTRharvest	LTR_retrotransposon	1486262	1491014	.	?	.	ID=LTR_retrotransposon279;Parent=repeat_region279;ltr_similarity=93.44;seq_number=4
seq4	LTRharvest	long_terminal_repeat	1486262	1486871	.	?	.	Parent=LTR_retrotransposon279
seq4	LTRharvest	long_terminal_repeat	1490406	1491014	.	?	.	Parent=LTR_retrotransposon279
seq4	LTRharvest	target_site_duplication	1491015	1491018	.	?	.	Parent=repeat_region279
###
seq4	LTRharvest	repeat_region	1506050	1513597	.	?	.	ID=repeat_region280
seq4	LTRharvest	target_site_duplication	1506050	1506053	.	?	.	Parent=repeat_region280
seq4	LTRharvest	LTR_retrotransposon	1506054	1513593	.	+	.	ID=LTR_retrotransposon280;Parent=repeat_region280;ltr_similarity=100.00;seq_number=4
seq4	LTRharvest	long_terminal_repeat	1506054	1506565	.	?	.	Parent=LTR_retrotransposon280
seq4	LTRdigest	protein_match	1508491	1508785	1.36e-24	+	1	Parent=LTR_retrotransposon280;name=RVP;id=PF00077.11
seq4	LTRdigest	protein_match	1509187	1509709	0	+	1	Parent=LTR_retrotransposon280;name=RVT_1;id=PF00078.18
seq4	LTRdigest	protein_match	1510918	1511353	1.13e-24	+	1	Parent=LTR_retrotransposon280;name=rve;id=PF00665.17
seq4	LTRdigest	RR_tract	1513071	1513083	.	+	.	Parent=LTR_retrotransposon280
seq4	LTRharvest	long_terminal_repeat	1513082	1513593	.	?	.	Parent=LTR_retrotransposon280
seq4	LTRharvest	target_site_duplication	1513594	1513597	.	?	.	Parent=repeat_region280
###
seq4	LTRharvest	repeat_region	2063475	2069811	.	?	.	ID=repeat_region281
seq4	LTRharvest	target_site_duplication	2063475	2063478	.	?	.	Parent=repeat_region281
seq4	LTRharvest	LTR_retrotransposon	2063479	2069807	.	+	.	ID=LTR_retrotransposon281;Parent=repeat_region281;ltr_similarity=93.69;seq_number=4
seq4	LTRharvest	long_terminal_repeat	2063479	2064268	.	?	.	Parent=LTR_retrotransposon281
seq4	LTRdigest	primer_binding_site	2064270	2064280	9.19	+	.	Parent=LTR_retrotransposon281;trna=Arg-TCG;trnaoffset=12;pbsoffset=1;edist=1
seq4	LTRharvest	long_terminal_repeat	2069016	2069807	.	?	.	Parent=LTR_retrotransposon281
seq4	LTRharvest	target_site_duplication	2069808	2069811	.	?	.	Parent=repeat_region281
###
seq4	LTRharvest	repeat_region	2108301	2113456	.	?	.	ID=repeat_region282
seq4	LTRharvest	target_site_duplication	2108301	2108305	.	?	.	Parent=repeat_region282
seq4	LTRharvest	LTR_retrotransposon	2108306	2113451	.	-	.	ID=LTR_retrotransposon282;Parent=repeat_region282;ltr_similarity=100.00;seq_number=4
seq4	LTRharvest	long_terminal_repeat	2108306	2108581	.	?	.	Parent=LTR_retrotransposon282
seq4	LTRdigest	protein_match	2109531	2110293	0	-	2	Parent=LTR_retrotransposon282;name=RVT_2;id=PF07727.5
seq4	LTRdigest	protein_match	2111097	2111592	0	-	2	Parent=LTR_retrotransposon282;name=rve;id=PF00665.17
seq4	LTRdigest	primer_binding_site	2113162	2113175	7.58	-	.	Parent=LTR_retrotransposon282;trna=Met-CAT;trnaoffset=33;pbsoffset=0;edist=0
seq4	LTRharvest	long_terminal_repeat	2113176	2113451	.	?	.	Parent=LTR_retrotransposon282
seq4	LTRharvest	target_site_duplication	2113452	2113456	.	?	.	Parent=repeat_region282
###
seq4	LTRharvest	repeat_region	2447558	2456676	.	?	.	ID=repeat_region283
seq4	LTRharvest	target_site_duplication	2447558	2447561	.	?	.	Parent=repeat_region283
seq4	LTRharvest	LTR_retrotransposon	2447562	2456672	.	+	.	ID=LTR_retrotransposon283;Parent=repeat_region283;ltr_similarity=97.29;seq_number=4
seq4	LTRharvest	long_terminal_repeat	2447562	2447997	.	?	.	Parent=LTR_retrotransposon283
seq4	LTRdigest	protein_match	2451871	2452279	0	+	1	Parent=LTR_retrotransposon283;name=Peptidase_A17;id=PF05380.4
seq4	LTRdigest	protein_match	2453272	2453686	5.9e-16	+	1	Parent=LTR_retrotransposon283;name=rve;id=PF00665.17
seq4	LTRharvest	long_terminal_repeat	2456230	2456672	.	?	.	Parent=LTR_retrotransposon283
seq4	LTRharvest	target_site_duplication	2456673	2456676	.	?	.	Parent=repeat_region283
###
seq4	LTRharvest	repeat_region	2927883	2936128	.	?	.	ID=repeat_region284
seq4	LTRharvest	target_site_duplication	2927883	2927886	.	?	.	Parent=repeat_region284
seq4	LTRharvest	LTR_retrotransposon	2927887	2936124	.	-	.	ID=LTR_retrotransposon284;Parent=repeat_region284;ltr_similarity=97.94;seq_number=4
seq4	LTRharvest	long_terminal_repeat	2927887	2928314	.	?	.	Parent=LTR_retrotransposon284
seq4	LTRdigest	RR_tract	2928309	2928321	.	-	.	Parent=LTR_retrotransposon284
seq4	LTRdigest	protein_match	2930289	2930742	3.22e-31	-	0	Parent=LTR_retrotransposon284;name=rve;id=PF00665.17
seq4	LTRdigest	protein_match	2931951	2932473	0	-	0	Parent=LTR_retrotransposon284;name=RVT_1;id=PF00078.18
seq4	LTRharvest	long_terminal_repeat	2935689	2936124	.	?	.	Parent=LTR_retrotransposon284
seq4	LTRharvest	target_site_duplication	2936125	2936128	.	?	.	Parent=repeat_region284
###
seq4	LTRharvest	repeat_region	2966736	2974139	.	?	.	ID=repeat_region285
seq4	LTRharvest	target_site_duplication	2966736	2966739	.	?	.	Parent=repeat_region285
seq4	LTRharvest	LTR_retrotransposon	2966740	2974135	.	+	.	ID=LTR_retrotransposon285;Parent=repeat_region285;ltr_similarity=94.39;seq_number=4
seq4	LTRharvest	long_terminal_repeat	2966740	2967220	.	?	.	Parent=LTR_retrotransposon285
seq4	LTRdigest	primer_binding_site	2967224	2967234	11	+	.	Parent=LTR_retrotransposon285;trna=Arg-TCG;trnaoffset=0;pbsoffset=3;edist=0
seq4	LTRdigest	protein_match	2969866	2970166	1.33e-12	+	0	Parent=LTR_retrotransposon285;name=RVP;id=PF00077.11
seq4	LTRdigest	protein_match	2970772	2971294	0	+	0	Parent=LTR_retrotransposon285;name=RVT_1;id=PF00078.18
seq4	LTRdigest	protein_match	2972626	2973076	4.17e-37	+	0	Parent=LTR_retrotransposon285;name=rve;id=PF00665.17
seq4	LTRharvest	long_terminal_repeat	2973669	2974135	.	?	.	Parent=LTR_retrotransposon285
seq4	LTRdigest	RR_tract	2973689	2973697	.	+	.	Parent=LTR_retrotransposon285
seq4	LTRharvest	target_site_duplication	2974136	2974139	.	?	.	Parent=repeat_region285
###
seq4	LTRharvest	repeat_region	3061334	3069871	.	?	.	ID=repeat_region286
seq4	LTRharvest	target_site_duplication	3061334	3061337	.	?	.	Parent=repeat_region286
seq4	LTRharvest	LTR_retrotransposon	3061338	3069867	.	+	.	ID=LTR_retrotransposon286;Parent=repeat_region286;ltr_similarity=99.29;seq_number=4
seq4	LTRharvest	long_terminal_repeat	3061338	3061760	.	?	.	Parent=LTR_retrotransposon286
seq4	LTRdigest	primer_binding_site	3061758	3061772	15	+	.	Parent=LTR_retrotransposon286;trna=Ser-AGA;trnaoffset=0;pbsoffset=3;edist=0
seq4	LTRdigest	protein_match	3065282	3065804	0	+	2	Parent=LTR_retrotransposon286;name=RVT_1;id=PF00078.18
seq4	LTRdigest	protein_match	3067013	3067466	3.35e-31	+	2	Parent=LTR_retrotransposon286;name=rve;id=PF00665.17
seq4	LTRdigest	RR_tract	3069437	3069449	.	+	.	Parent=LTR_retrotransposon286
seq4	LTRharvest	long_terminal_repeat	3069447	3069867	.	?	.	Parent=LTR_retrotransposon286
seq4	LTRharvest	target_site_duplication	3069868	3069871	.	?	.	Parent=repeat_region286
###
seq4	LTRharvest	repeat_region	3601349	3606610	.	?	.	ID=repeat_region287
seq4	LTRharvest	target_site_duplication	3601349	3601352	.	?	.	Parent=repeat_region287
seq4	LTRharvest	LTR_retrotransposon	3601353	3606606	.	+	.	ID=LTR_retrotransposon287;Parent=repeat_region287;ltr_similarity=100.00;seq_number=4
seq4	LTRharvest	long_terminal_repeat	3601353	3601629	.	?	.	Parent=LTR_retrotransposon287
seq4	LTRdigest	primer_binding_site	3601630	3601643	7.58	+	.	Parent=LTR_retrotransposon287;trna=Met-CAT;trnaoffset=33;pbsoffset=0;edist=0
seq4	LTRdigest	protein_match	3603209	3603704	0	+	2	Parent=LTR_retrotransposon287;name=rve;id=PF00665.17
seq4	LTRdigest	protein_match	3604616	3605378	0	+	2	Parent=LTR_retrotransposon287;name=RVT_2;id=PF07727.5
seq4	LTRharvest	long_terminal_repeat	3606330	3606606	.	?	.	Parent=LTR_retrotransposon287
seq4	LTRharvest	target_site_duplication	3606607	3606610	.	?	.	Parent=repeat_region287
###
seq4	LTRharvest	repeat_region	4328783	4336231	.	?	.	ID=repeat_region288
seq4	LTRharvest	target_site_duplication	4328783	4328786	.	?	.	Parent=repeat_region288
seq4	LTRharvest	LTR_retrotransposon	4328787	4336227	.	+	.	ID=LTR_retrotransposon288;Parent=repeat_region288;ltr_similarity=99.79;seq_number=4
seq4	LTRharvest	long_terminal_repeat	4328787	4329267	.	?	.	Parent=LTR_retrotransposon288
seq4	LTRdigest	primer_binding_site	4329271	4329282	12	+	.	Parent=LTR_retrotransposon288;trna=Arg-TCG;trnaoffset=0;pbsoffset=3;edist=0
seq4	LTRdigest	protein_match	4331928	4332267	9.04e-32	+	0	Parent=LTR_retrotransposon288;name=RVP;id=PF00077.11
seq4	LTRdigest	protein_match	4332876	4333398	0	+	0	Parent=LTR_retrotransposon288;name=RVT_1;id=PF00078.18
seq4	LTRdigest	protein_match	4334718	4335177	1.76e-41	+	0	Parent=LTR_retrotransposon288;name=rve;id=PF00665.17
seq4	LTRdigest	RR_tract	4335734	4335746	.	+	.	Parent=LTR_retrotransposon288
seq4	LTRharvest	long_terminal_repeat	4335747	4336227	.	?	.	Parent=LTR_retrotransposon288
seq4	LTRharvest	target_site_duplication	4336228	4336231	.	?	.	Parent=repeat_region288
###
seq4	LTRharvest	repeat_region	4901178	4907319	.	?	.	ID=repeat_region289
seq4	LTRharvest	target_site_duplication	4901178	4901182	.	?	.	Parent=repeat_region289
seq4	LTRharvest	LTR_retrotransposon	4901183	4907314	.	+	.	ID=LTR_retrotransposon289;Parent=repeat_region289;ltr_similarity=100.00;seq_number=4
seq4	LTRharvest	long_terminal_repeat	4901183	4901427	.	?	.	Parent=LTR_retrotransposon289
seq4	LTRdigest	primer_binding_site	4901432	4901446	15	+	.	Parent=LTR_retrotransposon289;trna=Ile-AAT;trnaoffset=0;pbsoffset=4;edist=0
seq4	LTRdigest	protein_match	4904695	4905187	0	+	2	Parent=LTR_retrotransposon289;name=Peptidase_A17;id=PF05380.4
seq4	LTRdigest	protein_match	4906189	4906585	3.98e-16	+	2	Parent=LTR_retrotransposon289;name=rve;id=PF00665.17
seq4	LTRharvest	long_terminal_repeat	4907070	4907314	.	?	.	Parent=LTR_retrotransposon289
seq4	LTRharvest	target_site_duplication	4907315	4907319	.	?	.	Parent=repeat_region289
###
seq4	LTRharvest	repeat_region	5034209	5043311	.	?	.	ID=repeat_region290
seq4	LTRharvest	target_site_duplication	5034209	5034212	.	?	.	Parent=repeat_region290
seq4	LTRharvest	LTR_retrotransposon	5034213	5043307	.	-	.	ID=LTR_retrotransposon290;Parent=repeat_region290;ltr_similarity=99.08;seq_number=4
seq4	LTRharvest	long_terminal_repeat	5034213	5034641	.	?	.	Parent=LTR_retrotransposon290
seq4	LTRdigest	protein_match	5037171	5037585	5.89e-16	-	1	Parent=LTR_retrotransposon290;name=rve;id=PF00665.17
seq4	LTRdigest	protein_match	5038578	5038986	0	-	1	Parent=LTR_retrotransposon290;name=Peptidase_A17;id=PF05380.4
seq4	LTRharvest	long_terminal_repeat	5042875	5043307	.	?	.	Parent=LTR_retrotransposon290
seq4	LTRharvest	target_site_duplication	5043308	5043311	.	?	.	Parent=repeat_region290
###
seq4	LTRharvest	repeat_region	5108068	5112726	.	?	.	ID=repeat_region291
seq4	LTRharvest	target_site_duplication	5108068	5108071	.	?	.	Parent=repeat_region291
seq4	LTRharvest	LTR_retrotransposon	5108072	5112722	.	-	.	ID=LTR_retrotransposon291;Parent=repeat_region291;ltr_similarity=97.96;seq_number=4
seq4	LTRharvest	long_terminal_repeat	5108072	5108461	.	?	.	Parent=LTR_retrotransposon291
seq4	LTRdigest	protein_match	5109262	5109766	5.01e-17	-	1	Parent=LTR_retrotransposon291;name=rve;id=PF00665.17
seq4	LTRdigest	protein_match	5110672	5111143	0	-	1	Parent=LTR_retrotransposon291;name=Peptidase_A17;id=PF05380.4
seq4	LTRharvest	long_terminal_repeat	5112331	5112722	.	?	.	Parent=LTR_retrotransposon291
seq4	LTRharvest	target_site_duplication	5112723	5112726	.	?	.	Parent=repeat_region291
###
seq4	LTRharvest	repeat_region	5292303	5299689	.	?	.	ID=repeat_region292
seq4	LTRharvest	target_site_duplication	5292303	5292306	.	?	.	Parent=repeat_region292
seq4	LTRharvest	LTR_retrotransposon	5292307	5299685	.	-	.	ID=LTR_retrotransposon292;Parent=repeat_region292;ltr_similarity=100.00;seq_number=4
seq4	LTRharvest	long_terminal_repeat	5292307	5292965	.	?	.	Parent=LTR_retrotransposon292
seq4	LTRdigest	RR_tract	5292964	5292977	.	-	.	Parent=LTR_retrotransposon292
seq4	LTRdigest	protein_match	5294722	5295157	1.84e-26	-	1	Parent=LTR_retrotransposon292;name=rve;id=PF00665.17
seq4	LTRdigest	protein_match	5296402	5296924	0	-	1	Parent=LTR_retrotransposon292;name=RVT_1;id=PF00078.18
seq4	LTRdigest	primer_binding_site	5299010	5299024	15	-	.	Parent=LTR_retrotransposon292;trna=Ser-AGA;trnaoffset=0;pbsoffset=2;edist=0
seq4	LTRharvest	long_terminal_repeat	5299027	5299685	.	?	.	Parent=LTR_retrotransposon292
seq4	LTRharvest	target_site_duplication	5299686	5299689	.	?	.	Parent=repeat_region292
###
seq4	LTRharvest	repeat_region	5451212	5459764	.	?	.	ID=repeat_region293
seq4	LTRharvest	target_site_duplication	5451212	5451215	.	?	.	Parent=repeat_region293
seq4	LTRharvest	LTR_retrotransposon	5451216	5459760	.	+	.	ID=LTR_retrotransposon293;Parent=repeat_region293;ltr_similarity=99.08;seq_number=4
seq4	LTRharvest	long_terminal_repeat	5451216	5451540	.	?	.	Parent=LTR_retrotransposon293
seq4	LTRdigest	primer_binding_site	5451540	5451554	15	+	.	Parent=LTR_retrotransposon293;trna=Tyr-GTA;trnaoffset=0;pbsoffset=1;edist=0
seq4	LTRdigest	protein_match	5456113	5456587	0	+	1	Parent=LTR_retrotransposon293;name=Peptidase_A17;id=PF05380.4
seq4	LTRdigest	protein_match	5457490	5457964	3.31e-17	+	1	Parent=LTR_retrotransposon293;name=rve;id=PF00665.17
seq4	LTRdigest	RR_tract	5459425	5459438	.	+	.	Parent=LTR_retrotransposon293
seq4	LTRharvest	long_terminal_repeat	5459439	5459760	.	?	.	Parent=LTR_retrotransposon293
seq4	LTRharvest	target_site_duplication	5459761	5459764	.	?	.	Parent=repeat_region293
###
seq4	LTRharvest	repeat_region	6214067	6223169	.	?	.	ID=repeat_region294
seq4	LTRharvest	target_site_duplication	6214067	6214070	.	?	.	Parent=repeat_region294
seq4	LTRharvest	LTR_retrotransposon	6214071	6223165	.	+	.	ID=LTR_retrotransposon294;Parent=repeat_region294;ltr_similarity=97.93;seq_number=4
seq4	LTRharvest	long_terminal_repeat	6214071	6214504	.	?	.	Parent=LTR_retrotransposon294
seq4	LTRdigest	protein_match	6218388	6218796	0	+	0	Parent=LTR_retrotransposon294;name=Peptidase_A17;id=PF05380.4
seq4	LTRdigest	protein_match	6219789	6220203	5.89e-16	+	0	Parent=LTR_retrotransposon294;name=rve;id=PF00665.17
seq4	LTRharvest	long_terminal_repeat	6222736	6223165	.	?	.	Parent=LTR_retrotransposon294
seq4	LTRharvest	target_site_duplication	6223166	6223169	.	?	.	Parent=repeat_region294
###
seq4	LTRharvest	repeat_region	6415892	6425224	.	?	.	ID=repeat_region295
seq4	LTRharvest	target_site_duplication	6415892	6415895	.	?	.	Parent=repeat_region295
seq4	LTRharvest	LTR_retrotransposon	6415896	6425220	.	+	.	ID=LTR_retrotransposon295;Parent=repeat_region295;ltr_similarity=97.50;seq_number=4
seq4	LTRharvest	long_terminal_repeat	6415896	6416570	.	?	.	Parent=LTR_retrotransposon295
seq4	LTRdigest	protein_match	6420433	6420841	0	+	1	Parent=LTR_retrotransposon295;name=Peptidase_A17;id=PF05380.4
seq4	LTRdigest	protein_match	6421834	6422248	6.07e-16	+	1	Parent=LTR_retrotransposon295;name=rve;id=PF00665.17
seq4	LTRharvest	long_terminal_repeat	6424542	6425220	.	?	.	Parent=LTR_retrotransposon295
seq4	LTRharvest	target_site_duplication	6425221	6425224	.	?	.	Parent=repeat_region295
###
seq4	LTRharvest	repeat_region	6880670	6888112	.	?	.	ID=repeat_region296
seq4	LTRharvest	target_site_duplication	6880670	6880673	.	?	.	Parent=repeat_region296
seq4	LTRharvest	LTR_retrotransposon	6880674	6888108	.	+	.	ID=LTR_retrotransposon296;Parent=repeat_region296;ltr_similarity=97.94;seq_number=4
seq4	LTRharvest	long_terminal_repeat	6880674	6881109	.	?	.	Parent=LTR_retrotransposon296
seq4	LTRdigest	protein_match	6885004	6885412	0	+	1	Parent=LTR_retrotransposon296;name=Peptidase_A17;id=PF05380.4
seq4	LTRdigest	protein_match	6886405	6886819	4.64e-16	+	1	Parent=LTR_retrotransposon296;name=rve;id=PF00665.17
seq4	LTRharvest	long_terminal_repeat	6887679	6888108	.	?	.	Parent=LTR_retrotransposon296
seq4	LTRharvest	target_site_duplication	6888109	6888112	.	?	.	Parent=repeat_region296
###
seq4	LTRharvest	repeat_region	7370467	7373522	.	?	.	ID=repeat_region297
seq4	LTRharvest	target_site_duplication	7370467	7370470	.	?	.	Parent=repeat_region297
seq4	LTRharvest	LTR_retrotransposon	7370471	7373518	.	+	.	ID=LTR_retrotransposon297;Parent=repeat_region297;ltr_similarity=100.00;seq_number=4
seq4	LTRharvest	long_terminal_repeat	7370471	7370884	.	?	.	Parent=LTR_retrotransposon297
seq4	LTRdigest	primer_binding_site	7370887	7370901	15	+	.	Parent=LTR_retrotransposon297;trna=Ser-AGA;trnaoffset=0;pbsoffset=2;edist=0
seq4	LTRdigest	RR_tract	7373094	7373106	.	+	.	Parent=LTR_retrotransposon297
seq4	LTRharvest	long_terminal_repeat	7373105	7373518	.	?	.	Parent=LTR_retrotransposon297
seq4	LTRharvest	target_site_duplication	7373519	7373522	.	?	.	Parent=repeat_region297
###
seq4	LTRharvest	repeat_region	7786863	7793865	.	?	.	ID=repeat_region298
seq4	LTRharvest	target_site_duplication	7786863	7786866	.	?	.	Parent=repeat_region298
seq4	LTRharvest	LTR_retrotransposon	7786867	7793861	.	-	.	ID=LTR_retrotransposon298;Parent=repeat_region298;ltr_similarity=100.00;seq_number=4
seq4	LTRharvest	long_terminal_repeat	7786867	7787280	.	?	.	Parent=LTR_retrotransposon298
seq4	LTRdigest	RR_tract	7787279	7787291	.	-	.	Parent=LTR_retrotransposon298
seq4	LTRdigest	protein_match	7788974	7789409	2.59e-27	-	0	Parent=LTR_retrotransposon298;name=rve;id=PF00665.17
seq4	LTRdigest	protein_match	7790621	7791143	0	-	0	Parent=LTR_retrotransposon298;name=RVT_1;id=PF00078.18
seq4	LTRdigest	protein_match	7791542	7791827	1.09e-23	-	0	Parent=LTR_retrotransposon298;name=RVP;id=PF00077.11
seq4	LTRdigest	primer_binding_site	7793431	7793445	15	-	.	Parent=LTR_retrotransposon298;trna=Ser-AGA;trnaoffset=0;pbsoffset=2;edist=0
seq4	LTRharvest	long_terminal_repeat	7793448	7793861	.	?	.	Parent=LTR_retrotransposon298
seq4	LTRharvest	target_site_duplication	7793862	7793865	.	?	.	Parent=repeat_region298
###
seq4	LTRharvest	repeat_region	7909981	7919102	.	?	.	ID=repeat_region299
seq4	LTRharvest	target_site_duplication	7909981	7909984	.	?	.	Parent=repeat_region299
seq4	LTRharvest	LTR_retrotransposon	7909985	7919098	.	+	.	ID=LTR_retrotransposon299;Parent=repeat_region299;ltr_similarity=99.54;seq_number=4
seq4	LTRharvest	long_terminal_repeat	7909985	7910413	.	?	.	Parent=LTR_retrotransposon299
seq4	LTRdigest	protein_match	7914310	7914718	0	+	2	Parent=LTR_retrotransposon299;name=Peptidase_A17;id=PF05380.4
seq4	LTRdigest	protein_match	7915711	7916125	5.9e-16	+	2	Parent=LTR_retrotransposon299;name=rve;id=PF00665.17
seq4	LTRharvest	long_terminal_repeat	7918668	7919098	.	?	.	Parent=LTR_retrotransposon299
seq4	LTRharvest	target_site_duplication	7919099	7919102	.	?	.	Parent=repeat_region299
###
seq4	LTRharvest	repeat_region	8474923	8484032	.	?	.	ID=repeat_region300
seq4	LTRharvest	target_site_duplication	8474923	8474926	.	?	.	Parent=repeat_region300
seq4	LTRharvest	LTR_retrotransposon	8474927	8484028	.	-	.	ID=LTR_retrotransposon300;Parent=repeat_region300;ltr_similarity=98.17;seq_number=4
seq4	LTRharvest	long_terminal_repeat	8474927	8475355	.	?	.	Parent=LTR_retrotransposon300
seq4	LTRdigest	protein_match	8477896	8478310	5.9e-16	-	0	Parent=LTR_retrotransposon300;name=rve;id=PF00665.17
seq4	LTRdigest	protein_match	8479303	8479711	0	-	0	Parent=LTR_retrotransposon300;name=Peptidase_A17;id=PF05380.4
seq4	LTRharvest	long_terminal_repeat	8483592	8484028	.	?	.	Parent=LTR_retrotransposon300
seq4	LTRharvest	target_site_duplication	8484029	8484032	.	?	.	Parent=repeat_region300
###
seq4	LTRharvest	repeat_region	8491448	8498865	.	?	.	ID=repeat_region301
seq4	LTRharvest	target_site_duplication	8491448	8491451	.	?	.	Parent=repeat_region301
seq4	LTRharvest	LTR_retrotransposon	8491452	8498861	.	-	.	ID=LTR_retrotransposon301;Parent=repeat_region301;ltr_similarity=100.00;seq_number=4
seq4	LTRharvest	long_terminal_repeat	8491452	8491850	.	?	.	Parent=LTR_retrotransposon301
seq4	LTRdigest	RR_tract	8491851	8491865	.	-	.	Parent=LTR_retrotransposon301
seq4	LTRdigest	protein_match	8492494	8492944	9.36e-36	-	1	Parent=LTR_retrotransposon301;name=rve;id=PF00665.17
seq4	LTRdigest	protein_match	8494282	8494804	1.68e-44	-	1	Parent=LTR_retrotransposon301;name=RVT_1;id=PF00078.18
seq4	LTRharvest	long_terminal_repeat	8498463	8498861	.	?	.	Parent=LTR_retrotransposon301
seq4	LTRharvest	target_site_duplication	8498862	8498865	.	?	.	Parent=repeat_region301
###
seq4	LTRharvest	repeat_region	9070078	9077588	.	?	.	ID=repeat_region302
seq4	LTRharvest	target_site_duplication	9070078	9070081	.	?	.	Parent=repeat_region302
seq4	LTRharvest	LTR_retrotransposon	9070082	9077584	.	+	.	ID=LTR_retrotransposon302;Parent=repeat_region302;ltr_similarity=100.00;seq_number=4
seq4	LTRharvest	long_terminal_repeat	9070082	9070595	.	?	.	Parent=LTR_retrotransposon302
seq4	LTRdigest	primer_binding_site	9070599	9070610	12	+	.	Parent=LTR_retrotransposon302;trna=Arg-TCG;trnaoffset=0;pbsoffset=3;edist=0
seq4	LTRdigest	protein_match	9073252	9073591	9.12e-32	+	2	Parent=LTR_retrotransposon302;name=RVP;id=PF00077.11
seq4	LTRdigest	protein_match	9074200	9074722	0	+	2	Parent=LTR_retrotransposon302;name=RVT_1;id=PF00078.18
seq4	LTRdigest	protein_match	9076042	9076501	1.78e-41	+	2	Parent=LTR_retrotransposon302;name=rve;id=PF00665.17
seq4	LTRdigest	RR_tract	9077058	9077070	.	+	.	Parent=LTR_retrotransposon302
seq4	LTRharvest	long_terminal_repeat	9077071	9077584	.	?	.	Parent=LTR_retrotransposon302
seq4	LTRharvest	target_site_duplication	9077585	9077588	.	?	.	Parent=repeat_region302
###
seq4	LTRharvest	repeat_region	9263771	9271476	.	?	.	ID=repeat_region303
seq4	LTRharvest	target_site_duplication	9263771	9263774	.	?	.	Parent=repeat_region303
seq4	LTRharvest	LTR_retrotransposon	9263775	9271472	.	-	.	ID=LTR_retrotransposon303;Parent=repeat_region303;ltr_similarity=99.07;seq_number=4
seq4	LTRharvest	long_terminal_repeat	9263775	9264203	.	?	.	Parent=LTR_retrotransposon303
seq4	LTRdigest	protein_match	9265478	9265892	4.84e-16	-	0	Parent=LTR_retrotransposon303;name=rve;id=PF00665.17
seq4	LTRdigest	protein_match	9267026	9267152	7.23e-19	-	0	Parent=LTR_retrotransposon303;name=Peptidase_A17;id=PF05380.4
seq4	LTRharvest	long_terminal_repeat	9271041	9271472	.	?	.	Parent=LTR_retrotransposon303
seq4	LTRharvest	target_site_duplication	9271473	9271476	.	?	.	Parent=repeat_region303
###
seq4	LTRharvest	repeat_region	9526904	9534414	.	?	.	ID=repeat_region304
seq4	LTRharvest	target_site_duplication	9526904	9526907	.	?	.	Parent=repeat_region304
seq4	LTRharvest	LTR_retrotransposon	9526908	9534410	.	+	.	ID=LTR_retrotransposon304;Parent=repeat_region304;ltr_similarity=100.00;seq_number=4
seq4	LTRharvest	long_terminal_repeat	9526908	9527388	.	?	.	Parent=LTR_retrotransposon304
seq4	LTRdigest	primer_binding_site	9527392	9527403	12	+	.	Parent=LTR_retrotransposon304;trna=Arg-TCG;trnaoffset=0;pbsoffset=3;edist=0
seq4	LTRdigest	protein_match	9530111	9530450	9.12e-32	+	2	Parent=LTR_retrotransposon304;name=RVP;id=PF00077.11
seq4	LTRdigest	protein_match	9531059	9531581	0	+	2	Parent=LTR_retrotransposon304;name=RVT_1;id=PF00078.18
seq4	LTRdigest	protein_match	9532901	9533360	1.78e-41	+	2	Parent=LTR_retrotransposon304;name=rve;id=PF00665.17
seq4	LTRdigest	RR_tract	9533917	9533929	.	+	.	Parent=LTR_retrotransposon304
seq4	LTRharvest	long_terminal_repeat	9533930	9534410	.	?	.	Parent=LTR_retrotransposon304
seq4	LTRharvest	target_site_duplication	9534411	9534414	.	?	.	Parent=repeat_region304
###
seq4	LTRharvest	repeat_region	9565059	9569333	.	?	.	ID=repeat_region305
seq4	LTRharvest	target_site_duplication	9565059	9565062	.	?	.	Parent=repeat_region305
seq4	LTRharvest	LTR_retrotransposon	9565063	9569329	.	?	.	ID=LTR_retrotransposon305;Parent=repeat_region305;ltr_similarity=91.87;seq_number=4
seq4	LTRharvest	long_terminal_repeat	9565063	9565345	.	?	.	Parent=LTR_retrotransposon305
seq4	LTRharvest	long_terminal_repeat	9569070	9569329	.	?	.	Parent=LTR_retrotransposon305
seq4	LTRharvest	target_site_duplication	9569330	9569333	.	?	.	Parent=repeat_region305
###
seq4	LTRharvest	repeat_region	9922818	9931548	.	?	.	ID=repeat_region306
seq4	LTRharvest	target_site_duplication	9922818	9922822	.	?	.	Parent=repeat_region306
seq4	LTRharvest	LTR_retrotransposon	9922823	9931543	.	+	.	ID=LTR_retrotransposon306;Parent=repeat_region306;ltr_similarity=99.77;seq_number=4
seq4	LTRharvest	long_terminal_repeat	9922823	9923251	.	?	.	Parent=LTR_retrotransposon306
seq4	LTRdigest	protein_match	9926757	9927165	0	+	1	Parent=LTR_retrotransposon306;name=Peptidase_A17;id=PF05380.4
seq4	LTRdigest	protein_match	9928158	9928572	5.61e-16	+	1	Parent=LTR_retrotransposon306;name=rve;id=PF00665.17
seq4	LTRharvest	long_terminal_repeat	9931116	9931543	.	?	.	Parent=LTR_retrotransposon306
seq4	LTRharvest	target_site_duplication	9931544	9931548	.	?	.	Parent=repeat_region306
###
seq4	LTRharvest	repeat_region	10053263	10060792	.	?	.	ID=repeat_region307
seq4	LTRharvest	target_site_duplication	10053263	10053266	.	?	.	Parent=repeat_region307
seq4	LTRharvest	LTR_retrotransposon	10053267	10060788	.	-	.	ID=LTR_retrotransposon307;Parent=repeat_region307;ltr_similarity=100.00;seq_number=4
seq4	LTRharvest	long_terminal_repeat	10053267	10053778	.	?	.	Parent=LTR_retrotransposon307
seq4	LTRdigest	RR_tract	10053777	10053789	.	-	.	Parent=LTR_retrotransposon307
seq4	LTRdigest	protein_match	10055504	10055939	1.13e-24	-	1	Parent=LTR_retrotransposon307;name=rve;id=PF00665.17
seq4	LTRdigest	protein_match	10057148	10057670	0	-	1	Parent=LTR_retrotransposon307;name=RVT_1;id=PF00078.18
seq4	LTRdigest	protein_match	10058072	10058366	1.36e-24	-	1	Parent=LTR_retrotransposon307;name=RVP;id=PF00077.11
seq4	LTRdigest	primer_binding_site	10060260	10060274	15	-	.	Parent=LTR_retrotransposon307;trna=Ser-AGA;trnaoffset=0;pbsoffset=2;edist=0
seq4	LTRharvest	long_terminal_repeat	10060277	10060788	.	?	.	Parent=LTR_retrotransposon307
seq4	LTRharvest	target_site_duplication	10060789	10060792	.	?	.	Parent=repeat_region307
###
seq4	LTRharvest	repeat_region	11257615	11264517	.	?	.	ID=repeat_region308
seq4	LTRharvest	target_site_duplication	11257615	11257618	.	?	.	Parent=repeat_region308
seq4	LTRharvest	LTR_retrotransposon	11257619	11264513	.	-	.	ID=LTR_retrotransposon308;Parent=repeat_region308;ltr_similarity=100.00;seq_number=4
seq4	LTRharvest	long_terminal_repeat	11257619	11258130	.	?	.	Parent=LTR_retrotransposon308
seq4	LTRdigest	RR_tract	11258129	11258141	.	-	.	Parent=LTR_retrotransposon308
seq4	LTRdigest	protein_match	11260863	11261385	0	-	2	Parent=LTR_retrotransposon308;name=RVT_1;id=PF00078.18
seq4	LTRdigest	protein_match	11261787	11262081	1.23e-24	-	2	Parent=LTR_retrotransposon308;name=RVP;id=PF00077.11
seq4	LTRharvest	long_terminal_repeat	11264002	11264513	.	?	.	Parent=LTR_retrotransposon308
seq4	LTRharvest	target_site_duplication	11264514	11264517	.	?	.	Parent=repeat_region308
###
seq4	LTRharvest	repeat_region	11492207	11501317	.	?	.	ID=repeat_region309
seq4	LTRharvest	target_site_duplication	11492207	11492211	.	?	.	Parent=repeat_region309
seq4	LTRharvest	LTR_retrotransposon	11492212	11501312	.	-	.	ID=LTR_retrotransposon309;Parent=repeat_region309;ltr_similarity=99.77;seq_number=4
seq4	LTRharvest	long_terminal_repeat	11492212	11492639	.	?	.	Parent=LTR_retrotransposon309
seq4	LTRdigest	protein_match	11495180	11495594	1.04e-16	-	0	Parent=LTR_retrotransposon309;name=rve;id=PF00665.17
seq4	LTRdigest	protein_match	11496587	11496995	0	-	0	Parent=LTR_retrotransposon309;name=Peptidase_A17;id=PF05380.4
seq4	LTRharvest	long_terminal_repeat	11500885	11501312	.	?	.	Parent=LTR_retrotransposon309
seq4	LTRharvest	target_site_duplication	11501313	11501317	.	?	.	Parent=repeat_region309
###
seq4	LTRharvest	repeat_region	11557922	11565523	.	?	.	ID=repeat_region310
seq4	LTRharvest	target_site_duplication	11557922	11557927	.	?	.	Parent=repeat_region310
seq4	LTRharvest	LTR_retrotransposon	11557928	11565517	.	+	.	ID=LTR_retrotransposon310;Parent=repeat_region310;ltr_similarity=97.39;seq_number=4
seq4	LTRharvest	long_terminal_repeat	11557928	11558463	.	?	.	Parent=LTR_retrotransposon310
seq4	LTRdigest	protein_match	11561170	11561509	9.24e-32	+	2	Parent=LTR_retrotransposon310;name=RVP;id=PF00077.11
seq4	LTRdigest	protein_match	11562118	11562640	0	+	2	Parent=LTR_retrotransposon310;name=RVT_1;id=PF00078.18
seq4	LTRdigest	protein_match	11563960	11564419	1.8e-41	+	2	Parent=LTR_retrotransposon310;name=rve;id=PF00665.17
seq4	LTRdigest	RR_tract	11564976	11564988	.	+	.	Parent=LTR_retrotransposon310
seq4	LTRharvest	long_terminal_repeat	11564989	11565517	.	?	.	Parent=LTR_retrotransposon310
seq4	LTRharvest	target_site_duplication	11565518	11565523	.	?	.	Parent=repeat_region310
###
seq4	LTRharvest	repeat_region	11606112	11612825	.	?	.	ID=repeat_region311
seq4	LTRharvest	target_site_duplication	11606112	11606115	.	?	.	Parent=repeat_region311
seq4	LTRharvest	LTR_retrotransposon	11606116	11612821	.	?	.	ID=LTR_retrotransposon311;Parent=repeat_region311;ltr_similarity=96.18;seq_number=4
seq4	LTRharvest	long_terminal_repeat	11606116	11606821	.	?	.	Parent=LTR_retrotransposon311
seq4	LTRharvest	long_terminal_repeat	11612119	11612821	.	?	.	Parent=LTR_retrotransposon311
seq4	LTRharvest	target_site_duplication	11612822	11612825	.	?	.	Parent=repeat_region311
###
seq4	LTRharvest	repeat_region	11961431	11965698	.	?	.	ID=repeat_region312
seq4	LTRharvest	target_site_duplication	11961431	11961434	.	?	.	Parent=repeat_region312
seq4	LTRharvest	LTR_retrotransposon	11961435	11965694	.	-	.	ID=LTR_retrotransposon312;Parent=repeat_region312;ltr_similarity=93.24;seq_number=4
seq4	LTRharvest	long_terminal_repeat	11961435	11962225	.	?	.	Parent=LTR_retrotransposon312
seq4	LTRdigest	primer_binding_site	11964888	11964898	2.77	-	.	Parent=LTR_retrotransposon312;trna=Thr-AGT;trnaoffset=18;pbsoffset=3;edist=1
seq4	LTRharvest	long_terminal_repeat	11964896	11965694	.	?	.	Parent=LTR_retrotransposon312
seq4	LTRharvest	target_site_duplication	11965695	11965698	.	?	.	Parent=repeat_region312
###
seq4	LTRharvest	repeat_region	12950937	12955369	.	?	.	ID=repeat_region313
seq4	LTRharvest	target_site_duplication	12950937	12950940	.	?	.	Parent=repeat_region313
seq4	LTRharvest	LTR_retrotransposon	12950941	12955365	.	-	.	ID=LTR_retrotransposon313;Parent=repeat_region313;ltr_similarity=98.23;seq_number=4
seq4	LTRharvest	long_terminal_repeat	12950941	12951217	.	?	.	Parent=LTR_retrotransposon313
seq4	LTRdigest	protein_match	12952166	12952928	0	-	1	Parent=LTR_retrotransposon313;name=RVT_2;id=PF07727.5
seq4	LTRdigest	protein_match	12953036	12953531	0	-	1	Parent=LTR_retrotransposon313;name=rve;id=PF00665.17
seq4	LTRdigest	primer_binding_site	12955076	12955088	6.86	-	.	Parent=LTR_retrotransposon313;trna=Met-CAT;trnaoffset=34;pbsoffset=5;edist=0
seq4	LTRharvest	long_terminal_repeat	12955084	12955365	.	?	.	Parent=LTR_retrotransposon313
seq4	LTRharvest	target_site_duplication	12955366	12955369	.	?	.	Parent=repeat_region313
###
seq4	LTRharvest	repeat_region	13518307	13526054	.	?	.	ID=repeat_region314
seq4	LTRharvest	target_site_duplication	13518307	13518311	.	?	.	Parent=repeat_region314
seq4	LTRharvest	LTR_retrotransposon	13518312	13526049	.	+	.	ID=LTR_retrotransposon314;Parent=repeat_region314;ltr_similarity=100.00;seq_number=4
seq4	LTRharvest	long_terminal_repeat	13518312	13518739	.	?	.	Parent=LTR_retrotransposon314
seq4	LTRdigest	protein_match	13522621	13523029	0	+	1	Parent=LTR_retrotransposon314;name=Peptidase_A17;id=PF05380.4
seq4	LTRdigest	protein_match	13524022	13524436	4.87e-16	+	1	Parent=LTR_retrotransposon314;name=rve;id=PF00665.17
seq4	LTRharvest	long_terminal_repeat	13525622	13526049	.	?	.	Parent=LTR_retrotransposon314
seq4	LTRharvest	target_site_duplication	13526050	13526054	.	?	.	Parent=repeat_region314
###
seq4	LTRharvest	repeat_region	13804330	13813456	.	?	.	ID=repeat_region315
seq4	LTRharvest	target_site_duplication	13804330	13804333	.	?	.	Parent=repeat_region315
seq4	LTRharvest	LTR_retrotransposon	13804334	13813452	.	-	.	ID=LTR_retrotransposon315;Parent=repeat_region315;ltr_similarity=98.38;seq_number=4
seq4	LTRharvest	long_terminal_repeat	13804334	13804762	.	?	.	Parent=LTR_retrotransposon315
seq4	LTRdigest	protein_match	13807303	13807717	5.91e-16	-	2	Parent=LTR_retrotransposon315;name=rve;id=PF00665.17
seq4	LTRdigest	protein_match	13808710	13809118	0	-	2	Parent=LTR_retrotransposon315;name=Peptidase_A17;id=PF05380.4
seq4	LTRharvest	long_terminal_repeat	13813020	13813452	.	?	.	Parent=LTR_retrotransposon315
seq4	LTRharvest	target_site_duplication	13813453	13813456	.	?	.	Parent=repeat_region315
###
seq4	LTRharvest	repeat_region	14461595	14466751	.	?	.	ID=repeat_region316
seq4	LTRharvest	target_site_duplication	14461595	14461598	.	?	.	Parent=repeat_region316
seq4	LTRharvest	LTR_retrotransposon	14461599	14466747	.	+	.	ID=LTR_retrotransposon316;Parent=repeat_region316;ltr_similarity=100.00;seq_number=4
seq4	LTRharvest	long_terminal_repeat	14461599	14461875	.	?	.	Parent=LTR_retrotransposon316
seq4	LTRdigest	primer_binding_site	14461876	14461889	7.58	+	.	Parent=LTR_retrotransposon316;trna=Met-CAT;trnaoffset=33;pbsoffset=0;edist=0
seq4	LTRdigest	protein_match	14463456	14463951	0	+	0	Parent=LTR_retrotransposon316;name=rve;id=PF00665.17
seq4	LTRdigest	protein_match	14464755	14465517	0	+	0	Parent=LTR_retrotransposon316;name=RVT_2;id=PF07727.5
seq4	LTRharvest	long_terminal_repeat	14466471	14466747	.	?	.	Parent=LTR_retrotransposon316
seq4	LTRharvest	target_site_duplication	14466748	14466751	.	?	.	Parent=repeat_region316
###
seq4	LTRharvest	repeat_region	14818277	14825954	.	?	.	ID=repeat_region317
seq4	LTRharvest	target_site_duplication	14818277	14818280	.	?	.	Parent=repeat_region317
seq4	LTRharvest	LTR_retrotransposon	14818281	14825950	.	+	.	ID=LTR_retrotransposon317;Parent=repeat_region317;ltr_similarity=99.31;seq_number=4
seq4	LTRharvest	long_terminal_repeat	14818281	14818713	.	?	.	Parent=LTR_retrotransposon317
seq4	LTRdigest	protein_match	14821676	14821955	6.21e-22	+	2	Parent=LTR_retrotransposon317;name=RVP;id=PF00077.11
seq4	LTRdigest	protein_match	14822564	14823086	0	+	2	Parent=LTR_retrotransposon317;name=RVT_1;id=PF00078.18
seq4	LTRdigest	protein_match	14824430	14824865	5.82e-36	+	2	Parent=LTR_retrotransposon317;name=rve;id=PF00665.17
seq4	LTRdigest	RR_tract	14825507	14825517	.	+	.	Parent=LTR_retrotransposon317
seq4	LTRharvest	long_terminal_repeat	14825515	14825950	.	?	.	Parent=LTR_retrotransposon317
seq4	LTRharvest	target_site_duplication	14825951	14825954	.	?	.	Parent=repeat_region317
###
seq4	LTRharvest	repeat_region	15288895	15291707	.	?	.	ID=repeat_region318
seq4	LTRharvest	target_site_duplication	15288895	15288898	.	?	.	Parent=repeat_region318
seq4	LTRharvest	LTR_retrotransposon	15288899	15291703	.	-	.	ID=LTR_retrotransposon318;Parent=repeat_region318;ltr_similarity=95.82;seq_number=4
seq4	LTRharvest	long_terminal_repeat	15288899	15289353	.	?	.	Parent=LTR_retrotransposon318
seq4	LTRdigest	RR_tract	15289351	15289364	.	-	.	Parent=LTR_retrotransposon318
seq4	LTRdigest	primer_binding_site	15291256	15291266	2.25	-	.	Parent=LTR_retrotransposon318;trna=Glu-CTC;trnaoffset=13;pbsoffset=4;edist=1
seq4	LTRharvest	long_terminal_repeat	15291263	15291703	.	?	.	Parent=LTR_retrotransposon318
seq4	LTRharvest	target_site_duplication	15291704	15291707	.	?	.	Parent=repeat_region318
###
seq4	LTRharvest	repeat_region	15416893	15419716	.	?	.	ID=repeat_region319
seq4	LTRharvest	target_site_duplication	15416893	15416896	.	?	.	Parent=repeat_region319
seq4	LTRharvest	LTR_retrotransposon	15416897	15419712	.	+	.	ID=LTR_retrotransposon319;Parent=repeat_region319;ltr_similarity=95.59;seq_number=4
seq4	LTRharvest	long_terminal_repeat	15416897	15417320	.	?	.	Parent=LTR_retrotransposon319
seq4	LTRdigest	primer_binding_site	15417323	15417337	15	+	.	Parent=LTR_retrotransposon319;trna=Lys-TTT;trnaoffset=0;pbsoffset=2;edist=0
seq4	LTRharvest	long_terminal_repeat	15419282	15419712	.	?	.	Parent=LTR_retrotransposon319
seq4	LTRharvest	target_site_duplication	15419713	15419716	.	?	.	Parent=repeat_region319
###
seq4	LTRharvest	repeat_region	15922347	15931444	.	?	.	ID=repeat_region320
seq4	LTRharvest	target_site_duplication	15922347	15922350	.	?	.	Parent=repeat_region320
seq4	LTRharvest	LTR_retrotransposon	15922351	15931440	.	-	.	ID=LTR_retrotransposon320;Parent=repeat_region320;ltr_similarity=98.62;seq_number=4
seq4	LTRharvest	long_terminal_repeat	15922351	15922779	.	?	.	Parent=LTR_retrotransposon320
seq4	LTRdigest	protein_match	15925309	15925723	5.89e-16	-	2	Parent=LTR_retrotransposon320;name=rve;id=PF00665.17
seq4	LTRdigest	protein_match	15926716	15927124	0	-	2	Parent=LTR_retrotransposon320;name=Peptidase_A17;id=PF05380.4
seq4	LTRharvest	long_terminal_repeat	15931007	15931440	.	?	.	Parent=LTR_retrotransposon320
seq4	LTRharvest	target_site_duplication	15931441	15931444	.	?	.	Parent=repeat_region320
###
seq4	LTRharvest	repeat_region	16609661	16614939	.	?	.	ID=repeat_region321
seq4	LTRharvest	target_site_duplication	16609661	16609664	.	?	.	Parent=repeat_region321
seq4	LTRharvest	LTR_retrotransposon	16609665	16614935	.	+	.	ID=LTR_retrotransposon321;Parent=repeat_region321;ltr_similarity=100.00;seq_number=4
seq4	LTRharvest	long_terminal_repeat	16609665	16610078	.	?	.	Parent=LTR_retrotransposon321
seq4	LTRdigest	primer_binding_site	16610081	16610095	15	+	.	Parent=LTR_retrotransposon321;trna=Ser-AGA;trnaoffset=0;pbsoffset=2;edist=0
seq4	LTRdigest	protein_match	16611697	16611982	7.81e-24	+	1	Parent=LTR_retrotransposon321;name=RVP;id=PF00077.11
seq4	LTRdigest	protein_match	16612381	16612903	0	+	1	Parent=LTR_retrotransposon321;name=RVT_1;id=PF00078.18
seq4	LTRdigest	RR_tract	16614511	16614523	.	+	.	Parent=LTR_retrotransposon321
seq4	LTRharvest	long_terminal_repeat	16614522	16614935	.	?	.	Parent=LTR_retrotransposon321
seq4	LTRharvest	target_site_duplication	16614936	16614939	.	?	.	Parent=repeat_region321
###
seq4	LTRharvest	repeat_region	16677167	16682352	.	?	.	ID=repeat_region322
seq4	LTRharvest	target_site_duplication	16677167	16677174	.	?	.	Parent=repeat_region322
seq4	LTRharvest	LTR_retrotransposon	16677175	16682344	.	+	.	ID=LTR_retrotransposon322;Parent=repeat_region322;ltr_similarity=98.97;seq_number=4
seq4	LTRharvest	long_terminal_repeat	16677175	16677464	.	?	.	Parent=LTR_retrotransposon322
seq4	LTRdigest	primer_binding_site	16677460	16677472	6.86	+	.	Parent=LTR_retrotransposon322;trna=Met-CAT;trnaoffset=34;pbsoffset=5;edist=0
seq4	LTRdigest	protein_match	16679040	16679535	0	+	2	Parent=LTR_retrotransposon322;name=rve;id=PF00665.17
seq4	LTRdigest	protein_match	16680339	16681101	0	+	2	Parent=LTR_retrotransposon322;name=RVT_2;id=PF07727.5
seq4	LTRharvest	long_terminal_repeat	16682054	16682344	.	?	.	Parent=LTR_retrotransposon322
seq4	LTRharvest	target_site_duplication	16682345	16682352	.	?	.	Parent=repeat_region322
###
seq4	LTRharvest	repeat_region	16938879	16948019	.	?	.	ID=repeat_region323
seq4	LTRharvest	target_site_duplication	16938879	16938882	.	?	.	Parent=repeat_region323
seq4	LTRharvest	LTR_retrotransposon	16938883	16948015	.	+	.	ID=LTR_retrotransposon323;Parent=repeat_region323;ltr_similarity=95.72;seq_number=4
seq4	LTRharvest	long_terminal_repeat	16938883	16939337	.	?	.	Parent=LTR_retrotransposon323
seq4	LTRdigest	protein_match	16943201	16943609	0	+	1	Parent=LTR_retrotransposon323;name=Peptidase_A17;id=PF05380.4
seq4	LTRdigest	protein_match	16944602	16945016	5.92e-16	+	1	Parent=LTR_retrotransposon323;name=rve;id=PF00665.17
seq4	LTRharvest	long_terminal_repeat	16947549	16948015	.	?	.	Parent=LTR_retrotransposon323
seq4	LTRharvest	target_site_duplication	16948016	16948019	.	?	.	Parent=repeat_region323
###
seq4	LTRharvest	repeat_region	17078155	17087254	.	?	.	ID=repeat_region324
seq4	LTRharvest	target_site_duplication	17078155	17078158	.	?	.	Parent=repeat_region324
seq4	LTRharvest	LTR_retrotransposon	17078159	17087250	.	+	.	ID=LTR_retrotransposon324;Parent=repeat_region324;ltr_similarity=99.08;seq_number=4
seq4	LTRharvest	long_terminal_repeat	17078159	17078588	.	?	.	Parent=LTR_retrotransposon324
seq4	LTRdigest	protein_match	17082474	17082882	0	+	1	Parent=LTR_retrotransposon324;name=Peptidase_A17;id=PF05380.4
seq4	LTRdigest	protein_match	17083875	17084289	5.89e-16	+	1	Parent=LTR_retrotransposon324;name=rve;id=PF00665.17
seq4	LTRharvest	long_terminal_repeat	17086817	17087250	.	?	.	Parent=LTR_retrotransposon324
seq4	LTRharvest	target_site_duplication	17087251	17087254	.	?	.	Parent=repeat_region324
###
seq4	LTRharvest	repeat_region	17510131	17517639	.	?	.	ID=repeat_region325
seq4	LTRharvest	target_site_duplication	17510131	17510134	.	?	.	Parent=repeat_region325
seq4	LTRharvest	LTR_retrotransposon	17510135	17517635	.	-	.	ID=LTR_retrotransposon325;Parent=repeat_region325;ltr_similarity=99.38;seq_number=4
seq4	LTRharvest	long_terminal_repeat	17510135	17510615	.	?	.	Parent=LTR_retrotransposon325
seq4	LTRdigest	RR_tract	17510616	17510628	.	-	.	Parent=LTR_retrotransposon325
seq4	LTRdigest	protein_match	17511182	17511641	1.78e-41	-	0	Parent=LTR_retrotransposon325;name=rve;id=PF00665.17
seq4	LTRdigest	protein_match	17512961	17513483	0	-	0	Parent=LTR_retrotransposon325;name=RVT_1;id=PF00078.18
seq4	LTRdigest	protein_match	17514092	17514431	9.12e-32	-	0	Parent=LTR_retrotransposon325;name=RVP;id=PF00077.11
seq4	LTRdigest	primer_binding_site	17517140	17517151	12	-	.	Parent=LTR_retrotransposon325;trna=Arg-TCG;trnaoffset=0;pbsoffset=0;edist=0
seq4	LTRharvest	long_terminal_repeat	17517152	17517635	.	?	.	Parent=LTR_retrotransposon325
seq4	LTRharvest	target_site_duplication	17517636	17517639	.	?	.	Parent=repeat_region325
###
seq4	LTRharvest	repeat_region	17724059	17731294	.	?	.	ID=repeat_region326
seq4	LTRharvest	target_site_duplication	17724059	17724062	.	?	.	Parent=repeat_region326
seq4	LTRharvest	LTR_retrotransposon	17724063	17731290	.	+	.	ID=LTR_retrotransposon326;Parent=repeat_region326;ltr_similarity=97.51;seq_number=4
seq4	LTRharvest	long_terminal_repeat	17724063	17724456	.	?	.	Parent=LTR_retrotransposon326
seq4	LTRdigest	protein_match	17726491	17726791	1.3e-12	+	1	Parent=LTR_retrotransposon326;name=RVP;id=PF00077.11
seq4	LTRdigest	protein_match	17727397	17727919	0	+	1	Parent=LTR_retrotransposon326;name=RVT_1;id=PF00078.18
seq4	LTRdigest	protein_match	17729251	17729701	2.73e-37	+	1	Parent=LTR_retrotransposon326;name=rve;id=PF00665.17
seq4	LTRharvest	long_terminal_repeat	17730890	17731290	.	?	.	Parent=LTR_retrotransposon326
seq4	LTRharvest	target_site_duplication	17731291	17731294	.	?	.	Parent=repeat_region326
###
seq4	LTRharvest	repeat_region	18040846	18049864	.	?	.	ID=repeat_region327
seq4	LTRharvest	target_site_duplication	18040846	18040849	.	?	.	Parent=repeat_region327
seq4	LTRharvest	LTR_retrotransposon	18040850	18049860	.	+	.	ID=LTR_retrotransposon327;Parent=repeat_region327;ltr_similarity=98.19;seq_number=4
seq4	LTRharvest	long_terminal_repeat	18040850	18041290	.	?	.	Parent=LTR_retrotransposon327
seq4	LTRdigest	protein_match	18045086	18045494	0	+	0	Parent=LTR_retrotransposon327;name=Peptidase_A17;id=PF05380.4
seq4	LTRdigest	protein_match	18046487	18046901	5.83e-16	+	0	Parent=LTR_retrotransposon327;name=rve;id=PF00665.17
seq4	LTRharvest	long_terminal_repeat	18049424	18049860	.	?	.	Parent=LTR_retrotransposon327
seq4	LTRharvest	target_site_duplication	18049861	18049864	.	?	.	Parent=repeat_region327
###
seq4	LTRharvest	repeat_region	18462157	18465709	.	?	.	ID=repeat_region328
seq4	LTRharvest	target_site_duplication	18462157	18462160	.	?	.	Parent=repeat_region328
seq4	LTRharvest	LTR_retrotransposon	18462161	18465705	.	+	.	ID=LTR_retrotransposon328;Parent=repeat_region328;ltr_similarity=97.57;seq_number=4
seq4	LTRharvest	long_terminal_repeat	18462161	18462933	.	?	.	Parent=LTR_retrotransposon328
seq4	LTRdigest	primer_binding_site	18462935	18462945	7.18	+	.	Parent=LTR_retrotransposon328;trna=Gly-TCC;trnaoffset=25;pbsoffset=1;edist=1
seq4	LTRdigest	protein_match	18463867	18464029	3.83e-12	+	2	Parent=LTR_retrotransposon328;name=rve;id=PF00665.17
seq4	LTRharvest	long_terminal_repeat	18464924	18465705	.	?	.	Parent=LTR_retrotransposon328
seq4	LTRdigest	RR_tract	18464935	18464949	.	+	.	Parent=LTR_retrotransposon328
seq4	LTRharvest	target_site_duplication	18465706	18465709	.	?	.	Parent=repeat_region328
###
seq4	LTRharvest	repeat_region	18521779	18530890	.	?	.	ID=repeat_region329
seq4	LTRharvest	target_site_duplication	18521779	18521782	.	?	.	Parent=repeat_region329
seq4	LTRharvest	LTR_retrotransposon	18521783	18530886	.	-	.	ID=LTR_retrotransposon329;Parent=repeat_region329;ltr_similarity=97.94;seq_number=4
seq4	LTRharvest	long_terminal_repeat	18521783	18522218	.	?	.	Parent=LTR_retrotransposon329
seq4	LTRdigest	protein_match	18524752	18525166	5.9e-16	-	2	Parent=LTR_retrotransposon329;name=rve;id=PF00665.17
seq4	LTRdigest	protein_match	18526159	18526567	0	-	2	Parent=LTR_retrotransposon329;name=Peptidase_A17;id=PF05380.4
seq4	LTRharvest	long_terminal_repeat	18530457	18530886	.	?	.	Parent=LTR_retrotransposon329
seq4	LTRharvest	target_site_duplication	18530887	18530890	.	?	.	Parent=repeat_region329
###
seq4	LTRharvest	repeat_region	18703910	18711812	.	?	.	ID=repeat_region330
seq4	LTRharvest	target_site_duplication	18703910	18703913	.	?	.	Parent=repeat_region330
seq4	LTRharvest	LTR_retrotransposon	18703914	18711808	.	-	.	ID=LTR_retrotransposon330;Parent=repeat_region330;ltr_similarity=100.00;seq_number=4
seq4	LTRharvest	long_terminal_repeat	18703914	18704338	.	?	.	Parent=LTR_retrotransposon330
seq4	LTRdigest	RR_tract	18704339	18704349	.	-	.	Parent=LTR_retrotransposon330
seq4	LTRdigest	protein_match	18705007	18705442	6.02e-36	-	0	Parent=LTR_retrotransposon330;name=rve;id=PF00665.17
seq4	LTRdigest	protein_match	18706786	18707308	0	-	0	Parent=LTR_retrotransposon330;name=RVT_1;id=PF00078.18
seq4	LTRdigest	protein_match	18707917	18708196	6.42e-22	-	0	Parent=LTR_retrotransposon330;name=RVP;id=PF00077.11
seq4	LTRharvest	long_terminal_repeat	18711384	18711808	.	?	.	Parent=LTR_retrotransposon330
seq4	LTRharvest	target_site_duplication	18711809	18711812	.	?	.	Parent=repeat_region330
###
seq4	LTRharvest	repeat_region	18765522	18774199	.	?	.	ID=repeat_region331
seq4	LTRharvest	target_site_duplication	18765522	18765525	.	?	.	Parent=repeat_region331
seq4	LTRharvest	LTR_retrotransposon	18765526	18774195	.	-	.	ID=LTR_retrotransposon331;Parent=repeat_region331;ltr_similarity=94.11;seq_number=4
seq4	LTRharvest	long_terminal_repeat	18765526	18766000	.	?	.	Parent=LTR_retrotransposon331
seq4	LTRdigest	protein_match	18768128	18768542	5.57e-16	-	1	Parent=LTR_retrotransposon331;name=rve;id=PF00665.17
seq4	LTRdigest	protein_match	18769535	18769943	0	-	1	Parent=LTR_retrotransposon331;name=Peptidase_A17;id=PF05380.4
seq4	LTRharvest	long_terminal_repeat	18773738	18774195	.	?	.	Parent=LTR_retrotransposon331
seq4	LTRharvest	target_site_duplication	18774196	18774199	.	?	.	Parent=repeat_region331
###
seq4	LTRharvest	repeat_region	19110195	19117602	.	?	.	ID=repeat_region332
seq4	LTRharvest	target_site_duplication	19110195	19110198	.	?	.	Parent=repeat_region332
seq4	LTRharvest	LTR_retrotransposon	19110199	19117598	.	-	.	ID=LTR_retrotransposon332;Parent=repeat_region332;ltr_similarity=98.01;seq_number=4
seq4	LTRharvest	long_terminal_repeat	19110199	19110651	.	?	.	Parent=LTR_retrotransposon332
seq4	LTRdigest	RR_tract	19110640	19110652	.	-	.	Parent=LTR_retrotransposon332
seq4	LTRdigest	protein_match	19111287	19111737	4.17e-37	-	2	Parent=LTR_retrotransposon332;name=rve;id=PF00665.17
seq4	LTRdigest	protein_match	19113069	19113591	0	-	2	Parent=LTR_retrotransposon332;name=RVT_1;id=PF00078.18
seq4	LTRdigest	protein_match	19114197	19114497	1.33e-12	-	2	Parent=LTR_retrotransposon332;name=RVP;id=PF00077.11
seq4	LTRdigest	primer_binding_site	19117132	19117142	11	-	.	Parent=LTR_retrotransposon332;trna=Arg-TCG;trnaoffset=0;pbsoffset=3;edist=0
seq4	LTRharvest	long_terminal_repeat	19117146	19117598	.	?	.	Parent=LTR_retrotransposon332
seq4	LTRharvest	target_site_duplication	19117599	19117602	.	?	.	Parent=repeat_region332
###
seq4	LTRharvest	repeat_region	19813423	19820956	.	?	.	ID=repeat_region333
seq4	LTRharvest	target_site_duplication	19813423	19813426	.	?	.	Parent=repeat_region333
seq4	LTRharvest	LTR_retrotransposon	19813427	19820952	.	-	.	ID=LTR_retrotransposon333;Parent=repeat_region333;ltr_similarity=96.42;seq_number=4
seq4	LTRharvest	long_terminal_repeat	19813427	19813929	.	?	.	Parent=LTR_retrotransposon333
seq4	LTRdigest	RR_tract	19813922	19813934	.	-	.	Parent=LTR_retrotransposon333
seq4	LTRdigest	protein_match	19814488	19814947	1.79e-41	-	2	Parent=LTR_retrotransposon333;name=rve;id=PF00665.17
seq4	LTRdigest	protein_match	19816267	19816789	0	-	2	Parent=LTR_retrotransposon333;name=RVT_1;id=PF00078.18
seq4	LTRdigest	protein_match	19817398	19817737	9.16e-32	-	2	Parent=LTR_retrotransposon333;name=RVP;id=PF00077.11
seq4	LTRdigest	primer_binding_site	19820451	19820462	12	-	.	Parent=LTR_retrotransposon333;trna=Arg-TCG;trnaoffset=0;pbsoffset=2;edist=0
seq4	LTRharvest	long_terminal_repeat	19820465	19820952	.	?	.	Parent=LTR_retrotransposon333
seq4	LTRharvest	target_site_duplication	19820953	19820956	.	?	.	Parent=repeat_region333
###
seq4	LTRharvest	repeat_region	19841652	19850792	.	?	.	ID=repeat_region334
seq4	LTRharvest	target_site_duplication	19841652	19841655	.	?	.	Parent=repeat_region334
seq4	LTRharvest	LTR_retrotransposon	19841656	19850788	.	-	.	ID=LTR_retrotransposon334;Parent=repeat_region334;ltr_similarity=99.07;seq_number=4
seq4	LTRharvest	long_terminal_repeat	19841656	19842084	.	?	.	Parent=LTR_retrotransposon334
seq4	LTRdigest	protein_match	19844625	19845039	5.92e-16	-	1	Parent=LTR_retrotransposon334;name=rve;id=PF00665.17
seq4	LTRdigest	protein_match	19846032	19846440	0	-	1	Parent=LTR_retrotransposon334;name=Peptidase_A17;id=PF05380.4
seq4	LTRharvest	long_terminal_repeat	19850357	19850788	.	?	.	Parent=LTR_retrotransposon334
seq4	LTRharvest	target_site_duplication	19850789	19850792	.	?	.	Parent=repeat_region334
###
seq4	LTRharvest	repeat_region	20106808	20116015	.	?	.	ID=repeat_region335
seq4	LTRharvest	target_site_duplication	20106808	20106811	.	?	.	Parent=repeat_region335
seq4	LTRharvest	LTR_retrotransposon	20106812	20116011	.	-	.	ID=LTR_retrotransposon335;Parent=repeat_region335;ltr_similarity=97.94;seq_number=4
seq4	LTRharvest	long_terminal_repeat	20106812	20107241	.	?	.	Parent=LTR_retrotransposon335
seq4	LTRdigest	protein_match	20109782	20110196	5.97e-16	-	1	Parent=LTR_retrotransposon335;name=rve;id=PF00665.17
seq4	LTRdigest	protein_match	20111189	20111597	0	-	1	Parent=LTR_retrotransposon335;name=Peptidase_A17;id=PF05380.4
seq4	LTRharvest	long_terminal_repeat	20115575	20116011	.	?	.	Parent=LTR_retrotransposon335
seq4	LTRharvest	target_site_duplication	20116012	20116015	.	?	.	Parent=repeat_region335
###
seq4	LTRharvest	repeat_region	20205747	20211299	.	?	.	ID=repeat_region336
seq4	LTRharvest	target_site_duplication	20205747	20205750	.	?	.	Parent=repeat_region336
seq4	LTRharvest	LTR_retrotransposon	20205751	20211295	.	-	.	ID=LTR_retrotransposon336;Parent=repeat_region336;ltr_similarity=94.90;seq_number=4
seq4	LTRharvest	long_terminal_repeat	20205751	20206033	.	?	.	Parent=LTR_retrotransposon336
seq4	LTRdigest	protein_match	20206745	20207189	7.4e-41	-	2	Parent=LTR_retrotransposon336;name=rve;id=PF00665.17
seq4	LTRdigest	protein_match	20208224	20208731	0	-	2	Parent=LTR_retrotransposon336;name=RVT_1;id=PF00078.18
seq4	LTRdigest	protein_match	20209805	20209850	1.88e-08	-	2	Parent=LTR_retrotransposon336;name=zf-CCHC;id=PF00098.14
seq4	LTRdigest	primer_binding_site	20210986	20210997	1.56	-	.	Parent=LTR_retrotransposon336;trna=Lys-CTT;trnaoffset=35;pbsoffset=4;edist=1
seq4	LTRharvest	long_terminal_repeat	20211002	20211295	.	?	.	Parent=LTR_retrotransposon336
seq4	LTRharvest	target_site_duplication	20211296	20211299	.	?	.	Parent=repeat_region336
###
seq4	LTRharvest	repeat_region	20321090	20327894	.	?	.	ID=repeat_region337
seq4	LTRharvest	target_site_duplication	20321090	20321093	.	?	.	Parent=repeat_region337
seq4	LTRharvest	LTR_retrotransposon	20321094	20327890	.	-	.	ID=LTR_retrotransposon337;Parent=repeat_region337;ltr_similarity=95.37;seq_number=4
seq4	LTRharvest	long_terminal_repeat	20321094	20321444	.	?	.	Parent=LTR_retrotransposon337
seq4	LTRdigest	RR_tract	20321443	20321455	.	-	.	Parent=LTR_retrotransposon337
seq4	LTRdigest	protein_match	20323160	20323589	9.48e-19	-	2	Parent=LTR_retrotransposon337;name=rve;id=PF00665.17
seq4	LTRdigest	protein_match	20324798	20325305	0	-	2	Parent=LTR_retrotransposon337;name=RVT_1;id=PF00078.18
seq4	LTRdigest	protein_match	20325484	20325778	1.28e-23	-	0	Parent=LTR_retrotransposon337;name=RVP;id=PF00077.11
seq4	LTRharvest	long_terminal_repeat	20327524	20327890	.	?	.	Parent=LTR_retrotransposon337
seq4	LTRharvest	target_site_duplication	20327891	20327894	.	?	.	Parent=repeat_region337
###
seq4	LTRharvest	repeat_region	20469904	20477453	.	?	.	ID=repeat_region338
seq4	LTRharvest	target_site_duplication	20469904	20469907	.	?	.	Parent=repeat_region338
seq4	LTRharvest	LTR_retrotransposon	20469908	20477449	.	+	.	ID=LTR_retrotransposon338;Parent=repeat_region338;ltr_similarity=98.78;seq_number=4
seq4	LTRharvest	long_terminal_repeat	20469908	20470316	.	?	.	Parent=LTR_retrotransposon338
seq4	LTRdigest	protein_match	20472914	20473439	0	+	0	Parent=LTR_retrotransposon338;name=RVT_1;id=PF00078.18
seq4	LTRdigest	protein_match	20474684	20475128	1.28e-33	+	0	Parent=LTR_retrotransposon338;name=rve;id=PF00665.17
seq4	LTRdigest	protein_match	20475640	20477050	0	+	2	Parent=LTR_retrotransposon338;name=Gypsy;id=PF07253.2
seq4	LTRdigest	RR_tract	20477035	20477044	.	+	.	Parent=LTR_retrotransposon338
seq4	LTRharvest	long_terminal_repeat	20477046	20477449	.	?	.	Parent=LTR_retrotransposon338
seq4	LTRharvest	target_site_duplication	20477450	20477453	.	?	.	Parent=repeat_region338
###
seq4	LTRharvest	repeat_region	20493705	20498678	.	?	.	ID=repeat_region339
seq4	LTRharvest	target_site_duplication	20493705	20493708	.	?	.	Parent=repeat_region339
seq4	LTRharvest	LTR_retrotransposon	20493709	20498674	.	+	.	ID=LTR_retrotransposon339;Parent=repeat_region339;ltr_similarity=93.61;seq_number=4
seq4	LTRharvest	long_terminal_repeat	20493709	20494365	.	?	.	Parent=LTR_retrotransposon339
seq4	LTRdigest	RR_tract	20497998	20498006	.	+	.	Parent=LTR_retrotransposon339
seq4	LTRharvest	long_terminal_repeat	20498029	20498674	.	?	.	Parent=LTR_retrotransposon339
seq4	LTRharvest	target_site_duplication	20498675	20498678	.	?	.	Parent=repeat_region339
###
seq4	LTRharvest	repeat_region	21008066	21016497	.	?	.	ID=repeat_region340
seq4	LTRharvest	target_site_duplication	21008066	21008069	.	?	.	Parent=repeat_region340
seq4	LTRharvest	LTR_retrotransposon	21008070	21016493	.	+	.	ID=LTR_retrotransposon340;Parent=repeat_region340;ltr_similarity=97.65;seq_number=4
seq4	LTRharvest	long_terminal_repeat	21008070	21008495	.	?	.	Parent=LTR_retrotransposon340
seq4	LTRdigest	protein_match	21011911	21012433	0	+	1	Parent=LTR_retrotransposon340;name=RVT_1;id=PF00078.18
seq4	LTRdigest	protein_match	21013642	21014095	3.3e-31	+	1	Parent=LTR_retrotransposon340;name=rve;id=PF00665.17
seq4	LTRdigest	RR_tract	21016066	21016078	.	+	.	Parent=LTR_retrotransposon340
seq4	LTRharvest	long_terminal_repeat	21016076	21016493	.	?	.	Parent=LTR_retrotransposon340
seq4	LTRharvest	target_site_duplication	21016494	21016497	.	?	.	Parent=repeat_region340
###
seq4	LTRharvest	repeat_region	21145015	21150049	.	?	.	ID=repeat_region341
seq4	LTRharvest	target_site_duplication	21145015	21145018	.	?	.	Parent=repeat_region341
seq4	LTRharvest	LTR_retrotransposon	21145019	21150045	.	+	.	ID=LTR_retrotransposon341;Parent=repeat_region341;ltr_similarity=99.28;seq_number=4
seq4	LTRharvest	long_terminal_repeat	21145019	21145294	.	?	.	Parent=LTR_retrotransposon341
seq4	LTRdigest	protein_match	21146632	21146680	4.41e-09	+	2	Parent=LTR_retrotransposon341;name=zf-CCHC;id=PF00098.14
seq4	LTRdigest	protein_match	21147349	21147850	0	+	2	Parent=LTR_retrotransposon341;name=RVT_1;id=PF00078.18
seq4	LTRdigest	protein_match	21148876	21149332	1.9e-41	+	2	Parent=LTR_retrotransposon341;name=rve;id=PF00665.17
seq4	LTRharvest	long_terminal_repeat	21149770	21150045	.	?	.	Parent=LTR_retrotransposon341
seq4	LTRharvest	target_site_duplication	21150046	21150049	.	?	.	Parent=repeat_region341
###
seq4	LTRharvest	repeat_region	21236877	21244407	.	?	.	ID=repeat_region342
seq4	LTRharvest	target_site_duplication	21236877	21236880	.	?	.	Parent=repeat_region342
seq4	LTRharvest	LTR_retrotransposon	21236881	21244403	.	+	.	ID=LTR_retrotransposon342;Parent=repeat_region342;ltr_similarity=97.60;seq_number=4
seq4	LTRharvest	long_terminal_repeat	21236881	21237381	.	?	.	Parent=LTR_retrotransposon342
seq4	LTRdigest	primer_binding_site	21237385	21237396	12	+	.	Parent=LTR_retrotransposon342;trna=Arg-TCG;trnaoffset=0;pbsoffset=3;edist=0
seq4	LTRdigest	protein_match	21240105	21240444	9.15e-32	+	2	Parent=LTR_retrotransposon342;name=RVP;id=PF00077.11
seq4	LTRdigest	protein_match	21241053	21241575	0	+	2	Parent=LTR_retrotransposon342;name=RVT_1;id=PF00078.18
seq4	LTRdigest	protein_match	21242895	21243354	1.78e-41	+	2	Parent=LTR_retrotransposon342;name=rve;id=PF00665.17
seq4	LTRharvest	long_terminal_repeat	21243908	21244403	.	?	.	Parent=LTR_retrotransposon342
seq4	LTRdigest	RR_tract	21243911	21243923	.	+	.	Parent=LTR_retrotransposon342
seq4	LTRharvest	target_site_duplication	21244404	21244407	.	?	.	Parent=repeat_region342
###
seq4	LTRharvest	repeat_region	21299298	21308408	.	?	.	ID=repeat_region343
seq4	LTRharvest	target_site_duplication	21299298	21299302	.	?	.	Parent=repeat_region343
seq4	LTRharvest	LTR_retrotransposon	21299303	21308403	.	+	.	ID=LTR_retrotransposon343;Parent=repeat_region343;ltr_similarity=99.53;seq_number=4
seq4	LTRharvest	long_terminal_repeat	21299303	21299730	.	?	.	Parent=LTR_retrotransposon343
seq4	LTRdigest	protein_match	21303630	21304038	0	+	1	Parent=LTR_retrotransposon343;name=Peptidase_A17;id=PF05380.4
seq4	LTRdigest	protein_match	21305031	21305445	2.78e-15	+	1	Parent=LTR_retrotransposon343;name=rve;id=PF00665.17
seq4	LTRharvest	long_terminal_repeat	21307976	21308403	.	?	.	Parent=LTR_retrotransposon343
seq4	LTRharvest	target_site_duplication	21308404	21308408	.	?	.	Parent=repeat_region343
###
seq4	LTRharvest	repeat_region	21365872	21372330	.	?	.	ID=repeat_region344
seq4	LTRharvest	target_site_duplication	21365872	21365875	.	?	.	Parent=repeat_region344
seq4	LTRharvest	LTR_retrotransposon	21365876	21372326	.	+	.	ID=LTR_retrotransposon344;Parent=repeat_region344;ltr_similarity=100.00;seq_number=4
seq4	LTRharvest	long_terminal_repeat	21365876	21366374	.	?	.	Parent=LTR_retrotransposon344
seq4	LTRdigest	primer_binding_site	21366377	21366391	15	+	.	Parent=LTR_retrotransposon344;trna=Ser-AGA;trnaoffset=0;pbsoffset=2;edist=0
seq4	LTRdigest	protein_match	21369058	21369574	0	+	2	Parent=LTR_retrotransposon344;name=RVT_1;id=PF00078.18
seq4	LTRdigest	protein_match	21370798	21371224	1.46e-29	+	2	Parent=LTR_retrotransposon344;name=rve;id=PF00665.17
seq4	LTRdigest	RR_tract	21371817	21371829	.	+	.	Parent=LTR_retrotransposon344
seq4	LTRharvest	long_terminal_repeat	21371828	21372326	.	?	.	Parent=LTR_retrotransposon344
seq4	LTRharvest	target_site_duplication	21372327	21372330	.	?	.	Parent=repeat_region344
###
seq4	LTRharvest	repeat_region	22092826	22098962	.	?	.	ID=repeat_region345
seq4	LTRharvest	target_site_duplication	22092826	22092829	.	?	.	Parent=repeat_region345
seq4	LTRharvest	LTR_retrotransposon	22092830	22098958	.	+	.	ID=LTR_retrotransposon345;Parent=repeat_region345;ltr_similarity=99.18;seq_number=4
seq4	LTRharvest	long_terminal_repeat	22092830	22093191	.	?	.	Parent=LTR_retrotransposon345
seq4	LTRdigest	protein_match	22096280	22096751	0	+	0	Parent=LTR_retrotransposon345;name=Peptidase_A17;id=PF05380.4
seq4	LTRdigest	protein_match	22097657	22098161	7.18e-17	+	0	Parent=LTR_retrotransposon345;name=rve;id=PF00665.17
seq4	LTRharvest	long_terminal_repeat	22098595	22098958	.	?	.	Parent=LTR_retrotransposon345
seq4	LTRharvest	target_site_duplication	22098959	22098962	.	?	.	Parent=repeat_region345
###
seq4	LTRharvest	repeat_region	22548921	22556341	.	?	.	ID=repeat_region346
seq4	LTRharvest	target_site_duplication	22548921	22548924	.	?	.	Parent=repeat_region346
seq4	LTRharvest	LTR_retrotransposon	22548925	22556337	.	+	.	ID=LTR_retrotransposon346;Parent=repeat_region346;ltr_similarity=99.50;seq_number=4
seq4	LTRharvest	long_terminal_repeat	22548925	22549325	.	?	.	Parent=LTR_retrotransposon346
seq4	LTRdigest	protein_match	22552981	22553503	1.68e-44	+	0	Parent=LTR_retrotransposon346;name=RVT_1;id=PF00078.18
seq4	LTRdigest	protein_match	22554841	22555291	9.36e-36	+	0	Parent=LTR_retrotransposon346;name=rve;id=PF00665.17
seq4	LTRdigest	RR_tract	22555924	22555938	.	+	.	Parent=LTR_retrotransposon346
seq4	LTRharvest	long_terminal_repeat	22555939	22556337	.	?	.	Parent=LTR_retrotransposon346
seq4	LTRharvest	target_site_duplication	22556338	22556341	.	?	.	Parent=repeat_region346
###
seq4	LTRharvest	repeat_region	22610341	22617743	.	?	.	ID=repeat_region347
seq4	LTRharvest	target_site_duplication	22610341	22610344	.	?	.	Parent=repeat_region347
seq4	LTRharvest	LTR_retrotransposon	22610345	22617739	.	-	.	ID=LTR_retrotransposon347;Parent=repeat_region347;ltr_similarity=99.26;seq_number=4
seq4	LTRharvest	long_terminal_repeat	22610345	22610745	.	?	.	Parent=LTR_retrotransposon347
seq4	LTRdigest	RR_tract	22610746	22610760	.	-	.	Parent=LTR_retrotransposon347
seq4	LTRdigest	protein_match	22611387	22611837	9.33e-36	-	1	Parent=LTR_retrotransposon347;name=rve;id=PF00665.17
seq4	LTRdigest	protein_match	22613175	22613697	1.68e-44	-	1	Parent=LTR_retrotransposon347;name=RVT_1;id=PF00078.18
seq4	LTRdigest	primer_binding_site	22617320	22617335	16	-	.	Parent=LTR_retrotransposon347;trna=Arg-TCG;trnaoffset=0;pbsoffset=0;edist=0
seq4	LTRharvest	long_terminal_repeat	22617336	22617739	.	?	.	Parent=LTR_retrotransposon347
seq4	LTRharvest	target_site_duplication	22617740	22617743	.	?	.	Parent=repeat_region347
###
seq4	LTRharvest	repeat_region	22796864	22804478	.	?	.	ID=repeat_region348
seq4	LTRharvest	target_site_duplication	22796864	22796867	.	?	.	Parent=repeat_region348
seq4	LTRharvest	LTR_retrotransposon	22796868	22804474	.	+	.	ID=LTR_retrotransposon348;Parent=repeat_region348;ltr_similarity=100.00;seq_number=4
seq4	LTRharvest	long_terminal_repeat	22796868	22797385	.	?	.	Parent=LTR_retrotransposon348
seq4	LTRdigest	primer_binding_site	22797388	22797402	15	+	.	Parent=LTR_retrotransposon348;trna=Lys-TTT;trnaoffset=0;pbsoffset=2;edist=0
seq4	LTRdigest	protein_match	22800394	22800916	0	+	1	Parent=LTR_retrotransposon348;name=RVT_1;id=PF00078.18
seq4	LTRdigest	protein_match	22802203	22802644	7.66e-28	+	1	Parent=LTR_retrotransposon348;name=rve;id=PF00665.17
seq4	LTRdigest	RR_tract	22803946	22803958	.	+	.	Parent=LTR_retrotransposon348
seq4	LTRharvest	long_terminal_repeat	22803957	22804474	.	?	.	Parent=LTR_retrotransposon348
seq4	LTRharvest	target_site_duplication	22804475	22804478	.	?	.	Parent=repeat_region348
###
seq4	LTRharvest	repeat_region	22805366	22812742	.	?	.	ID=repeat_region349
seq4	LTRharvest	target_site_duplication	22805366	22805369	.	?	.	Parent=repeat_region349
seq4	LTRharvest	LTR_retrotransposon	22805370	22812738	.	+	.	ID=LTR_retrotransposon349;Parent=repeat_region349;ltr_similarity=100.00;seq_number=4
seq4	LTRharvest	long_terminal_repeat	22805370	22806024	.	?	.	Parent=LTR_retrotransposon349
seq4	LTRdigest	primer_binding_site	22806027	22806041	15	+	.	Parent=LTR_retrotransposon349;trna=Ser-AGA;trnaoffset=0;pbsoffset=2;edist=0
seq4	LTRdigest	protein_match	22808123	22808645	0	+	2	Parent=LTR_retrotransposon349;name=RVT_1;id=PF00078.18
seq4	LTRdigest	protein_match	22809890	22810325	1.84e-26	+	2	Parent=LTR_retrotransposon349;name=rve;id=PF00665.17
seq4	LTRdigest	RR_tract	22812072	22812085	.	+	.	Parent=LTR_retrotransposon349
seq4	LTRharvest	long_terminal_repeat	22812084	22812738	.	?	.	Parent=LTR_retrotransposon349
seq4	LTRharvest	target_site_duplication	22812739	22812742	.	?	.	Parent=repeat_region349
###
seq4	LTRharvest	repeat_region	22983013	22989937	.	?	.	ID=repeat_region350
seq4	LTRharvest	target_site_duplication	22983013	22983016	.	?	.	Parent=repeat_region350
seq4	LTRharvest	LTR_retrotransposon	22983017	22989933	.	+	.	ID=LTR_retrotransposon350;Parent=repeat_region350;ltr_similarity=100.00;seq_number=4
seq4	LTRharvest	long_terminal_repeat	22983017	22983430	.	?	.	Parent=LTR_retrotransposon350
seq4	LTRdigest	primer_binding_site	22983433	22983447	15	+	.	Parent=LTR_retrotransposon350;trna=Ser-AGA;trnaoffset=0;pbsoffset=2;edist=0
seq4	LTRdigest	protein_match	22985049	22985334	1.07e-23	+	1	Parent=LTR_retrotransposon350;name=RVP;id=PF00077.11
seq4	LTRdigest	protein_match	22985733	22986255	0	+	1	Parent=LTR_retrotransposon350;name=RVT_1;id=PF00078.18
seq4	LTRdigest	protein_match	22987467	22987902	2.55e-27	+	1	Parent=LTR_retrotransposon350;name=rve;id=PF00665.17
seq4	LTRdigest	RR_tract	22989509	22989521	.	+	.	Parent=LTR_retrotransposon350
seq4	LTRharvest	long_terminal_repeat	22989520	22989933	.	?	.	Parent=LTR_retrotransposon350
seq4	LTRharvest	target_site_duplication	22989934	22989937	.	?	.	Parent=repeat_region350
###
seq4	LTRharvest	repeat_region	23134705	23139914	.	?	.	ID=repeat_region351
seq4	LTRharvest	target_site_duplication	23134705	23134708	.	?	.	Parent=repeat_region351
seq4	LTRharvest	LTR_retrotransposon	23134709	23139910	.	+	.	ID=LTR_retrotransposon351;Parent=repeat_region351;ltr_similarity=92.47;seq_number=4
seq4	LTRharvest	long_terminal_repeat	23134709	23134892	.	?	.	Parent=LTR_retrotransposon351
seq4	LTRdigest	RR_tract	23139698	23139718	.	+	.	Parent=LTR_retrotransposon351
seq4	LTRharvest	long_terminal_repeat	23139725	23139910	.	?	.	Parent=LTR_retrotransposon351
seq4	LTRharvest	target_site_duplication	23139911	23139914	.	?	.	Parent=repeat_region351
###
seq4	LTRharvest	repeat_region	23150293	23157687	.	?	.	ID=repeat_region352
seq4	LTRharvest	target_site_duplication	23150293	23150296	.	?	.	Parent=repeat_region352
seq4	LTRharvest	LTR_retrotransposon	23150297	23157683	.	-	.	ID=LTR_retrotransposon352;Parent=repeat_region352;ltr_similarity=99.85;seq_number=4
seq4	LTRharvest	long_terminal_repeat	23150297	23150955	.	?	.	Parent=LTR_retrotransposon352
seq4	LTRdigest	RR_tract	23150954	23150967	.	-	.	Parent=LTR_retrotransposon352
seq4	LTRdigest	protein_match	23152711	23153146	1.84e-26	-	1	Parent=LTR_retrotransposon352;name=rve;id=PF00665.17
seq4	LTRdigest	protein_match	23154391	23154913	0	-	1	Parent=LTR_retrotransposon352;name=RVT_1;id=PF00078.18
seq4	LTRdigest	primer_binding_site	23157008	23157022	15	-	.	Parent=LTR_retrotransposon352;trna=Ser-AGA;trnaoffset=0;pbsoffset=2;edist=0
seq4	LTRharvest	long_terminal_repeat	23157025	23157683	.	?	.	Parent=LTR_retrotransposon352
seq4	LTRharvest	target_site_duplication	23157684	23157687	.	?	.	Parent=repeat_region352
###
seq4	LTRharvest	repeat_region	23159061	23166455	.	?	.	ID=repeat_region353
seq4	LTRharvest	target_site_duplication	23159061	23159064	.	?	.	Parent=repeat_region353
seq4	LTRharvest	LTR_retrotransposon	23159065	23166451	.	-	.	ID=LTR_retrotransposon353;Parent=repeat_region353;ltr_similarity=100.00;seq_number=4
seq4	LTRharvest	long_terminal_repeat	23159065	23159723	.	?	.	Parent=LTR_retrotransposon353
seq4	LTRdigest	RR_tract	23159722	23159735	.	-	.	Parent=LTR_retrotransposon353
seq4	LTRdigest	protein_match	23161479	23161914	1.84e-26	-	1	Parent=LTR_retrotransposon353;name=rve;id=PF00665.17
seq4	LTRdigest	protein_match	23163159	23163681	0	-	1	Parent=LTR_retrotransposon353;name=RVT_1;id=PF00078.18
seq4	LTRdigest	primer_binding_site	23165776	23165790	15	-	.	Parent=LTR_retrotransposon353;trna=Ser-AGA;trnaoffset=0;pbsoffset=2;edist=0
seq4	LTRharvest	long_terminal_repeat	23165793	23166451	.	?	.	Parent=LTR_retrotransposon353
seq4	LTRharvest	target_site_duplication	23166452	23166455	.	?	.	Parent=repeat_region353
###
seq4	LTRharvest	repeat_region	23254158	23262270	.	?	.	ID=repeat_region354
seq4	LTRharvest	target_site_duplication	23254158	23254161	.	?	.	Parent=repeat_region354
seq4	LTRharvest	LTR_retrotransposon	23254162	23262266	.	-	.	ID=LTR_retrotransposon354;Parent=repeat_region354;ltr_similarity=93.28;seq_number=4
seq4	LTRharvest	long_terminal_repeat	23254162	23254429	.	?	.	Parent=LTR_retrotransposon354
seq4	LTRdigest	RR_tract	23254442	23254458	.	-	.	Parent=LTR_retrotransposon354
seq4	LTRharvest	long_terminal_repeat	23262004	23262266	.	?	.	Parent=LTR_retrotransposon354
seq4	LTRharvest	target_site_duplication	23262267	23262270	.	?	.	Parent=repeat_region354
###
seq4	LTRharvest	repeat_region	23264857	23269920	.	?	.	ID=repeat_region355
seq4	LTRharvest	target_site_duplication	23264857	23264860	.	?	.	Parent=repeat_region355
seq4	LTRharvest	LTR_retrotransposon	23264861	23269916	.	+	.	ID=LTR_retrotransposon355;Parent=repeat_region355;ltr_similarity=97.41;seq_number=4
seq4	LTRharvest	long_terminal_repeat	23264861	23265130	.	?	.	Parent=LTR_retrotransposon355
seq4	LTRdigest	primer_binding_site	23265130	23265140	10.8	+	.	Parent=LTR_retrotransposon355;trna=Leu-CAA;trnaoffset=2;pbsoffset=1;edist=0
seq4	LTRdigest	protein_match	23266203	23266251	1.73e-09	+	1	Parent=LTR_retrotransposon355;name=zf-CCHC;id=PF00098.14
seq4	LTRdigest	protein_match	23267124	23267631	0	+	1	Parent=LTR_retrotransposon355;name=RVT_1;id=PF00078.18
seq4	LTRdigest	protein_match	23268669	23269092	6.16e-34	+	1	Parent=LTR_retrotransposon355;name=rve;id=PF00665.17
seq4	LTRharvest	long_terminal_repeat	23269648	23269916	.	?	.	Parent=LTR_retrotransposon355
seq4	LTRharvest	target_site_duplication	23269917	23269920	.	?	.	Parent=repeat_region355
###
seq4	LTRharvest	repeat_region	23365422	23372811	.	?	.	ID=repeat_region356
seq4	LTRharvest	target_site_duplication	23365422	23365425	.	?	.	Parent=repeat_region356
seq4	LTRharvest	LTR_retrotransposon	23365426	23372807	.	+	.	ID=LTR_retrotransposon356;Parent=repeat_region356;ltr_similarity=96.99;seq_number=4
seq4	LTRharvest	long_terminal_repeat	23365426	23365824	.	?	.	Parent=LTR_retrotransposon356
seq4	LTRdigest	primer_binding_site	23365827	23365841	15	+	.	Parent=LTR_retrotransposon356;trna=Lys-TTT;trnaoffset=0;pbsoffset=2;edist=0
seq4	LTRdigest	protein_match	23368834	23369356	0	+	0	Parent=LTR_retrotransposon356;name=RVT_1;id=PF00078.18
seq4	LTRdigest	protein_match	23370643	23371084	7.39e-28	+	0	Parent=LTR_retrotransposon356;name=rve;id=PF00665.17
seq4	LTRdigest	RR_tract	23372398	23372410	.	+	.	Parent=LTR_retrotransposon356
seq4	LTRharvest	long_terminal_repeat	23372409	23372807	.	?	.	Parent=LTR_retrotransposon356
seq4	LTRharvest	target_site_duplication	23372808	23372811	.	?	.	Parent=repeat_region356
###
seq4	LTRharvest	repeat_region	23378270	23385895	.	?	.	ID=repeat_region357
seq4	LTRharvest	target_site_duplication	23378270	23378273	.	?	.	Parent=repeat_region357
seq4	LTRharvest	LTR_retrotransposon	23378274	23385891	.	-	.	ID=LTR_retrotransposon357;Parent=repeat_region357;ltr_similarity=100.00;seq_number=4
seq4	LTRharvest	long_terminal_repeat	23378274	23378791	.	?	.	Parent=LTR_retrotransposon357
seq4	LTRdigest	RR_tract	23378790	23378802	.	-	.	Parent=LTR_retrotransposon357
seq4	LTRdigest	protein_match	23380111	23380552	7.67e-28	-	2	Parent=LTR_retrotransposon357;name=rve;id=PF00665.17
seq4	LTRdigest	protein_match	23381839	23382361	0	-	2	Parent=LTR_retrotransposon357;name=RVT_1;id=PF00078.18
seq4	LTRdigest	primer_binding_site	23385357	23385371	15	-	.	Parent=LTR_retrotransposon357;trna=Lys-TTT;trnaoffset=0;pbsoffset=2;edist=0
seq4	LTRharvest	long_terminal_repeat	23385374	23385891	.	?	.	Parent=LTR_retrotransposon357
seq4	LTRharvest	target_site_duplication	23385892	23385895	.	?	.	Parent=repeat_region357
###
seq4	LTRharvest	repeat_region	23403309	23409310	.	?	.	ID=repeat_region358
seq4	LTRharvest	target_site_duplication	23403309	23403312	.	?	.	Parent=repeat_region358
seq4	LTRharvest	LTR_retrotransposon	23403313	23409306	.	+	.	ID=LTR_retrotransposon358;Parent=repeat_region358;ltr_similarity=94.67;seq_number=4
seq4	LTRharvest	long_terminal_repeat	23403313	23403820	.	?	.	Parent=LTR_retrotransposon358
seq4	LTRharvest	long_terminal_repeat	23408782	23409306	.	?	.	Parent=LTR_retrotransposon358
seq4	LTRharvest	target_site_duplication	23409307	23409310	.	?	.	Parent=repeat_region358
###
seq4	LTRharvest	repeat_region	23419075	23424521	.	?	.	ID=repeat_region359
seq4	LTRharvest	target_site_duplication	23419075	23419078	.	?	.	Parent=repeat_region359
seq4	LTRharvest	LTR_retrotransposon	23419079	23424517	.	?	.	ID=LTR_retrotransposon359;Parent=repeat_region359;ltr_similarity=92.82;seq_number=4
seq4	LTRharvest	long_terminal_repeat	23419079	23419255	.	?	.	Parent=LTR_retrotransposon359
seq4	LTRharvest	long_terminal_repeat	23424337	23424517	.	?	.	Parent=LTR_retrotransposon359
seq4	LTRharvest	target_site_duplication	23424518	23424521	.	?	.	Parent=repeat_region359
###
seq4	LTRharvest	repeat_region	23430694	23437908	.	?	.	ID=repeat_region360
seq4	LTRharvest	target_site_duplication	23430694	23430697	.	?	.	Parent=repeat_region360
seq4	LTRharvest	LTR_retrotransposon	23430698	23437904	.	+	.	ID=LTR_retrotransposon360;Parent=repeat_region360;ltr_similarity=97.37;seq_number=4
seq4	LTRharvest	long_terminal_repeat	23430698	23430887	.	?	.	Parent=LTR_retrotransposon360
seq4	LTRdigest	protein_match	23433702	23434224	0	+	1	Parent=LTR_retrotransposon360;name=RVT_1;id=PF00078.18
seq4	LTRdigest	protein_match	23435469	23435913	4.7e-29	+	1	Parent=LTR_retrotransposon360;name=rve;id=PF00665.17
seq4	LTRdigest	RR_tract	23437708	23437720	.	+	.	Parent=LTR_retrotransposon360
seq4	LTRharvest	long_terminal_repeat	23437719	23437904	.	?	.	Parent=LTR_retrotransposon360
seq4	LTRharvest	target_site_duplication	23437905	23437908	.	?	.	Parent=repeat_region360
###
seq4	LTRharvest	repeat_region	23453679	23458659	.	?	.	ID=repeat_region361
seq4	LTRharvest	target_site_duplication	23453679	23453682	.	?	.	Parent=repeat_region361
seq4	LTRharvest	LTR_retrotransposon	23453683	23458655	.	-	.	ID=LTR_retrotransposon361;Parent=repeat_region361;ltr_similarity=98.08;seq_number=4
seq4	LTRharvest	long_terminal_repeat	23453683	23453995	.	?	.	Parent=LTR_retrotransposon361
seq4	LTRdigest	protein_match	23454381	23454909	1.26e-26	-	2	Parent=LTR_retrotransposon361;name=RVT_1;id=PF00078.18
seq4	LTRharvest	long_terminal_repeat	23458343	23458655	.	?	.	Parent=LTR_retrotransposon361
seq4	LTRharvest	target_site_duplication	23458656	23458659	.	?	.	Parent=repeat_region361
###
seq4	LTRharvest	repeat_region	23489875	23496623	.	?	.	ID=repeat_region362
seq4	LTRharvest	target_site_duplication	23489875	23489878	.	?	.	Parent=repeat_region362
seq4	LTRharvest	LTR_retrotransposon	23489879	23496619	.	+	.	ID=LTR_retrotransposon362;Parent=repeat_region362;ltr_similarity=92.93;seq_number=4
seq4	LTRharvest	long_terminal_repeat	23489879	23490288	.	?	.	Parent=LTR_retrotransposon362
seq4	LTRdigest	protein_match	23492359	23492641	8.6e-20	+	2	Parent=LTR_retrotransposon362;name=RVP;id=PF00077.11
seq4	LTRdigest	protein_match	23493398	23493773	1.27e-37	+	0	Parent=LTR_retrotransposon362;name=RVT_1;id=PF00078.18
seq4	LTRdigest	protein_match	23495187	23495520	4.24e-26	+	1	Parent=LTR_retrotransposon362;name=rve;id=PF00665.17
seq4	LTRharvest	long_terminal_repeat	23496217	23496619	.	?	.	Parent=LTR_retrotransposon362
seq4	LTRharvest	target_site_duplication	23496620	23496623	.	?	.	Parent=repeat_region362
###
seq4	LTRharvest	repeat_region	23508476	23516326	.	?	.	ID=repeat_region363
seq4	LTRharvest	target_site_duplication	23508476	23508480	.	?	.	Parent=repeat_region363
seq4	LTRharvest	LTR_retrotransposon	23508481	23516321	.	-	.	ID=LTR_retrotransposon363;Parent=repeat_region363;ltr_similarity=100.00;seq_number=4
seq4	LTRharvest	long_terminal_repeat	23508481	23508771	.	?	.	Parent=LTR_retrotransposon363
seq4	LTRdigest	protein_match	23509575	23510073	1.05e-16	-	2	Parent=LTR_retrotransposon363;name=rve;id=PF00665.17
seq4	LTRdigest	protein_match	23510955	23511420	0	-	2	Parent=LTR_retrotransposon363;name=Peptidase_A17;id=PF05380.4
seq4	LTRharvest	long_terminal_repeat	23516031	23516321	.	?	.	Parent=LTR_retrotransposon363
seq4	LTRharvest	target_site_duplication	23516322	23516326	.	?	.	Parent=repeat_region363
###
seq4	LTRharvest	repeat_region	23589944	23592812	.	?	.	ID=repeat_region364
seq4	LTRharvest	target_site_duplication	23589944	23589947	.	?	.	Parent=repeat_region364
seq4	LTRharvest	LTR_retrotransposon	23589948	23592808	.	-	.	ID=LTR_retrotransposon364;Parent=repeat_region364;ltr_similarity=92.57;seq_number=4
seq4	LTRharvest	long_terminal_repeat	23589948	23590149	.	?	.	Parent=LTR_retrotransposon364
seq4	LTRdigest	RR_tract	23590121	23590132	.	-	.	Parent=LTR_retrotransposon364
seq4	LTRdigest	primer_binding_site	23592601	23592611	10.8	-	.	Parent=LTR_retrotransposon364;trna=Leu-CAA;trnaoffset=2;pbsoffset=1;edist=0
seq4	LTRharvest	long_terminal_repeat	23592611	23592808	.	?	.	Parent=LTR_retrotransposon364
seq4	LTRharvest	target_site_duplication	23592809	23592812	.	?	.	Parent=repeat_region364
###
seq4	LTRharvest	repeat_region	23596478	23601052	.	?	.	ID=repeat_region365
seq4	LTRharvest	target_site_duplication	23596478	23596481	.	?	.	Parent=repeat_region365
seq4	LTRharvest	LTR_retrotransposon	23596482	23601048	.	-	.	ID=LTR_retrotransposon365;Parent=repeat_region365;ltr_similarity=97.04;seq_number=4
seq4	LTRharvest	long_terminal_repeat	23596482	23596649	.	?	.	Parent=LTR_retrotransposon365
seq4	LTRdigest	RR_tract	23596621	23596645	.	-	.	Parent=LTR_retrotransposon365
seq4	LTRdigest	protein_match	23598111	23598621	2.8e-42	-	0	Parent=LTR_retrotransposon365;name=RVT_1;id=PF00078.18
seq4	LTRdigest	protein_match	23599341	23599386	1.39e-08	-	0	Parent=LTR_retrotransposon365;name=zf-CCHC;id=PF00098.14
seq4	LTRdigest	primer_binding_site	23600870	23600882	12.8	-	.	Parent=LTR_retrotransposon365;trna=Leu-CAA;trnaoffset=2;pbsoffset=3;edist=0
seq4	LTRharvest	long_terminal_repeat	23600880	23601048	.	?	.	Parent=LTR_retrotransposon365
seq4	LTRharvest	target_site_duplication	23601049	23601052	.	?	.	Parent=repeat_region365
###
seq4	LTRharvest	repeat_region	23768775	23775801	.	?	.	ID=repeat_region366
seq4	LTRharvest	target_site_duplication	23768775	23768778	.	?	.	Parent=repeat_region366
seq4	LTRharvest	LTR_retrotransposon	23768779	23775797	.	+	.	ID=LTR_retrotransposon366;Parent=repeat_region366;ltr_similarity=92.54;seq_number=4
seq4	LTRharvest	long_terminal_repeat	23768779	23769098	.	?	.	Parent=LTR_retrotransposon366
seq4	LTRdigest	protein_match	23772040	23772517	2.4e-41	+	0	Parent=LTR_retrotransposon366;name=RVT_1;id=PF00078.18
seq4	LTRdigest	protein_match	23773914	23773995	7.24e-08	+	2	Parent=LTR_retrotransposon366;name=rve;id=PF00665.17
seq4	LTRdigest	protein_match	23774212	23774359	5.4e-12	+	0	Parent=LTR_retrotransposon366;name=Gypsy;id=PF07253.2
seq4	LTRdigest	protein_match	23774410	23774728	2.07e-11	+	0	Parent=LTR_retrotransposon366;name=Gypsy;id=PF07253.2
seq4	LTRharvest	long_terminal_repeat	23775463	23775797	.	?	.	Parent=LTR_retrotransposon366
seq4	LTRharvest	target_site_duplication	23775798	23775801	.	?	.	Parent=repeat_region366
###
seq4	LTRharvest	repeat_region	23817933	23825349	.	?	.	ID=repeat_region367
seq4	LTRharvest	target_site_duplication	23817933	23817948	.	?	.	Parent=repeat_region367
seq4	LTRharvest	LTR_retrotransposon	23817949	23825333	.	-	.	ID=LTR_retrotransposon367;Parent=repeat_region367;ltr_similarity=99.65;seq_number=4
seq4	LTRharvest	long_terminal_repeat	23817949	23818514	.	?	.	Parent=LTR_retrotransposon367
seq4	LTRdigest	RR_tract	23818513	23818525	.	-	.	Parent=LTR_retrotransposon367
seq4	LTRdigest	protein_match	23820032	23820371	7.97e-18	-	0	Parent=LTR_retrotransposon367;name=rve;id=PF00665.17
seq4	LTRdigest	protein_match	23821630	23822080	0	-	1	Parent=LTR_retrotransposon367;name=RVT_1;id=PF00078.18
seq4	LTRdigest	protein_match	23822553	23822847	2.87e-23	-	2	Parent=LTR_retrotransposon367;name=RVP;id=PF00077.11
seq4	LTRharvest	long_terminal_repeat	23824768	23825333	.	?	.	Parent=LTR_retrotransposon367
seq4	LTRharvest	target_site_duplication	23825334	23825349	.	?	.	Parent=repeat_region367
###
seq4	LTRharvest	repeat_region	23825352	23832735	.	?	.	ID=repeat_region368
seq4	LTRharvest	target_site_duplication	23825352	23825355	.	?	.	Parent=repeat_region368
seq4	LTRharvest	LTR_retrotransposon	23825356	23832731	.	-	.	ID=LTR_retrotransposon368;Parent=repeat_region368;ltr_similarity=100.00;seq_number=4
seq4	LTRharvest	long_terminal_repeat	23825356	23825930	.	?	.	Parent=LTR_retrotransposon368
seq4	LTRdigest	protein_match	23827671	23828067	1.36e-24	-	2	Parent=LTR_retrotransposon368;name=rve;id=PF00665.17
seq4	LTRdigest	protein_match	23829336	23829858	0	-	2	Parent=LTR_retrotransposon368;name=RVT_1;id=PF00078.18
seq4	LTRdigest	primer_binding_site	23832140	23832154	15	-	.	Parent=LTR_retrotransposon368;trna=Ser-AGA;trnaoffset=0;pbsoffset=2;edist=0
seq4	LTRharvest	long_terminal_repeat	23832157	23832731	.	?	.	Parent=LTR_retrotransposon368
seq4	LTRharvest	target_site_duplication	23832732	23832735	.	?	.	Parent=repeat_region368
###
seq4	LTRharvest	repeat_region	23877389	23882077	.	?	.	ID=repeat_region369
seq4	LTRharvest	target_site_duplication	23877389	23877392	.	?	.	Parent=repeat_region369
seq4	LTRharvest	LTR_retrotransposon	23877393	23882073	.	-	.	ID=LTR_retrotransposon369;Parent=repeat_region369;ltr_similarity=97.04;seq_number=4
seq4	LTRharvest	long_terminal_repeat	23877393	23877591	.	?	.	Parent=LTR_retrotransposon369
seq4	LTRdigest	RR_tract	23877592	23877600	.	-	.	Parent=LTR_retrotransposon369
seq4	LTRdigest	protein_match	23878381	23879146	0	-	2	Parent=LTR_retrotransposon369;name=RVT_2;id=PF07727.5
seq4	LTRdigest	protein_match	23879695	23879974	1.46e-31	-	2	Parent=LTR_retrotransposon369;name=rve;id=PF00665.17
seq4	LTRdigest	primer_binding_site	23881862	23881875	7.39	-	.	Parent=LTR_retrotransposon369;trna=Met-CAT;trnaoffset=34;pbsoffset=5;edist=0
seq4	LTRharvest	long_terminal_repeat	23881871	23882073	.	?	.	Parent=LTR_retrotransposon369
seq4	LTRharvest	target_site_duplication	23882074	23882077	.	?	.	Parent=repeat_region369
###
seq4	LTRharvest	repeat_region	23889561	23898490	.	?	.	ID=repeat_region370
seq4	LTRharvest	target_site_duplication	23889561	23889564	.	?	.	Parent=repeat_region370
seq4	LTRharvest	LTR_retrotransposon	23889565	23898486	.	-	.	ID=LTR_retrotransposon370;Parent=repeat_region370;ltr_similarity=96.42;seq_number=4
seq4	LTRharvest	long_terminal_repeat	23889565	23890206	.	?	.	Parent=LTR_retrotransposon370
seq4	LTRdigest	protein_match	23895821	23895956	3.37e-11	-	1	Parent=LTR_retrotransposon370;name=Gypsy;id=PF07253.2
seq4	LTRdigest	protein_match	23897083	23897521	5.81e-29	-	2	Parent=LTR_retrotransposon370;name=RVT_1;id=PF00078.18
seq4	LTRdigest	primer_binding_site	23897832	23897843	8.04	-	.	Parent=LTR_retrotransposon370;trna=Tyr-GTA;trnaoffset=31;pbsoffset=0;edist=1
seq4	LTRharvest	long_terminal_repeat	23897844	23898486	.	?	.	Parent=LTR_retrotransposon370
seq4	LTRharvest	target_site_duplication	23898487	23898490	.	?	.	Parent=repeat_region370
###
seq4	LTRharvest	repeat_region	23908400	23915642	.	?	.	ID=repeat_region371
seq4	LTRharvest	target_site_duplication	23908400	23908403	.	?	.	Parent=repeat_region371
seq4	LTRharvest	LTR_retrotransposon	23908404	23915638	.	-	.	ID=LTR_retrotransposon371;Parent=repeat_region371;ltr_similarity=97.96;seq_number=4
seq4	LTRharvest	long_terminal_repeat	23908404	23908746	.	?	.	Parent=LTR_retrotransposon371
seq4	LTRdigest	protein_match	23908936	23910112	0	-	0	Parent=LTR_retrotransposon371;name=Gypsy;id=PF07253.2
seq4	LTRdigest	protein_match	23910478	23910913	3.85e-33	-	0	Parent=LTR_retrotransposon371;name=rve;id=PF00665.17
seq4	LTRdigest	protein_match	23912238	23912688	0	-	1	Parent=LTR_retrotransposon371;name=RVT_1;id=PF00078.18
seq4	LTRharvest	long_terminal_repeat	23915301	23915638	.	?	.	Parent=LTR_retrotransposon371
seq4	LTRharvest	target_site_duplication	23915639	23915642	.	?	.	Parent=repeat_region371
###
seq4	LTRharvest	repeat_region	23935640	23940896	.	?	.	ID=repeat_region372
seq4	LTRharvest	target_site_duplication	23935640	23935643	.	?	.	Parent=repeat_region372
seq4	LTRharvest	LTR_retrotransposon	23935644	23940892	.	-	.	ID=LTR_retrotransposon372;Parent=repeat_region372;ltr_similarity=100.00;seq_number=4
seq4	LTRharvest	long_terminal_repeat	23935644	23935973	.	?	.	Parent=LTR_retrotransposon372
seq4	LTRdigest	protein_match	23936335	23936776	3.52e-26	-	0	Parent=LTR_retrotransposon372;name=rve;id=PF00665.17
seq4	LTRdigest	protein_match	23938147	23938669	0	-	0	Parent=LTR_retrotransposon372;name=RVT_1;id=PF00078.18
seq4	LTRharvest	long_terminal_repeat	23940563	23940892	.	?	.	Parent=LTR_retrotransposon372
seq4	LTRharvest	target_site_duplication	23940893	23940896	.	?	.	Parent=repeat_region372
###
seq4	LTRharvest	repeat_region	24005556	24013847	.	?	.	ID=repeat_region373
seq4	LTRharvest	target_site_duplication	24005556	24005559	.	?	.	Parent=repeat_region373
seq4	LTRharvest	LTR_retrotransposon	24005560	24013843	.	-	.	ID=LTR_retrotransposon373;Parent=repeat_region373;ltr_similarity=98.85;seq_number=4
seq4	LTRharvest	long_terminal_repeat	24005560	24005988	.	?	.	Parent=LTR_retrotransposon373
seq4	LTRdigest	protein_match	24007714	24008128	5.28e-16	-	0	Parent=LTR_retrotransposon373;name=rve;id=PF00665.17
seq4	LTRdigest	protein_match	24009121	24009529	0	-	0	Parent=LTR_retrotransposon373;name=Peptidase_A17;id=PF05380.4
seq4	LTRharvest	long_terminal_repeat	24013410	24013843	.	?	.	Parent=LTR_retrotransposon373
seq4	LTRharvest	target_site_duplication	24013844	24013847	.	?	.	Parent=repeat_region373
###
seq4	LTRharvest	repeat_region	24107328	24111909	.	?	.	ID=repeat_region374
seq4	LTRharvest	target_site_duplication	24107328	24107332	.	?	.	Parent=repeat_region374
seq4	LTRharvest	LTR_retrotransposon	24107333	24111904	.	-	.	ID=LTR_retrotransposon374;Parent=repeat_region374;ltr_similarity=93.58;seq_number=4
seq4	LTRharvest	long_terminal_repeat	24107333	24107677	.	?	.	Parent=LTR_retrotransposon374
seq4	LTRdigest	protein_match	24108084	24108585	8.81e-17	-	1	Parent=LTR_retrotransposon374;name=rve;id=PF00665.17
seq4	LTRharvest	long_terminal_repeat	24111547	24111904	.	?	.	Parent=LTR_retrotransposon374
seq4	LTRharvest	target_site_duplication	24111905	24111909	.	?	.	Parent=repeat_region374
###
seq4	LTRharvest	repeat_region	24161940	24169218	.	?	.	ID=repeat_region375
seq4	LTRharvest	target_site_duplication	24161940	24161943	.	?	.	Parent=repeat_region375
seq4	LTRharvest	LTR_retrotransposon	24161944	24169214	.	+	.	ID=LTR_retrotransposon375;Parent=repeat_region375;ltr_similarity=98.74;seq_number=4
seq4	LTRharvest	long_terminal_repeat	24161944	24162419	.	?	.	Parent=LTR_retrotransposon375
seq4	LTRdigest	protein_match	24164624	24165146	0	+	1	Parent=LTR_retrotransposon375;name=RVT_1;id=PF00078.18
seq4	LTRdigest	protein_match	24166346	24166799	3.29e-33	+	1	Parent=LTR_retrotransposon375;name=rve;id=PF00665.17
seq4	LTRdigest	RR_tract	24168733	24168745	.	+	.	Parent=LTR_retrotransposon375
seq4	LTRharvest	long_terminal_repeat	24168743	24169214	.	?	.	Parent=LTR_retrotransposon375
seq4	LTRharvest	target_site_duplication	24169215	24169218	.	?	.	Parent=repeat_region375
###
seq4	LTRharvest	repeat_region	24190730	24196598	.	?	.	ID=repeat_region376
seq4	LTRharvest	target_site_duplication	24190730	24190733	.	?	.	Parent=repeat_region376
seq4	LTRharvest	LTR_retrotransposon	24190734	24196594	.	-	.	ID=LTR_retrotransposon376;Parent=repeat_region376;ltr_similarity=100.00;seq_number=4
seq4	LTRharvest	long_terminal_repeat	24190734	24191392	.	?	.	Parent=LTR_retrotransposon376
seq4	LTRdigest	RR_tract	24191391	24191404	.	-	.	Parent=LTR_retrotransposon376
seq4	LTRdigest	protein_match	24193149	24193584	3.2e-27	-	1	Parent=LTR_retrotransposon376;name=rve;id=PF00665.17
seq4	LTRdigest	protein_match	24194829	24195210	0	-	1	Parent=LTR_retrotransposon376;name=RVT_1;id=PF00078.18
seq4	LTRdigest	primer_binding_site	24195919	24195933	15	-	.	Parent=LTR_retrotransposon376;trna=Ser-AGA;trnaoffset=0;pbsoffset=2;edist=0
seq4	LTRharvest	long_terminal_repeat	24195936	24196594	.	?	.	Parent=LTR_retrotransposon376
seq4	LTRharvest	target_site_duplication	24196595	24196598	.	?	.	Parent=repeat_region376
###
seq4	LTRharvest	repeat_region	24210882	24218441	.	?	.	ID=repeat_region377
seq4	LTRharvest	target_site_duplication	24210882	24210885	.	?	.	Parent=repeat_region377
seq4	LTRharvest	LTR_retrotransposon	24210886	24218437	.	+	.	ID=LTR_retrotransposon377;Parent=repeat_region377;ltr_similarity=99.47;seq_number=4
seq4	LTRharvest	long_terminal_repeat	24210886	24211451	.	?	.	Parent=LTR_retrotransposon377
seq4	LTRdigest	protein_match	24213314	24213608	2.94e-23	+	1	Parent=LTR_retrotransposon377;name=RVP;id=PF00077.11
seq4	LTRdigest	protein_match	24214081	24214531	0	+	0	Parent=LTR_retrotransposon377;name=RVT_1;id=PF00078.18
seq4	LTRdigest	protein_match	24215740	24216175	1.13e-24	+	0	Parent=LTR_retrotransposon377;name=rve;id=PF00665.17
seq4	LTRdigest	RR_tract	24217861	24217873	.	+	.	Parent=LTR_retrotransposon377
seq4	LTRharvest	long_terminal_repeat	24217872	24218437	.	?	.	Parent=LTR_retrotransposon377
seq4	LTRharvest	target_site_duplication	24218438	24218441	.	?	.	Parent=repeat_region377
###
seq4	LTRharvest	repeat_region	24235591	24240774	.	?	.	ID=repeat_region378
seq4	LTRharvest	target_site_duplication	24235591	24235594	.	?	.	Parent=repeat_region378
seq4	LTRharvest	LTR_retrotransposon	24235595	24240770	.	-	.	ID=LTR_retrotransposon378;Parent=repeat_region378;ltr_similarity=92.31;seq_number=4
seq4	LTRharvest	long_terminal_repeat	24235595	24235893	.	?	.	Parent=LTR_retrotransposon378
seq4	LTRdigest	protein_match	24236842	24236896	1.16e-08	-	1	Parent=LTR_retrotransposon378;name=RVT_2;id=PF07727.5
seq4	LTRdigest	protein_match	24236895	24237603	0	-	2	Parent=LTR_retrotransposon378;name=RVT_2;id=PF07727.5
seq4	LTRdigest	protein_match	24238407	24238902	0	-	2	Parent=LTR_retrotransposon378;name=rve;id=PF00665.17
seq4	LTRharvest	long_terminal_repeat	24240459	24240770	.	?	.	Parent=LTR_retrotransposon378
seq4	LTRharvest	target_site_duplication	24240771	24240774	.	?	.	Parent=repeat_region378
###
seq4	LTRharvest	repeat_region	24265244	24272861	.	?	.	ID=repeat_region379
seq4	LTRharvest	target_site_duplication	24265244	24265247	.	?	.	Parent=repeat_region379
seq4	LTRharvest	LTR_retrotransposon	24265248	24272857	.	+	.	ID=LTR_retrotransposon379;Parent=repeat_region379;ltr_similarity=100.00;seq_number=4
seq4	LTRharvest	long_terminal_repeat	24265248	24265765	.	?	.	Parent=LTR_retrotransposon379
seq4	LTRdigest	primer_binding_site	24265768	24265782	15	+	.	Parent=LTR_retrotransposon379;trna=Lys-TTT;trnaoffset=0;pbsoffset=2;edist=0
seq4	LTRdigest	protein_match	24268774	24269296	0	+	1	Parent=LTR_retrotransposon379;name=RVT_1;id=PF00078.18
seq4	LTRdigest	protein_match	24270583	24271024	7.67e-28	+	1	Parent=LTR_retrotransposon379;name=rve;id=PF00665.17
seq4	LTRdigest	RR_tract	24272329	24272341	.	+	.	Parent=LTR_retrotransposon379
seq4	LTRharvest	long_terminal_repeat	24272340	24272857	.	?	.	Parent=LTR_retrotransposon379
seq4	LTRharvest	target_site_duplication	24272858	24272861	.	?	.	Parent=repeat_region379
###
seq4	LTRharvest	repeat_region	24276870	24281788	.	?	.	ID=repeat_region380
seq4	LTRharvest	target_site_duplication	24276870	24276873	.	?	.	Parent=repeat_region380
seq4	LTRharvest	LTR_retrotransposon	24276874	24281784	.	-	.	ID=LTR_retrotransposon380;Parent=repeat_region380;ltr_similarity=91.18;seq_number=4
seq4	LTRharvest	long_terminal_repeat	24276874	24277030	.	?	.	Parent=LTR_retrotransposon380
seq4	LTRdigest	protein_match	24277748	24278198	5.07e-42	-	1	Parent=LTR_retrotransposon380;name=rve;id=PF00665.17
seq4	LTRdigest	protein_match	24280356	24280503	4.66e-16	-	0	Parent=LTR_retrotransposon380;name=RVT_1;id=PF00078.18
seq4	LTRharvest	long_terminal_repeat	24281615	24281784	.	?	.	Parent=LTR_retrotransposon380
seq4	LTRharvest	target_site_duplication	24281785	24281788	.	?	.	Parent=repeat_region380
###
seq4	LTRharvest	repeat_region	24370409	24376924	.	?	.	ID=repeat_region381
seq4	LTRharvest	target_site_duplication	24370409	24370412	.	?	.	Parent=repeat_region381
seq4	LTRharvest	LTR_retrotransposon	24370413	24376920	.	-	.	ID=LTR_retrotransposon381;Parent=repeat_region381;ltr_similarity=94.51;seq_number=4
seq4	LTRharvest	long_terminal_repeat	24370413	24370594	.	?	.	Parent=LTR_retrotransposon381
seq4	LTRdigest	RR_tract	24370611	24370625	.	-	.	Parent=LTR_retrotransposon381
seq4	LTRdigest	protein_match	24372204	24372414	9e-17	-	0	Parent=LTR_retrotransposon381;name=RVT_1;id=PF00078.18
seq4	LTRharvest	long_terminal_repeat	24376744	24376920	.	?	.	Parent=LTR_retrotransposon381
seq4	LTRharvest	target_site_duplication	24376921	24376924	.	?	.	Parent=repeat_region381
###
seq4	LTRharvest	repeat_region	24381205	24386344	.	?	.	ID=repeat_region382
seq4	LTRharvest	target_site_duplication	24381205	24381208	.	?	.	Parent=repeat_region382
seq4	LTRharvest	LTR_retrotransposon	24381209	24386340	.	-	.	ID=LTR_retrotransposon382;Parent=repeat_region382;ltr_similarity=97.21;seq_number=4
seq4	LTRharvest	long_terminal_repeat	24381209	24381488	.	?	.	Parent=LTR_retrotransposon382
seq4	LTRdigest	protein_match	24383381	24383579	3.64e-20	-	1	Parent=LTR_retrotransposon382;name=RVT_1;id=PF00078.18
seq4	LTRdigest	protein_match	24383593	24383866	2.12e-31	-	2	Parent=LTR_retrotransposon382;name=RVT_1;id=PF00078.18
seq4	LTRdigest	protein_match	24384968	24385013	1.73e-08	-	1	Parent=LTR_retrotransposon382;name=zf-CCHC;id=PF00098.14
seq4	LTRdigest	primer_binding_site	24386043	24386056	13.8	-	.	Parent=LTR_retrotransposon382;trna=Leu-CAA;trnaoffset=2;pbsoffset=3;edist=0
seq4	LTRharvest	long_terminal_repeat	24386054	24386340	.	?	.	Parent=LTR_retrotransposon382
seq4	LTRharvest	target_site_duplication	24386341	24386344	.	?	.	Parent=repeat_region382
###
seq4	LTRharvest	repeat_region	24402225	24409475	.	?	.	ID=repeat_region383
seq4	LTRharvest	target_site_duplication	24402225	24402228	.	?	.	Parent=repeat_region383
seq4	LTRharvest	LTR_retrotransposon	24402229	24409471	.	+	.	ID=LTR_retrotransposon383;Parent=repeat_region383;ltr_similarity=96.59;seq_number=4
seq4	LTRharvest	long_terminal_repeat	24402229	24402785	.	?	.	Parent=LTR_retrotransposon383
seq4	LTRdigest	protein_match	24404984	24405506	0	+	1	Parent=LTR_retrotransposon383;name=RVT_1;id=PF00078.18
seq4	LTRdigest	protein_match	24406751	24406958	8.89e-12	+	1	Parent=LTR_retrotransposon383;name=rve;id=PF00665.17
seq4	LTRdigest	protein_match	24407010	24407163	1.6e-12	+	2	Parent=LTR_retrotransposon383;name=rve;id=PF00665.17
seq4	LTRharvest	long_terminal_repeat	24408922	24409471	.	?	.	Parent=LTR_retrotransposon383
seq4	LTRharvest	target_site_duplication	24409472	24409475	.	?	.	Parent=repeat_region383
###
seq4	LTRharvest	repeat_region	24441360	24445269	.	?	.	ID=repeat_region384
seq4	LTRharvest	target_site_duplication	24441360	24441363	.	?	.	Parent=repeat_region384
seq4	LTRharvest	LTR_retrotransposon	24441364	24445265	.	+	.	ID=LTR_retrotransposon384;Parent=repeat_region384;ltr_similarity=95.59;seq_number=4
seq4	LTRharvest	long_terminal_repeat	24441364	24441590	.	?	.	Parent=LTR_retrotransposon384
seq4	LTRdigest	primer_binding_site	24441586	24441598	6.86	+	.	Parent=LTR_retrotransposon384;trna=Met-CAT;trnaoffset=34;pbsoffset=5;edist=0
seq4	LTRdigest	protein_match	24442374	24442422	2.12e-08	+	2	Parent=LTR_retrotransposon384;name=zf-CCHC;id=PF00098.14
seq4	LTRdigest	protein_match	24443088	24443568	0	+	2	Parent=LTR_retrotransposon384;name=rve;id=PF00665.17
seq4	LTRdigest	protein_match	24444144	24444594	0	+	2	Parent=LTR_retrotransposon384;name=RVT_2;id=PF07727.5
seq4	LTRharvest	long_terminal_repeat	24445039	24445265	.	?	.	Parent=LTR_retrotransposon384
seq4	LTRdigest	RR_tract	24445044	24445052	.	+	.	Parent=LTR_retrotransposon384
seq4	LTRharvest	target_site_duplication	24445266	24445269	.	?	.	Parent=repeat_region384
###
seq4	LTRharvest	repeat_region	24490678	24497199	.	?	.	ID=repeat_region385
seq4	LTRharvest	target_site_duplication	24490678	24490681	.	?	.	Parent=repeat_region385
seq4	LTRharvest	LTR_retrotransposon	24490682	24497195	.	?	.	ID=LTR_retrotransposon385;Parent=repeat_region385;ltr_similarity=92.74;seq_number=4
seq4	LTRharvest	long_terminal_repeat	24490682	24490860	.	?	.	Parent=LTR_retrotransposon385
seq4	LTRharvest	long_terminal_repeat	24497024	24497195	.	?	.	Parent=LTR_retrotransposon385
seq4	LTRharvest	target_site_duplication	24497196	24497199	.	?	.	Parent=repeat_region385
###
seq5	LTRharvest	repeat_region	7621	11996	.	?	.	ID=repeat_region386
seq5	LTRharvest	target_site_duplication	7621	7624	.	?	.	Parent=repeat_region386
seq5	LTRharvest	LTR_retrotransposon	7625	11992	.	+	.	ID=LTR_retrotransposon386;Parent=repeat_region386;ltr_similarity=98.07;seq_number=5
seq5	LTRharvest	long_terminal_repeat	7625	8039	.	?	.	Parent=LTR_retrotransposon386
seq5	LTRdigest	protein_match	9836	10262	1.65e-31	+	0	Parent=LTR_retrotransposon386;name=RVT_1;id=PF00078.18
seq5	LTRdigest	protein_match	10651	10843	1.89e-14	+	2	Parent=LTR_retrotransposon386;name=rve;id=PF00665.17
seq5	LTRdigest	protein_match	10846	11053	1.49e-36	+	2	Parent=LTR_retrotransposon386;name=Gypsy;id=PF07253.2
seq5	LTRdigest	protein_match	11027	11138	1.71e-15	+	0	Parent=LTR_retrotransposon386;name=Gypsy;id=PF07253.2
seq5	LTRdigest	protein_match	11143	11263	7.02e-19	+	2	Parent=LTR_retrotransposon386;name=Gypsy;id=PF07253.2
seq5	LTRdigest	protein_match	11270	11726	0	+	0	Parent=LTR_retrotransposon386;name=Gypsy;id=PF07253.2
seq5	LTRharvest	long_terminal_repeat	11581	11992	.	?	.	Parent=LTR_retrotransposon386
seq5	LTRharvest	target_site_duplication	11993	11996	.	?	.	Parent=repeat_region386
###
seq5	LTRharvest	repeat_region	55111	63327	.	?	.	ID=repeat_region387
seq5	LTRharvest	target_site_duplication	55111	55114	.	?	.	Parent=repeat_region387
seq5	LTRharvest	LTR_retrotransposon	55115	63323	.	+	.	ID=LTR_retrotransposon387;Parent=repeat_region387;ltr_similarity=97.10;seq_number=5
seq5	LTRharvest	long_terminal_repeat	55115	55355	.	?	.	Parent=LTR_retrotransposon387
seq5	LTRdigest	protein_match	60312	60771	0	+	1	Parent=LTR_retrotransposon387;name=RVT_1;id=PF00078.18
seq5	LTRdigest	protein_match	62195	62483	1.07e-17	+	0	Parent=LTR_retrotransposon387;name=rve;id=PF00665.17
seq5	LTRdigest	protein_match	62800	63085	0	+	2	Parent=LTR_retrotransposon387;name=Gypsy;id=PF07253.2
seq5	LTRharvest	long_terminal_repeat	63086	63323	.	?	.	Parent=LTR_retrotransposon387
seq5	LTRharvest	target_site_duplication	63324	63327	.	?	.	Parent=repeat_region387
###
seq5	LTRharvest	repeat_region	67204	74623	.	?	.	ID=repeat_region388
seq5	LTRharvest	target_site_duplication	67204	67207	.	?	.	Parent=repeat_region388
seq5	LTRharvest	LTR_retrotransposon	67208	74619	.	-	.	ID=LTR_retrotransposon388;Parent=repeat_region388;ltr_similarity=100.00;seq_number=5
seq5	LTRharvest	long_terminal_repeat	67208	67606	.	?	.	Parent=LTR_retrotransposon388
seq5	LTRdigest	RR_tract	67607	67621	.	-	.	Parent=LTR_retrotransposon388
seq5	LTRdigest	protein_match	68251	68701	9.36e-36	-	2	Parent=LTR_retrotransposon388;name=rve;id=PF00665.17
seq5	LTRdigest	protein_match	70039	70561	1.68e-44	-	2	Parent=LTR_retrotransposon388;name=RVT_1;id=PF00078.18
seq5	LTRharvest	long_terminal_repeat	74221	74619	.	?	.	Parent=LTR_retrotransposon388
seq5	LTRharvest	target_site_duplication	74620	74623	.	?	.	Parent=repeat_region388
###
seq5	LTRharvest	repeat_region	85096	91592	.	?	.	ID=repeat_region389
seq5	LTRharvest	target_site_duplication	85096	85099	.	?	.	Parent=repeat_region389
seq5	LTRharvest	LTR_retrotransposon	85100	91588	.	-	.	ID=LTR_retrotransposon389;Parent=repeat_region389;ltr_similarity=95.79;seq_number=5
seq5	LTRharvest	long_terminal_repeat	85100	85739	.	?	.	Parent=LTR_retrotransposon389
seq5	LTRdigest	RR_tract	85749	85770	.	-	.	Parent=LTR_retrotransposon389
seq5	LTRharvest	long_terminal_repeat	90947	91588	.	?	.	Parent=LTR_retrotransposon389
seq5	LTRharvest	target_site_duplication	91589	91592	.	?	.	Parent=repeat_region389
###
seq5	LTRharvest	repeat_region	151985	157473	.	?	.	ID=repeat_region390
seq5	LTRharvest	target_site_duplication	151985	151988	.	?	.	Parent=repeat_region390
seq5	LTRharvest	LTR_retrotransposon	151989	157469	.	+	.	ID=LTR_retrotransposon390;Parent=repeat_region390;ltr_similarity=94.95;seq_number=5
seq5	LTRharvest	long_terminal_repeat	151989	152206	.	?	.	Parent=LTR_retrotransposon390
seq5	LTRdigest	primer_binding_site	152207	152220	7.58	+	.	Parent=LTR_retrotransposon390;trna=Met-CAT;trnaoffset=33;pbsoffset=0;edist=1
seq5	LTRdigest	protein_match	155787	156267	0	+	0	Parent=LTR_retrotransposon390;name=rve;id=PF00665.17
seq5	LTRdigest	protein_match	156830	157007	1.7e-30	+	2	Parent=LTR_retrotransposon390;name=RVT_2;id=PF07727.5
seq5	LTRdigest	RR_tract	157231	157239	.	+	.	Parent=LTR_retrotransposon390
seq5	LTRharvest	long_terminal_repeat	157256	157469	.	?	.	Parent=LTR_retrotransposon390
seq5	LTRharvest	target_site_duplication	157470	157473	.	?	.	Parent=repeat_region390
###
seq5	LTRharvest	repeat_region	252045	256303	.	?	.	ID=repeat_region391
seq5	LTRharvest	target_site_duplication	252045	252048	.	?	.	Parent=repeat_region391
seq5	LTRharvest	LTR_retrotransposon	252049	256299	.	+	.	ID=LTR_retrotransposon391;Parent=repeat_region391;ltr_similarity=92.67;seq_number=5
seq5	LTRharvest	long_terminal_repeat	252049	252227	.	?	.	Parent=LTR_retrotransposon391
seq5	LTRdigest	protein_match	254672	254822	3.15e-16	+	1	Parent=LTR_retrotransposon391;name=RVT_1;id=PF00078.18
seq5	LTRdigest	RR_tract	256078	256086	.	+	.	Parent=LTR_retrotransposon391
seq5	LTRharvest	long_terminal_repeat	256109	256299	.	?	.	Parent=LTR_retrotransposon391
seq5	LTRharvest	target_site_duplication	256300	256303	.	?	.	Parent=repeat_region391
###
seq5	LTRharvest	repeat_region	296395	303309	.	?	.	ID=repeat_region392
seq5	LTRharvest	target_site_duplication	296395	296398	.	?	.	Parent=repeat_region392
seq5	LTRharvest	LTR_retrotransposon	296399	303305	.	+	.	ID=LTR_retrotransposon392;Parent=repeat_region392;ltr_similarity=97.59;seq_number=5
seq5	LTRharvest	long_terminal_repeat	296399	296771	.	?	.	Parent=LTR_retrotransposon392
seq5	LTRdigest	primer_binding_site	296775	296789	15	+	.	Parent=LTR_retrotransposon392;trna=Arg-TCG;trnaoffset=0;pbsoffset=3;edist=0
seq5	LTRdigest	protein_match	300071	300590	0	+	0	Parent=LTR_retrotransposon392;name=RVT_1;id=PF00078.18
seq5	LTRdigest	protein_match	301928	302219	1.06e-23	+	0	Parent=LTR_retrotransposon392;name=rve;id=PF00665.17
seq5	LTRdigest	RR_tract	302920	302932	.	+	.	Parent=LTR_retrotransposon392
seq5	LTRharvest	long_terminal_repeat	302933	303305	.	?	.	Parent=LTR_retrotransposon392
seq5	LTRharvest	target_site_duplication	303306	303309	.	?	.	Parent=repeat_region392
###
seq5	LTRharvest	repeat_region	336968	343629	.	?	.	ID=repeat_region393
seq5	LTRharvest	target_site_duplication	336968	336971	.	?	.	Parent=repeat_region393
seq5	LTRharvest	LTR_retrotransposon	336972	343625	.	-	.	ID=LTR_retrotransposon393;Parent=repeat_region393;ltr_similarity=99.80;seq_number=5
seq5	LTRharvest	long_terminal_repeat	336972	337469	.	?	.	Parent=LTR_retrotransposon393
seq5	LTRdigest	RR_tract	337468	337480	.	-	.	Parent=LTR_retrotransposon393
seq5	LTRdigest	protein_match	338074	338473	1.14e-28	-	1	Parent=LTR_retrotransposon393;name=rve;id=PF00665.17
seq5	LTRdigest	protein_match	339491	340007	0	-	0	Parent=LTR_retrotransposon393;name=RVT_1;id=PF00078.18
seq5	LTRdigest	primer_binding_site	343111	343125	15	-	.	Parent=LTR_retrotransposon393;trna=Ser-AGA;trnaoffset=0;pbsoffset=2;edist=0
seq5	LTRharvest	long_terminal_repeat	343128	343625	.	?	.	Parent=LTR_retrotransposon393
seq5	LTRharvest	target_site_duplication	343626	343629	.	?	.	Parent=repeat_region393
###
seq5	LTRharvest	repeat_region	346672	349486	.	?	.	ID=repeat_region394
seq5	LTRharvest	target_site_duplication	346672	346675	.	?	.	Parent=repeat_region394
seq5	LTRharvest	LTR_retrotransposon	346676	349482	.	+	.	ID=LTR_retrotransposon394;Parent=repeat_region394;ltr_similarity=99.42;seq_number=5
seq5	LTRharvest	long_terminal_repeat	346676	347021	.	?	.	Parent=LTR_retrotransposon394
seq5	LTRdigest	primer_binding_site	347021	347033	12.8	+	.	Parent=LTR_retrotransposon394;trna=Leu-CAA;trnaoffset=2;pbsoffset=1;edist=0
seq5	LTRdigest	protein_match	347837	347888	1.48e-08	+	0	Parent=LTR_retrotransposon394;name=zf-CCHC;id=PF00098.14
seq5	LTRdigest	protein_match	348291	348423	3.29e-10	+	1	Parent=LTR_retrotransposon394;name=rve;id=PF00665.17
seq5	LTRharvest	long_terminal_repeat	349137	349482	.	?	.	Parent=LTR_retrotransposon394
seq5	LTRharvest	target_site_duplication	349483	349486	.	?	.	Parent=repeat_region394
###
seq5	LTRharvest	repeat_region	364649	369865	.	?	.	ID=repeat_region395
seq5	LTRharvest	target_site_duplication	364649	364652	.	?	.	Parent=repeat_region395
seq5	LTRharvest	LTR_retrotransposon	364653	369861	.	-	.	ID=LTR_retrotransposon395;Parent=repeat_region395;ltr_similarity=91.28;seq_number=5
seq5	LTRharvest	long_terminal_repeat	364653	364791	.	?	.	Parent=LTR_retrotransposon395
seq5	LTRdigest	protein_match	365246	365486	4.36e-10	-	1	Parent=LTR_retrotransposon395;name=rve;id=PF00665.17
seq5	LTRdigest	protein_match	366526	366655	7.09e-28	-	2	Parent=LTR_retrotransposon395;name=Peptidase_A17;id=PF05380.4
seq5	LTRharvest	long_terminal_repeat	369713	369861	.	?	.	Parent=LTR_retrotransposon395
seq5	LTRharvest	target_site_duplication	369862	369865	.	?	.	Parent=repeat_region395
###
seq5	LTRharvest	repeat_region	377689	381643	.	?	.	ID=repeat_region396
seq5	LTRharvest	target_site_duplication	377689	377692	.	?	.	Parent=repeat_region396
seq5	LTRharvest	LTR_retrotransposon	377693	381639	.	+	.	ID=LTR_retrotransposon396;Parent=repeat_region396;ltr_similarity=94.59;seq_number=5
seq5	LTRharvest	long_terminal_repeat	377693	378055	.	?	.	Parent=LTR_retrotransposon396
seq5	LTRdigest	protein_match	380642	380948	8.57e-19	+	0	Parent=LTR_retrotransposon396;name=RVT_1;id=PF00078.18
seq5	LTRdigest	protein_match	380968	381241	2.51e-16	+	2	Parent=LTR_retrotransposon396;name=RVT_1;id=PF00078.18
seq5	LTRharvest	long_terminal_repeat	381270	381639	.	?	.	Parent=LTR_retrotransposon396
seq5	LTRharvest	target_site_duplication	381640	381643	.	?	.	Parent=repeat_region396
###
seq5	LTRharvest	repeat_region	471397	478672	.	?	.	ID=repeat_region397
seq5	LTRharvest	target_site_duplication	471397	471400	.	?	.	Parent=repeat_region397
seq5	LTRharvest	LTR_retrotransposon	471401	478668	.	+	.	ID=LTR_retrotransposon397;Parent=repeat_region397;ltr_similarity=95.53;seq_number=5
seq5	LTRharvest	long_terminal_repeat	471401	472022	.	?	.	Parent=LTR_retrotransposon397
seq5	LTRdigest	protein_match	472132	472567	1.22e-23	+	2	Parent=LTR_retrotransposon397;name=RVT_1;id=PF00078.18
seq5	LTRharvest	long_terminal_repeat	478043	478668	.	?	.	Parent=LTR_retrotransposon397
seq5	LTRharvest	target_site_duplication	478669	478672	.	?	.	Parent=repeat_region397
###
seq5	LTRharvest	repeat_region	508800	513794	.	?	.	ID=repeat_region398
seq5	LTRharvest	target_site_duplication	508800	508803	.	?	.	Parent=repeat_region398
seq5	LTRharvest	LTR_retrotransposon	508804	513790	.	+	.	ID=LTR_retrotransposon398;Parent=repeat_region398;ltr_similarity=98.85;seq_number=5
seq5	LTRharvest	long_terminal_repeat	508804	509151	.	?	.	Parent=LTR_retrotransposon398
seq5	LTRdigest	protein_match	510475	510997	0	+	0	Parent=LTR_retrotransposon398;name=RVT_1;id=PF00078.18
seq5	LTRdigest	protein_match	512341	512776	1.42e-35	+	0	Parent=LTR_retrotransposon398;name=rve;id=PF00665.17
seq5	LTRdigest	RR_tract	513435	513445	.	+	.	Parent=LTR_retrotransposon398
seq5	LTRharvest	long_terminal_repeat	513446	513790	.	?	.	Parent=LTR_retrotransposon398
seq5	LTRharvest	target_site_duplication	513791	513794	.	?	.	Parent=repeat_region398
###
seq5	LTRharvest	repeat_region	535199	544233	.	?	.	ID=repeat_region399
seq5	LTRharvest	target_site_duplication	535199	535202	.	?	.	Parent=repeat_region399
seq5	LTRharvest	LTR_retrotransposon	535203	544229	.	-	.	ID=LTR_retrotransposon399;Parent=repeat_region399;ltr_similarity=98.68;seq_number=5
seq5	LTRharvest	long_terminal_repeat	535203	535505	.	?	.	Parent=LTR_retrotransposon399
seq5	LTRdigest	RR_tract	535502	535519	.	-	.	Parent=LTR_retrotransposon399
seq5	LTRdigest	protein_match	537010	537484	2.19e-16	-	1	Parent=LTR_retrotransposon399;name=rve;id=PF00665.17
seq5	LTRdigest	protein_match	538387	538861	0	-	1	Parent=LTR_retrotransposon399;name=Peptidase_A17;id=PF05380.4
seq5	LTRdigest	primer_binding_site	543908	543924	17	-	.	Parent=LTR_retrotransposon399;trna=Tyr-GTA;trnaoffset=0;pbsoffset=3;edist=0
seq5	LTRharvest	long_terminal_repeat	543928	544229	.	?	.	Parent=LTR_retrotransposon399
seq5	LTRharvest	target_site_duplication	544230	544233	.	?	.	Parent=repeat_region399
###
seq5	LTRharvest	repeat_region	566901	572393	.	?	.	ID=repeat_region400
seq5	LTRharvest	target_site_duplication	566901	566904	.	?	.	Parent=repeat_region400
seq5	LTRharvest	LTR_retrotransposon	566905	572389	.	-	.	ID=LTR_retrotransposon400;Parent=repeat_region400;ltr_similarity=91.72;seq_number=5
seq5	LTRharvest	long_terminal_repeat	566905	567194	.	?	.	Parent=LTR_retrotransposon400
seq5	LTRdigest	protein_match	567856	568300	7.31e-41	-	0	Parent=LTR_retrotransposon400;name=rve;id=PF00665.17
seq5	LTRdigest	protein_match	569335	569842	0	-	0	Parent=LTR_retrotransposon400;name=RVT_1;id=PF00078.18
seq5	LTRdigest	protein_match	570916	570961	1.86e-08	-	0	Parent=LTR_retrotransposon400;name=zf-CCHC;id=PF00098.14
seq5	LTRdigest	primer_binding_site	572107	572120	13.8	-	.	Parent=LTR_retrotransposon400;trna=Leu-CAA;trnaoffset=2;pbsoffset=3;edist=0
seq5	LTRharvest	long_terminal_repeat	572124	572389	.	?	.	Parent=LTR_retrotransposon400
seq5	LTRharvest	target_site_duplication	572390	572393	.	?	.	Parent=repeat_region400
###
seq5	LTRharvest	repeat_region	621122	628594	.	?	.	ID=repeat_region401
seq5	LTRharvest	target_site_duplication	621122	621125	.	?	.	Parent=repeat_region401
seq5	LTRharvest	LTR_retrotransposon	621126	628590	.	+	.	ID=LTR_retrotransposon401;Parent=repeat_region401;ltr_similarity=97.01;seq_number=5
seq5	LTRharvest	long_terminal_repeat	621126	621560	.	?	.	Parent=LTR_retrotransposon401
seq5	LTRdigest	primer_binding_site	621557	621571	15	+	.	Parent=LTR_retrotransposon401;trna=Arg-TCG;trnaoffset=0;pbsoffset=4;edist=0
seq5	LTRdigest	protein_match	624368	624656	7.62e-22	+	2	Parent=LTR_retrotransposon401;name=RVP;id=PF00077.11
seq5	LTRdigest	protein_match	625265	625787	0	+	2	Parent=LTR_retrotransposon401;name=RVT_1;id=PF00078.18
seq5	LTRdigest	protein_match	627227	627494	1.3e-19	+	2	Parent=LTR_retrotransposon401;name=rve;id=PF00665.17
seq5	LTRdigest	RR_tract	628153	628163	.	+	.	Parent=LTR_retrotransposon401
seq5	LTRharvest	long_terminal_repeat	628163	628590	.	?	.	Parent=LTR_retrotransposon401
seq5	LTRharvest	target_site_duplication	628591	628594	.	?	.	Parent=repeat_region401
###
seq5	LTRharvest	repeat_region	649379	653619	.	?	.	ID=repeat_region402
seq5	LTRharvest	target_site_duplication	649379	649382	.	?	.	Parent=repeat_region402
seq5	LTRharvest	LTR_retrotransposon	649383	653615	.	+	.	ID=LTR_retrotransposon402;Parent=repeat_region402;ltr_similarity=98.21;seq_number=5
seq5	LTRharvest	long_terminal_repeat	649383	649549	.	?	.	Parent=LTR_retrotransposon402
seq5	LTRdigest	primer_binding_site	649550	649562	12.8	+	.	Parent=LTR_retrotransposon402;trna=Leu-CAA;trnaoffset=2;pbsoffset=0;edist=0
seq5	LTRdigest	protein_match	650908	650953	1.28e-08	+	1	Parent=LTR_retrotransposon402;name=zf-CCHC;id=PF00098.14
seq5	LTRdigest	protein_match	651652	651952	3.85e-27	+	1	Parent=LTR_retrotransposon402;name=RVT_1;id=PF00078.18
seq5	LTRdigest	protein_match	651962	652157	2.52e-13	+	2	Parent=LTR_retrotransposon402;name=RVT_1;id=PF00078.18
seq5	LTRdigest	protein_match	652678	652984	8.67e-27	+	1	Parent=LTR_retrotransposon402;name=rve;id=PF00665.17
seq5	LTRharvest	long_terminal_repeat	653448	653615	.	?	.	Parent=LTR_retrotransposon402
seq5	LTRdigest	RR_tract	653453	653476	.	+	.	Parent=LTR_retrotransposon402
seq5	LTRharvest	target_site_duplication	653616	653619	.	?	.	Parent=repeat_region402
###
seq5	LTRharvest	repeat_region	666598	671753	.	?	.	ID=repeat_region403
seq5	LTRharvest	target_site_duplication	666598	666602	.	?	.	Parent=repeat_region403
seq5	LTRharvest	LTR_retrotransposon	666603	671748	.	+	.	ID=LTR_retrotransposon403;Parent=repeat_region403;ltr_similarity=100.00;seq_number=5
seq5	LTRharvest	long_terminal_repeat	666603	666878	.	?	.	Parent=LTR_retrotransposon403
seq5	LTRdigest	primer_binding_site	666879	666892	7.58	+	.	Parent=LTR_retrotransposon403;trna=Met-CAT;trnaoffset=33;pbsoffset=0;edist=0
seq5	LTRdigest	protein_match	668460	668955	0	+	0	Parent=LTR_retrotransposon403;name=rve;id=PF00665.17
seq5	LTRdigest	protein_match	669759	670521	0	+	0	Parent=LTR_retrotransposon403;name=RVT_2;id=PF07727.5
seq5	LTRharvest	long_terminal_repeat	671473	671748	.	?	.	Parent=LTR_retrotransposon403
seq5	LTRharvest	target_site_duplication	671749	671753	.	?	.	Parent=repeat_region403
###
seq5	LTRharvest	repeat_region	731206	739741	.	?	.	ID=repeat_region404
seq5	LTRharvest	target_site_duplication	731206	731210	.	?	.	Parent=repeat_region404
seq5	LTRharvest	LTR_retrotransposon	731211	739736	.	-	.	ID=LTR_retrotransposon404;Parent=repeat_region404;ltr_similarity=98.15;seq_number=5
seq5	LTRharvest	long_terminal_repeat	731211	731479	.	?	.	Parent=LTR_retrotransposon404
seq5	LTRdigest	protein_match	732987	733320	3.17e-11	-	2	Parent=LTR_retrotransposon404;name=rve;id=PF00665.17
seq5	LTRdigest	protein_match	734360	734831	0	-	0	Parent=LTR_retrotransposon404;name=Peptidase_A17;id=PF05380.4
seq5	LTRharvest	long_terminal_repeat	739467	739736	.	?	.	Parent=LTR_retrotransposon404
seq5	LTRharvest	target_site_duplication	739737	739741	.	?	.	Parent=repeat_region404
###
seq5	LTRharvest	repeat_region	932153	939872	.	?	.	ID=repeat_region405
seq5	LTRharvest	target_site_duplication	932153	932156	.	?	.	Parent=repeat_region405
seq5	LTRharvest	LTR_retrotransposon	932157	939868	.	-	.	ID=LTR_retrotransposon405;Parent=repeat_region405;ltr_similarity=98.26;seq_number=5
seq5	LTRharvest	long_terminal_repeat	932157	932443	.	?	.	Parent=LTR_retrotransposon405
seq5	LTRdigest	RR_tract	932442	932453	.	-	.	Parent=LTR_retrotransposon405
seq5	LTRdigest	protein_match	934528	934831	1.76e-21	-	0	Parent=LTR_retrotransposon405;name=rve;id=PF00665.17
seq5	LTRdigest	protein_match	935858	936203	2.54e-39	-	2	Parent=LTR_retrotransposon405;name=RVT_1;id=PF00078.18
seq5	LTRdigest	primer_binding_site	939578	939588	1.22	-	.	Parent=LTR_retrotransposon405;trna=Glu-TTC;trnaoffset=40;pbsoffset=4;edist=1
seq5	LTRharvest	long_terminal_repeat	939585	939868	.	?	.	Parent=LTR_retrotransposon405
seq5	LTRharvest	target_site_duplication	939869	939872	.	?	.	Parent=repeat_region405
###
seq5	LTRharvest	repeat_region	956249	963259	.	?	.	ID=repeat_region406
seq5	LTRharvest	target_site_duplication	956249	956252	.	?	.	Parent=repeat_region406
seq5	LTRharvest	LTR_retrotransposon	956253	963255	.	+	.	ID=LTR_retrotransposon406;Parent=repeat_region406;ltr_similarity=98.64;seq_number=5
seq5	LTRharvest	long_terminal_repeat	956253	956910	.	?	.	Parent=LTR_retrotransposon406
seq5	LTRdigest	primer_binding_site	956913	956927	15	+	.	Parent=LTR_retrotransposon406;trna=Ser-AGA;trnaoffset=0;pbsoffset=2;edist=0
seq5	LTRdigest	protein_match	958636	959158	0	+	1	Parent=LTR_retrotransposon406;name=RVT_1;id=PF00078.18
seq5	LTRdigest	protein_match	960403	960838	6.73e-26	+	1	Parent=LTR_retrotransposon406;name=rve;id=PF00665.17
seq5	LTRdigest	RR_tract	962584	962597	.	+	.	Parent=LTR_retrotransposon406
seq5	LTRharvest	long_terminal_repeat	962596	963255	.	?	.	Parent=LTR_retrotransposon406
seq5	LTRharvest	target_site_duplication	963256	963259	.	?	.	Parent=repeat_region406
###
seq5	LTRharvest	repeat_region	1030818	1038545	.	?	.	ID=repeat_region407
seq5	LTRharvest	target_site_duplication	1030818	1030821	.	?	.	Parent=repeat_region407
seq5	LTRharvest	LTR_retrotransposon	1030822	1038541	.	-	.	ID=LTR_retrotransposon407;Parent=repeat_region407;ltr_similarity=96.46;seq_number=5
seq5	LTRharvest	long_terminal_repeat	1030822	1031343	.	?	.	Parent=LTR_retrotransposon407
seq5	LTRdigest	protein_match	1032822	1033245	0	-	1	Parent=LTR_retrotransposon407;name=Gypsy;id=PF07253.2
seq5	LTRdigest	protein_match	1033241	1033808	0	-	2	Parent=LTR_retrotransposon407;name=Gypsy;id=PF07253.2
seq5	LTRharvest	long_terminal_repeat	1038005	1038541	.	?	.	Parent=LTR_retrotransposon407
seq5	LTRharvest	target_site_duplication	1038542	1038545	.	?	.	Parent=repeat_region407
###
seq5	LTRharvest	repeat_region	1039511	1042703	.	?	.	ID=repeat_region408
seq5	LTRharvest	target_site_duplication	1039511	1039514	.	?	.	Parent=repeat_region408
seq5	LTRharvest	LTR_retrotransposon	1039515	1042699	.	+	.	ID=LTR_retrotransposon408;Parent=repeat_region408;ltr_similarity=98.55;seq_number=5
seq5	LTRharvest	long_terminal_repeat	1039515	1039995	.	?	.	Parent=LTR_retrotransposon408
seq5	LTRdigest	protein_match	1039564	1040014	3.34e-33	+	1	Parent=LTR_retrotransposon408;name=rve;id=PF00665.17
seq5	LTRharvest	long_terminal_repeat	1042217	1042699	.	?	.	Parent=LTR_retrotransposon408
seq5	LTRharvest	target_site_duplication	1042700	1042703	.	?	.	Parent=repeat_region408
###
seq5	LTRharvest	repeat_region	1121677	1128009	.	?	.	ID=repeat_region409
seq5	LTRharvest	target_site_duplication	1121677	1121680	.	?	.	Parent=repeat_region409
seq5	LTRharvest	LTR_retrotransposon	1121681	1128005	.	+	.	ID=LTR_retrotransposon409;Parent=repeat_region409;ltr_similarity=100.00;seq_number=5
seq5	LTRharvest	long_terminal_repeat	1121681	1122192	.	?	.	Parent=LTR_retrotransposon409
seq5	LTRdigest	protein_match	1124094	1124388	1.18e-23	+	1	Parent=LTR_retrotransposon409;name=RVP;id=PF00077.11
seq5	LTRdigest	protein_match	1124790	1125312	0	+	1	Parent=LTR_retrotransposon409;name=RVT_1;id=PF00078.18
seq5	LTRdigest	protein_match	1125638	1125797	1.73e-09	+	0	Parent=LTR_retrotransposon409;name=rve;id=PF00665.17
seq5	LTRdigest	RR_tract	1127483	1127495	.	+	.	Parent=LTR_retrotransposon409
seq5	LTRharvest	long_terminal_repeat	1127494	1128005	.	?	.	Parent=LTR_retrotransposon409
seq5	LTRharvest	target_site_duplication	1128006	1128009	.	?	.	Parent=repeat_region409
###
seq5	LTRharvest	repeat_region	1159874	1165925	.	?	.	ID=repeat_region410
seq5	LTRharvest	target_site_duplication	1159874	1159877	.	?	.	Parent=repeat_region410
seq5	LTRharvest	LTR_retrotransposon	1159878	1165921	.	-	.	ID=LTR_retrotransposon410;Parent=repeat_region410;ltr_similarity=92.95;seq_number=5
seq5	LTRharvest	long_terminal_repeat	1159878	1160033	.	?	.	Parent=LTR_retrotransposon410
seq5	LTRdigest	protein_match	1160890	1161325	2.57e-35	-	0	Parent=LTR_retrotransposon410;name=rve;id=PF00665.17
seq5	LTRdigest	protein_match	1162671	1163193	0	-	1	Parent=LTR_retrotransposon410;name=RVT_1;id=PF00078.18
seq5	LTRdigest	protein_match	1163802	1164084	6.2e-21	-	1	Parent=LTR_retrotransposon410;name=RVP;id=PF00077.11
seq5	LTRharvest	long_terminal_repeat	1165772	1165921	.	?	.	Parent=LTR_retrotransposon410
seq5	LTRharvest	target_site_duplication	1165922	1165925	.	?	.	Parent=repeat_region410
###
seq5	LTRharvest	repeat_region	1172963	1180384	.	?	.	ID=repeat_region411
seq5	LTRharvest	target_site_duplication	1172963	1172966	.	?	.	Parent=repeat_region411
seq5	LTRharvest	LTR_retrotransposon	1172967	1180380	.	+	.	ID=LTR_retrotransposon411;Parent=repeat_region411;ltr_similarity=94.07;seq_number=5
seq5	LTRharvest	long_terminal_repeat	1172967	1173101	.	?	.	Parent=LTR_retrotransposon411
seq5	LTRdigest	primer_binding_site	1173098	1173108	2.56	+	.	Parent=LTR_retrotransposon411;trna=Arg-TCT;trnaoffset=5;pbsoffset=4;edist=1
seq5	LTRdigest	protein_match	1177748	1178090	3.19e-33	+	2	Parent=LTR_retrotransposon411;name=RVT_1;id=PF00078.18
seq5	LTRharvest	long_terminal_repeat	1180248	1180380	.	?	.	Parent=LTR_retrotransposon411
seq5	LTRharvest	target_site_duplication	1180381	1180384	.	?	.	Parent=repeat_region411
###
seq5	LTRharvest	repeat_region	1212383	1220682	.	?	.	ID=repeat_region412
seq5	LTRharvest	target_site_duplication	1212383	1212386	.	?	.	Parent=repeat_region412
seq5	LTRharvest	LTR_retrotransposon	1212387	1220678	.	-	.	ID=LTR_retrotransposon412;Parent=repeat_region412;ltr_similarity=96.97;seq_number=5
seq5	LTRharvest	long_terminal_repeat	1212387	1212777	.	?	.	Parent=LTR_retrotransposon412
seq5	LTRdigest	protein_match	1215116	1215530	6.05e-14	-	0	Parent=LTR_retrotransposon412;name=rve;id=PF00665.17
seq5	LTRdigest	protein_match	1216523	1216916	4.14e-35	-	0	Parent=LTR_retrotransposon412;name=Peptidase_A17;id=PF05380.4
seq5	LTRharvest	long_terminal_repeat	1220283	1220678	.	?	.	Parent=LTR_retrotransposon412
seq5	LTRharvest	target_site_duplication	1220679	1220682	.	?	.	Parent=repeat_region412
###
seq5	LTRharvest	repeat_region	1238767	1245738	.	?	.	ID=repeat_region413
seq5	LTRharvest	target_site_duplication	1238767	1238770	.	?	.	Parent=repeat_region413
seq5	LTRharvest	LTR_retrotransposon	1238771	1245734	.	+	.	ID=LTR_retrotransposon413;Parent=repeat_region413;ltr_similarity=99.05;seq_number=5
seq5	LTRharvest	long_terminal_repeat	1238771	1239085	.	?	.	Parent=LTR_retrotransposon413
seq5	LTRdigest	primer_binding_site	1239088	1239102	15	+	.	Parent=LTR_retrotransposon413;trna=Ser-AGA;trnaoffset=0;pbsoffset=2;edist=0
seq5	LTRdigest	protein_match	1240926	1241199	1.31e-13	+	1	Parent=LTR_retrotransposon413;name=RVP;id=PF00077.11
seq5	LTRdigest	protein_match	1241598	1242120	0	+	1	Parent=LTR_retrotransposon413;name=RVT_1;id=PF00078.18
seq5	LTRdigest	protein_match	1243332	1243767	1.04e-25	+	1	Parent=LTR_retrotransposon413;name=rve;id=PF00665.17
seq5	LTRdigest	RR_tract	1245409	1245421	.	+	.	Parent=LTR_retrotransposon413
seq5	LTRharvest	long_terminal_repeat	1245420	1245734	.	?	.	Parent=LTR_retrotransposon413
seq5	LTRharvest	target_site_duplication	1245735	1245738	.	?	.	Parent=repeat_region413
###
seq5	LTRharvest	repeat_region	1279106	1286582	.	?	.	ID=repeat_region414
seq5	LTRharvest	target_site_duplication	1279106	1279109	.	?	.	Parent=repeat_region414
seq5	LTRharvest	LTR_retrotransposon	1279110	1286578	.	-	.	ID=LTR_retrotransposon414;Parent=repeat_region414;ltr_similarity=98.98;seq_number=5
seq5	LTRharvest	long_terminal_repeat	1279110	1279598	.	?	.	Parent=LTR_retrotransposon414
seq5	LTRdigest	protein_match	1279582	1280986	0	-	0	Parent=LTR_retrotransposon414;name=Gypsy;id=PF07253.2
seq5	LTRdigest	RR_tract	1279594	1279603	.	-	.	Parent=LTR_retrotransposon414
seq5	LTRdigest	protein_match	1281361	1281793	5.15e-33	-	0	Parent=LTR_retrotransposon414;name=rve;id=PF00665.17
seq5	LTRdigest	protein_match	1283047	1283572	0	-	0	Parent=LTR_retrotransposon414;name=RVT_1;id=PF00078.18
seq5	LTRdigest	protein_match	1283902	1284187	2.98e-23	-	0	Parent=LTR_retrotransposon414;name=RVP;id=PF00077.11
seq5	LTRharvest	long_terminal_repeat	1286094	1286578	.	?	.	Parent=LTR_retrotransposon414
seq5	LTRharvest	target_site_duplication	1286579	1286582	.	?	.	Parent=repeat_region414
###
seq5	LTRharvest	repeat_region	1297498	1305034	.	?	.	ID=repeat_region415
seq5	LTRharvest	target_site_duplication	1297498	1297501	.	?	.	Parent=repeat_region415
seq5	LTRharvest	LTR_retrotransposon	1297502	1305030	.	-	.	ID=LTR_retrotransposon415;Parent=repeat_region415;ltr_similarity=97.89;seq_number=5
seq5	LTRharvest	long_terminal_repeat	1297502	1297928	.	?	.	Parent=LTR_retrotransposon415
seq5	LTRdigest	protein_match	1298917	1299331	2.17e-13	-	2	Parent=LTR_retrotransposon415;name=rve;id=PF00665.17
seq5	LTRdigest	protein_match	1300324	1300717	3.14e-35	-	2	Parent=LTR_retrotransposon415;name=Peptidase_A17;id=PF05380.4
seq5	LTRharvest	long_terminal_repeat	1304608	1305030	.	?	.	Parent=LTR_retrotransposon415
seq5	LTRharvest	target_site_duplication	1305031	1305034	.	?	.	Parent=repeat_region415
###
seq5	LTRharvest	repeat_region	1344780	1347695	.	?	.	ID=repeat_region416
seq5	LTRharvest	target_site_duplication	1344780	1344783	.	?	.	Parent=repeat_region416
seq5	LTRharvest	LTR_retrotransposon	1344784	1347691	.	-	.	ID=LTR_retrotransposon416;Parent=repeat_region416;ltr_similarity=98.39;seq_number=5
seq5	LTRharvest	long_terminal_repeat	1344784	1345028	.	?	.	Parent=LTR_retrotransposon416
seq5	LTRdigest	protein_match	1345600	1346116	0	-	0	Parent=LTR_retrotransposon416;name=RVT_1;id=PF00078.18
seq5	LTRharvest	long_terminal_repeat	1347443	1347691	.	?	.	Parent=LTR_retrotransposon416
seq5	LTRharvest	target_site_duplication	1347692	1347695	.	?	.	Parent=repeat_region416
###
seq5	LTRharvest	repeat_region	1372726	1378537	.	?	.	ID=repeat_region417
seq5	LTRharvest	target_site_duplication	1372726	1372729	.	?	.	Parent=repeat_region417
seq5	LTRharvest	LTR_retrotransposon	1372730	1378533	.	-	.	ID=LTR_retrotransposon417;Parent=repeat_region417;ltr_similarity=94.26;seq_number=5
seq5	LTRharvest	long_terminal_repeat	1372730	1373022	.	?	.	Parent=LTR_retrotransposon417
seq5	LTRdigest	RR_tract	1373023	1373033	.	-	.	Parent=LTR_retrotransposon417
seq5	LTRdigest	protein_match	1373693	1374128	1.76e-34	-	1	Parent=LTR_retrotransposon417;name=rve;id=PF00665.17
seq5	LTRdigest	protein_match	1375509	1375980	5.75e-44	-	0	Parent=LTR_retrotransposon417;name=RVT_1;id=PF00078.18
seq5	LTRdigest	protein_match	1376697	1376868	1.26e-12	-	0	Parent=LTR_retrotransposon417;name=RVP;id=PF00077.11
seq5	LTRharvest	long_terminal_repeat	1378238	1378533	.	?	.	Parent=LTR_retrotransposon417
seq5	LTRharvest	target_site_duplication	1378534	1378537	.	?	.	Parent=repeat_region417
###
seq5	LTRharvest	repeat_region	1398488	1401578	.	?	.	ID=repeat_region418
seq5	LTRharvest	target_site_duplication	1398488	1398498	.	?	.	Parent=repeat_region418
seq5	LTRharvest	LTR_retrotransposon	1398499	1401567	.	-	.	ID=LTR_retrotransposon418;Parent=repeat_region418;ltr_similarity=98.85;seq_number=5
seq5	LTRharvest	long_terminal_repeat	1398499	1398845	.	?	.	Parent=LTR_retrotransposon418
seq5	LTRdigest	protein_match	1399670	1399802	3.65e-10	-	1	Parent=LTR_retrotransposon418;name=rve;id=PF00665.17
seq5	LTRdigest	protein_match	1400359	1400410	1.63e-08	-	2	Parent=LTR_retrotransposon418;name=zf-CCHC;id=PF00098.14
seq5	LTRdigest	primer_binding_site	1401209	1401221	12.8	-	.	Parent=LTR_retrotransposon418;trna=Leu-CAA;trnaoffset=2;pbsoffset=1;edist=0
seq5	LTRharvest	long_terminal_repeat	1401221	1401567	.	?	.	Parent=LTR_retrotransposon418
seq5	LTRharvest	target_site_duplication	1401568	1401578	.	?	.	Parent=repeat_region418
###
seq5	LTRharvest	repeat_region	1416330	1421724	.	?	.	ID=repeat_region419
seq5	LTRharvest	target_site_duplication	1416330	1416333	.	?	.	Parent=repeat_region419
seq5	LTRharvest	LTR_retrotransposon	1416334	1421720	.	+	.	ID=LTR_retrotransposon419;Parent=repeat_region419;ltr_similarity=98.37;seq_number=5
seq5	LTRharvest	long_terminal_repeat	1416334	1417129	.	?	.	Parent=LTR_retrotransposon419
seq5	LTRdigest	protein_match	1416950	1417355	1.7e-16	+	1	Parent=LTR_retrotransposon419;name=RVT_1;id=PF00078.18
seq5	LTRdigest	protein_match	1417395	1417731	5.42e-16	+	2	Parent=LTR_retrotransposon419;name=RVT_1;id=PF00078.18
seq5	LTRharvest	long_terminal_repeat	1420927	1421720	.	?	.	Parent=LTR_retrotransposon419
seq5	LTRharvest	target_site_duplication	1421721	1421724	.	?	.	Parent=repeat_region419
###
seq5	LTRharvest	repeat_region	1447300	1456261	.	?	.	ID=repeat_region420
seq5	LTRharvest	target_site_duplication	1447300	1447303	.	?	.	Parent=repeat_region420
seq5	LTRharvest	LTR_retrotransposon	1447304	1456257	.	-	.	ID=LTR_retrotransposon420;Parent=repeat_region420;ltr_similarity=92.95;seq_number=5
seq5	LTRharvest	long_terminal_repeat	1447304	1447675	.	?	.	Parent=LTR_retrotransposon420
seq5	LTRdigest	protein_match	1453962	1454259	6.34e-17	-	0	Parent=LTR_retrotransposon420;name=RVT_1;id=PF00078.18
seq5	LTRharvest	long_terminal_repeat	1455875	1456257	.	?	.	Parent=LTR_retrotransposon420
seq5	LTRharvest	target_site_duplication	1456258	1456261	.	?	.	Parent=repeat_region420
###
seq5	LTRharvest	repeat_region	1481964	1491160	.	?	.	ID=repeat_region421
seq5	LTRharvest	target_site_duplication	1481964	1481967	.	?	.	Parent=repeat_region421
seq5	LTRharvest	LTR_retrotransposon	1481968	1491156	.	-	.	ID=LTR_retrotransposon421;Parent=repeat_region421;ltr_similarity=98.63;seq_number=5
seq5	LTRharvest	long_terminal_repeat	1481968	1482550	.	?	.	Parent=LTR_retrotransposon421
seq5	LTRdigest	RR_tract	1482524	1482533	.	-	.	Parent=LTR_retrotransposon421
seq5	LTRdigest	protein_match	1484202	1484526	3.06e-15	-	0	Parent=LTR_retrotransposon421;name=RVT_1;id=PF00078.18
seq5	LTRdigest	protein_match	1484544	1484799	9.14e-14	-	0	Parent=LTR_retrotransposon421;name=RVT_1;id=PF00078.18
seq5	LTRharvest	long_terminal_repeat	1490581	1491156	.	?	.	Parent=LTR_retrotransposon421
seq5	LTRharvest	target_site_duplication	1491157	1491160	.	?	.	Parent=repeat_region421
###
seq5	LTRharvest	repeat_region	1510350	1517426	.	?	.	ID=repeat_region422
seq5	LTRharvest	target_site_duplication	1510350	1510353	.	?	.	Parent=repeat_region422
seq5	LTRharvest	LTR_retrotransposon	1510354	1517422	.	-	.	ID=LTR_retrotransposon422;Parent=repeat_region422;ltr_similarity=97.13;seq_number=5
seq5	LTRharvest	long_terminal_repeat	1510354	1510946	.	?	.	Parent=LTR_retrotransposon422
seq5	LTRdigest	protein_match	1514370	1515135	0	-	1	Parent=LTR_retrotransposon422;name=RVT_1;id=PF00078.18
seq5	LTRharvest	long_terminal_repeat	1516840	1517422	.	?	.	Parent=LTR_retrotransposon422
seq5	LTRharvest	target_site_duplication	1517423	1517426	.	?	.	Parent=repeat_region422
###
seq5	LTRharvest	repeat_region	1537993	1544872	.	?	.	ID=repeat_region423
seq5	LTRharvest	target_site_duplication	1537993	1537996	.	?	.	Parent=repeat_region423
seq5	LTRharvest	LTR_retrotransposon	1537997	1544868	.	+	.	ID=LTR_retrotransposon423;Parent=repeat_region423;ltr_similarity=92.63;seq_number=5
seq5	LTRharvest	long_terminal_repeat	1537997	1538376	.	?	.	Parent=LTR_retrotransposon423
seq5	LTRdigest	primer_binding_site	1538380	1538394	15	+	.	Parent=LTR_retrotransposon423;trna=Arg-TCG;trnaoffset=0;pbsoffset=3;edist=0
seq5	LTRdigest	protein_match	1540782	1541064	6.48e-22	+	1	Parent=LTR_retrotransposon423;name=RVP;id=PF00077.11
seq5	LTRdigest	protein_match	1541673	1542195	0	+	1	Parent=LTR_retrotransposon423;name=RVT_1;id=PF00078.18
seq5	LTRdigest	protein_match	1543538	1543973	2.79e-34	+	0	Parent=LTR_retrotransposon423;name=rve;id=PF00665.17
seq5	LTRharvest	long_terminal_repeat	1544506	1544868	.	?	.	Parent=LTR_retrotransposon423
seq5	LTRharvest	target_site_duplication	1544869	1544872	.	?	.	Parent=repeat_region423
###
seq5	LTRharvest	repeat_region	1557575	1564539	.	?	.	ID=repeat_region424
seq5	LTRharvest	target_site_duplication	1557575	1557578	.	?	.	Parent=repeat_region424
seq5	LTRharvest	LTR_retrotransposon	1557579	1564535	.	-	.	ID=LTR_retrotransposon424;Parent=repeat_region424;ltr_similarity=92.82;seq_number=5
seq5	LTRharvest	long_terminal_repeat	1557579	1557748	.	?	.	Parent=LTR_retrotransposon424
seq5	LTRdigest	RR_tract	1557720	1557740	.	-	.	Parent=LTR_retrotransposon424
seq5	LTRdigest	protein_match	1557969	1558164	5.13e-16	-	2	Parent=LTR_retrotransposon424;name=RVT_1;id=PF00078.18
seq5	LTRdigest	protein_match	1558884	1558929	2.2e-08	-	2	Parent=LTR_retrotransposon424;name=zf-CCHC;id=PF00098.14
seq5	LTRharvest	long_terminal_repeat	1564355	1564535	.	?	.	Parent=LTR_retrotransposon424
seq5	LTRharvest	target_site_duplication	1564536	1564539	.	?	.	Parent=repeat_region424
###
seq5	LTRharvest	repeat_region	1581417	1590145	.	?	.	ID=repeat_region425
seq5	LTRharvest	target_site_duplication	1581417	1581420	.	?	.	Parent=repeat_region425
seq5	LTRharvest	LTR_retrotransposon	1581421	1590141	.	-	.	ID=LTR_retrotransposon425;Parent=repeat_region425;ltr_similarity=97.20;seq_number=5
seq5	LTRharvest	long_terminal_repeat	1581421	1581847	.	?	.	Parent=LTR_retrotransposon425
seq5	LTRdigest	protein_match	1585742	1586135	4.97e-36	-	1	Parent=LTR_retrotransposon425;name=Peptidase_A17;id=PF05380.4
seq5	LTRharvest	long_terminal_repeat	1589713	1590141	.	?	.	Parent=LTR_retrotransposon425
seq5	LTRharvest	target_site_duplication	1590142	1590145	.	?	.	Parent=repeat_region425
###
seq5	LTRharvest	repeat_region	1610473	1613701	.	?	.	ID=repeat_region426
seq5	LTRharvest	target_site_duplication	1610473	1610476	.	?	.	Parent=repeat_region426
seq5	LTRharvest	LTR_retrotransposon	1610477	1613697	.	-	.	ID=LTR_retrotransposon426;Parent=repeat_region426;ltr_similarity=94.93;seq_number=5
seq5	LTRharvest	long_terminal_repeat	1610477	1610949	.	?	.	Parent=LTR_retrotransposon426
seq5	LTRdigest	RR_tract	1610953	1610961	.	-	.	Parent=LTR_retrotransposon426
seq5	LTRharvest	long_terminal_repeat	1613234	1613697	.	?	.	Parent=LTR_retrotransposon426
seq5	LTRharvest	target_site_duplication	1613698	1613701	.	?	.	Parent=repeat_region426
###
seq5	LTRharvest	repeat_region	1625812	1633493	.	?	.	ID=repeat_region427
seq5	LTRharvest	target_site_duplication	1625812	1625815	.	?	.	Parent=repeat_region427
seq5	LTRharvest	LTR_retrotransposon	1625816	1633489	.	+	.	ID=LTR_retrotransposon427;Parent=repeat_region427;ltr_similarity=98.11;seq_number=5
seq5	LTRharvest	long_terminal_repeat	1625816	1626609	.	?	.	Parent=LTR_retrotransposon427
seq5	LTRharvest	long_terminal_repeat	1632698	1633489	.	?	.	Parent=LTR_retrotransposon427
seq5	LTRharvest	target_site_duplication	1633490	1633493	.	?	.	Parent=repeat_region427
###
seq5	LTRharvest	repeat_region	1657531	1662912	.	?	.	ID=repeat_region428
seq5	LTRharvest	target_site_duplication	1657531	1657534	.	?	.	Parent=repeat_region428
seq5	LTRharvest	LTR_retrotransposon	1657535	1662908	.	-	.	ID=LTR_retrotransposon428;Parent=repeat_region428;ltr_similarity=93.72;seq_number=5
seq5	LTRharvest	long_terminal_repeat	1657535	1657773	.	?	.	Parent=LTR_retrotransposon428
seq5	LTRdigest	protein_match	1658474	1658918	1.67e-33	-	0	Parent=LTR_retrotransposon428;name=rve;id=PF00665.17
seq5	LTRdigest	protein_match	1659953	1660460	0	-	0	Parent=LTR_retrotransposon428;name=RVT_1;id=PF00078.18
seq5	LTRdigest	protein_match	1661460	1661505	1.82e-08	-	2	Parent=LTR_retrotransposon428;name=zf-CCHC;id=PF00098.14
seq5	LTRdigest	primer_binding_site	1662660	1662670	2.45	-	.	Parent=LTR_retrotransposon428;trna=Ser-AGA;trnaoffset=9;pbsoffset=4;edist=1
seq5	LTRharvest	long_terminal_repeat	1662675	1662908	.	?	.	Parent=LTR_retrotransposon428
seq5	LTRharvest	target_site_duplication	1662909	1662912	.	?	.	Parent=repeat_region428
###
seq5	LTRharvest	repeat_region	1665027	1672073	.	?	.	ID=repeat_region429
seq5	LTRharvest	target_site_duplication	1665027	1665030	.	?	.	Parent=repeat_region429
seq5	LTRharvest	LTR_retrotransposon	1665031	1672069	.	+	.	ID=LTR_retrotransposon429;Parent=repeat_region429;ltr_similarity=96.03;seq_number=5
seq5	LTRharvest	long_terminal_repeat	1665031	1665493	.	?	.	Parent=LTR_retrotransposon429
seq5	LTRdigest	protein_match	1667044	1667338	1.33e-23	+	0	Parent=LTR_retrotransposon429;name=RVP;id=PF00077.11
seq5	LTRdigest	protein_match	1667740	1668073	6.44e-42	+	0	Parent=LTR_retrotransposon429;name=RVT_1;id=PF00078.18
seq5	LTRdigest	protein_match	1668075	1668261	6.48e-18	+	2	Parent=LTR_retrotransposon429;name=RVT_1;id=PF00078.18
seq5	LTRdigest	protein_match	1669460	1669895	1.04e-24	+	1	Parent=LTR_retrotransposon429;name=rve;id=PF00665.17
seq5	LTRdigest	RR_tract	1671581	1671593	.	+	.	Parent=LTR_retrotransposon429
seq5	LTRharvest	long_terminal_repeat	1671592	1672069	.	?	.	Parent=LTR_retrotransposon429
seq5	LTRharvest	target_site_duplication	1672070	1672073	.	?	.	Parent=repeat_region429
###
seq5	LTRharvest	repeat_region	1706710	1713271	.	?	.	ID=repeat_region430
seq5	LTRharvest	target_site_duplication	1706710	1706713	.	?	.	Parent=repeat_region430
seq5	LTRharvest	LTR_retrotransposon	1706714	1713267	.	-	.	ID=LTR_retrotransposon430;Parent=repeat_region430;ltr_similarity=92.93;seq_number=5
seq5	LTRharvest	long_terminal_repeat	1706714	1706897	.	?	.	Parent=LTR_retrotransposon430
seq5	LTRdigest	protein_match	1707302	1707854	0	-	1	Parent=LTR_retrotransposon430;name=Gypsy;id=PF07253.2
seq5	LTRdigest	protein_match	1707849	1707978	4.75e-15	-	0	Parent=LTR_retrotransposon430;name=Gypsy;id=PF07253.2
seq5	LTRdigest	protein_match	1707992	1708382	0	-	1	Parent=LTR_retrotransposon430;name=Gypsy;id=PF07253.2
seq5	LTRdigest	protein_match	1708771	1709056	6.83e-23	-	2	Parent=LTR_retrotransposon430;name=rve;id=PF00665.17
seq5	LTRdigest	protein_match	1710408	1710897	0	-	0	Parent=LTR_retrotransposon430;name=RVT_1;id=PF00078.18
seq5	LTRharvest	long_terminal_repeat	1713095	1713267	.	?	.	Parent=LTR_retrotransposon430
seq5	LTRharvest	target_site_duplication	1713268	1713271	.	?	.	Parent=repeat_region430
###
seq5	LTRharvest	repeat_region	1745557	1749253	.	?	.	ID=repeat_region431
seq5	LTRharvest	target_site_duplication	1745557	1745563	.	?	.	Parent=repeat_region431
seq5	LTRharvest	LTR_retrotransposon	1745564	1749246	.	-	.	ID=LTR_retrotransposon431;Parent=repeat_region431;ltr_similarity=98.22;seq_number=5
seq5	LTRharvest	long_terminal_repeat	1745564	1745957	.	?	.	Parent=LTR_retrotransposon431
seq5	LTRdigest	protein_match	1746945	1747305	1.21e-33	-	0	Parent=LTR_retrotransposon431;name=RVT_1;id=PF00078.18
seq5	LTRdigest	protein_match	1748001	1748046	1.05e-08	-	0	Parent=LTR_retrotransposon431;name=zf-CCHC;id=PF00098.14
seq5	LTRdigest	primer_binding_site	1748841	1748853	12.8	-	.	Parent=LTR_retrotransposon431;trna=Leu-CAA;trnaoffset=2;pbsoffset=1;edist=0
seq5	LTRharvest	long_terminal_repeat	1748853	1749246	.	?	.	Parent=LTR_retrotransposon431
seq5	LTRharvest	target_site_duplication	1749247	1749253	.	?	.	Parent=repeat_region431
###
seq5	LTRharvest	repeat_region	1781705	1789257	.	?	.	ID=repeat_region432
seq5	LTRharvest	target_site_duplication	1781705	1781708	.	?	.	Parent=repeat_region432
seq5	LTRharvest	LTR_retrotransposon	1781709	1789253	.	-	.	ID=LTR_retrotransposon432;Parent=repeat_region432;ltr_similarity=97.65;seq_number=5
seq5	LTRharvest	long_terminal_repeat	1781709	1782215	.	?	.	Parent=LTR_retrotransposon432
seq5	LTRdigest	RR_tract	1782214	1782226	.	-	.	Parent=LTR_retrotransposon432
seq5	LTRdigest	protein_match	1783177	1783324	5.15e-12	-	1	Parent=LTR_retrotransposon432;name=Gypsy;id=PF07253.2
seq5	LTRdigest	protein_match	1783978	1784092	2.51e-08	-	1	Parent=LTR_retrotransposon432;name=rve;id=PF00665.17
seq5	LTRdigest	protein_match	1784097	1784349	2.53e-13	-	2	Parent=LTR_retrotransposon432;name=rve;id=PF00665.17
seq5	LTRdigest	protein_match	1785541	1785745	2.55e-19	-	1	Parent=LTR_retrotransposon432;name=RVT_1;id=PF00078.18
seq5	LTRdigest	primer_binding_site	1788729	1788743	15	-	.	Parent=LTR_retrotransposon432;trna=Lys-CTT;trnaoffset=0;pbsoffset=1;edist=1
seq5	LTRharvest	long_terminal_repeat	1788743	1789253	.	?	.	Parent=LTR_retrotransposon432
seq5	LTRharvest	target_site_duplication	1789254	1789257	.	?	.	Parent=repeat_region432
###
seq5	LTRharvest	repeat_region	1789434	1796026	.	?	.	ID=repeat_region433
seq5	LTRharvest	target_site_duplication	1789434	1789437	.	?	.	Parent=repeat_region433
seq5	LTRharvest	LTR_retrotransposon	1789438	1796022	.	+	.	ID=LTR_retrotransposon433;Parent=repeat_region433;ltr_similarity=91.43;seq_number=5
seq5	LTRharvest	long_terminal_repeat	1789438	1789602	.	?	.	Parent=LTR_retrotransposon433
seq5	LTRdigest	protein_match	1791445	1791730	3.1e-12	+	0	Parent=LTR_retrotransposon433;name=RVP;id=PF00077.11
seq5	LTRdigest	protein_match	1792059	1792584	0	+	2	Parent=LTR_retrotransposon433;name=RVT_1;id=PF00078.18
seq5	LTRdigest	protein_match	1793771	1794122	6.77e-21	+	1	Parent=LTR_retrotransposon433;name=rve;id=PF00665.17
seq5	LTRdigest	protein_match	1794166	1795471	0	+	0	Parent=LTR_retrotransposon433;name=Gypsy;id=PF07253.2
seq5	LTRharvest	long_terminal_repeat	1795848	1796022	.	?	.	Parent=LTR_retrotransposon433
seq5	LTRharvest	target_site_duplication	1796023	1796026	.	?	.	Parent=repeat_region433
###
seq5	LTRharvest	repeat_region	1812426	1815366	.	?	.	ID=repeat_region434
seq5	LTRharvest	target_site_duplication	1812426	1812430	.	?	.	Parent=repeat_region434
seq5	LTRharvest	LTR_retrotransposon	1812431	1815361	.	+	.	ID=LTR_retrotransposon434;Parent=repeat_region434;ltr_similarity=100.00;seq_number=5
seq5	LTRharvest	long_terminal_repeat	1812431	1812777	.	?	.	Parent=LTR_retrotransposon434
seq5	LTRdigest	primer_binding_site	1812777	1812789	12.8	+	.	Parent=LTR_retrotransposon434;trna=Leu-CAA;trnaoffset=2;pbsoffset=1;edist=0
seq5	LTRdigest	protein_match	1813593	1813644	1.55e-08	+	1	Parent=LTR_retrotransposon434;name=zf-CCHC;id=PF00098.14
seq5	LTRdigest	protein_match	1814054	1814186	3.46e-10	+	0	Parent=LTR_retrotransposon434;name=rve;id=PF00665.17
seq5	LTRharvest	long_terminal_repeat	1815015	1815361	.	?	.	Parent=LTR_retrotransposon434
seq5	LTRharvest	target_site_duplication	1815362	1815366	.	?	.	Parent=repeat_region434
###
seq5	LTRharvest	repeat_region	1834011	1839176	.	?	.	ID=repeat_region435
seq5	LTRharvest	target_site_duplication	1834011	1834014	.	?	.	Parent=repeat_region435
seq5	LTRharvest	LTR_retrotransposon	1834015	1839172	.	+	.	ID=LTR_retrotransposon435;Parent=repeat_region435;ltr_similarity=99.64;seq_number=5
seq5	LTRharvest	long_terminal_repeat	1834015	1834291	.	?	.	Parent=LTR_retrotransposon435
seq5	LTRdigest	primer_binding_site	1834291	1834304	7.58	+	.	Parent=LTR_retrotransposon435;trna=Met-CAT;trnaoffset=33;pbsoffset=1;edist=0
seq5	LTRdigest	protein_match	1835883	1836378	0	+	2	Parent=LTR_retrotransposon435;name=rve;id=PF00665.17
seq5	LTRdigest	protein_match	1837182	1837944	0	+	2	Parent=LTR_retrotransposon435;name=RVT_2;id=PF07727.5
seq5	LTRharvest	long_terminal_repeat	1838895	1839172	.	?	.	Parent=LTR_retrotransposon435
seq5	LTRharvest	target_site_duplication	1839173	1839176	.	?	.	Parent=repeat_region435
###
seq5	LTRharvest	repeat_region	1845035	1847625	.	?	.	ID=repeat_region436
seq5	LTRharvest	target_site_duplication	1845035	1845038	.	?	.	Parent=repeat_region436
seq5	LTRharvest	LTR_retrotransposon	1845039	1847621	.	-	.	ID=LTR_retrotransposon436;Parent=repeat_region436;ltr_similarity=96.09;seq_number=5
seq5	LTRharvest	long_terminal_repeat	1845039	1845268	.	?	.	Parent=LTR_retrotransposon436
seq5	LTRdigest	RR_tract	1845282	1845290	.	-	.	Parent=LTR_retrotransposon436
seq5	LTRharvest	long_terminal_repeat	1847392	1847621	.	?	.	Parent=LTR_retrotransposon436
seq5	LTRharvest	target_site_duplication	1847622	1847625	.	?	.	Parent=repeat_region436
###
seq5	LTRharvest	repeat_region	1865920	1871738	.	?	.	ID=repeat_region437
seq5	LTRharvest	target_site_duplication	1865920	1865923	.	?	.	Parent=repeat_region437
seq5	LTRharvest	LTR_retrotransposon	1865924	1871734	.	-	.	ID=LTR_retrotransposon437;Parent=repeat_region437;ltr_similarity=91.28;seq_number=5
seq5	LTRharvest	long_terminal_repeat	1865924	1866088	.	?	.	Parent=LTR_retrotransposon437
seq5	LTRdigest	RR_tract	1866074	1866095	.	-	.	Parent=LTR_retrotransposon437
seq5	LTRdigest	protein_match	1867754	1868063	3.15e-16	-	2	Parent=LTR_retrotransposon437;name=rve;id=PF00665.17
seq5	LTRharvest	long_terminal_repeat	1871563	1871734	.	?	.	Parent=LTR_retrotransposon437
seq5	LTRharvest	target_site_duplication	1871735	1871738	.	?	.	Parent=repeat_region437
###
seq5	LTRharvest	repeat_region	1877423	1885660	.	?	.	ID=repeat_region438
seq5	LTRharvest	target_site_duplication	1877423	1877426	.	?	.	Parent=repeat_region438
seq5	LTRharvest	LTR_retrotransposon	1877427	1885656	.	+	.	ID=LTR_retrotransposon438;Parent=repeat_region438;ltr_similarity=93.24;seq_number=5
seq5	LTRharvest	long_terminal_repeat	1877427	1878018	.	?	.	Parent=LTR_retrotransposon438
seq5	LTRdigest	protein_match	1879541	1879796	8.85e-15	+	2	Parent=LTR_retrotransposon438;name=RVT_1;id=PF00078.18
seq5	LTRdigest	protein_match	1879814	1880336	5.65e-26	+	2	Parent=LTR_retrotransposon438;name=RVT_1;id=PF00078.18
seq5	LTRdigest	RR_tract	1885049	1885058	.	+	.	Parent=LTR_retrotransposon438
seq5	LTRharvest	long_terminal_repeat	1885065	1885656	.	?	.	Parent=LTR_retrotransposon438
seq5	LTRharvest	target_site_duplication	1885657	1885660	.	?	.	Parent=repeat_region438
###
seq5	LTRharvest	repeat_region	1901827	1908490	.	?	.	ID=repeat_region439
seq5	LTRharvest	target_site_duplication	1901827	1901830	.	?	.	Parent=repeat_region439
seq5	LTRharvest	LTR_retrotransposon	1901831	1908486	.	-	.	ID=LTR_retrotransposon439;Parent=repeat_region439;ltr_similarity=96.47;seq_number=5
seq5	LTRharvest	long_terminal_repeat	1901831	1902609	.	?	.	Parent=LTR_retrotransposon439
seq5	LTRdigest	protein_match	1903559	1903787	2.68e-13	-	1	Parent=LTR_retrotransposon439;name=RVT_1;id=PF00078.18
seq5	LTRharvest	long_terminal_repeat	1907693	1908486	.	?	.	Parent=LTR_retrotransposon439
seq5	LTRharvest	target_site_duplication	1908487	1908490	.	?	.	Parent=repeat_region439
###
seq5	LTRharvest	repeat_region	1964375	1969928	.	?	.	ID=repeat_region440
seq5	LTRharvest	target_site_duplication	1964375	1964378	.	?	.	Parent=repeat_region440
seq5	LTRharvest	LTR_retrotransposon	1964379	1969924	.	-	.	ID=LTR_retrotransposon440;Parent=repeat_region440;ltr_similarity=99.38;seq_number=5
seq5	LTRharvest	long_terminal_repeat	1964379	1965175	.	?	.	Parent=LTR_retrotransposon440
seq5	LTRdigest	protein_match	1964727	1964910	5.96e-15	-	1	Parent=LTR_retrotransposon440;name=RVT_1;id=PF00078.18
seq5	LTRdigest	protein_match	1967767	1968172	4.8e-16	-	0	Parent=LTR_retrotransposon440;name=rve;id=PF00665.17
seq5	LTRharvest	long_terminal_repeat	1969125	1969924	.	?	.	Parent=LTR_retrotransposon440
seq5	LTRdigest	protein_match	1969476	1969659	5.96e-15	-	1	Parent=LTR_retrotransposon440;name=RVT_1;id=PF00078.18
seq5	LTRharvest	target_site_duplication	1969925	1969928	.	?	.	Parent=repeat_region440
###
seq5	LTRharvest	repeat_region	1986909	1992164	.	?	.	ID=repeat_region441
seq5	LTRharvest	target_site_duplication	1986909	1986912	.	?	.	Parent=repeat_region441
seq5	LTRharvest	LTR_retrotransposon	1986913	1992160	.	+	.	ID=LTR_retrotransposon441;Parent=repeat_region441;ltr_similarity=99.70;seq_number=5
seq5	LTRharvest	long_terminal_repeat	1986913	1987242	.	?	.	Parent=LTR_retrotransposon441
seq5	LTRdigest	protein_match	1989132	1989654	0	+	2	Parent=LTR_retrotransposon441;name=RVT_1;id=PF00078.18
seq5	LTRdigest	protein_match	1991025	1991466	3.52e-26	+	2	Parent=LTR_retrotransposon441;name=rve;id=PF00665.17
seq5	LTRharvest	long_terminal_repeat	1991831	1992160	.	?	.	Parent=LTR_retrotransposon441
seq5	LTRharvest	target_site_duplication	1992161	1992164	.	?	.	Parent=repeat_region441
###
seq5	LTRharvest	repeat_region	2005590	2011403	.	?	.	ID=repeat_region442
seq5	LTRharvest	target_site_duplication	2005590	2005595	.	?	.	Parent=repeat_region442
seq5	LTRharvest	LTR_retrotransposon	2005596	2011397	.	+	.	ID=LTR_retrotransposon442;Parent=repeat_region442;ltr_similarity=98.33;seq_number=5
seq5	LTRharvest	long_terminal_repeat	2005596	2005895	.	?	.	Parent=LTR_retrotransposon442
seq5	LTRdigest	protein_match	2008827	2008947	1.91e-25	+	0	Parent=LTR_retrotransposon442;name=Peptidase_A17;id=PF05380.4
seq5	LTRdigest	protein_match	2008955	2009282	0	+	2	Parent=LTR_retrotransposon442;name=Peptidase_A17;id=PF05380.4
seq5	LTRdigest	protein_match	2010226	2010649	1.64e-20	+	1	Parent=LTR_retrotransposon442;name=rve;id=PF00665.17
seq5	LTRdigest	RR_tract	2011092	2011101	.	+	.	Parent=LTR_retrotransposon442
seq5	LTRharvest	long_terminal_repeat	2011098	2011397	.	?	.	Parent=LTR_retrotransposon442
seq5	LTRharvest	target_site_duplication	2011398	2011403	.	?	.	Parent=repeat_region442
###
seq5	LTRharvest	repeat_region	2011869	2018394	.	?	.	ID=repeat_region443
seq5	LTRharvest	target_site_duplication	2011869	2011872	.	?	.	Parent=repeat_region443
seq5	LTRharvest	LTR_retrotransposon	2011873	2018390	.	+	.	ID=LTR_retrotransposon443;Parent=repeat_region443;ltr_similarity=96.97;seq_number=5
seq5	LTRharvest	long_terminal_repeat	2011873	2012169	.	?	.	Parent=LTR_retrotransposon443
seq5	LTRdigest	protein_match	2014316	2014625	1.02e-26	+	1	Parent=LTR_retrotransposon443;name=RVT_1;id=PF00078.18
seq5	LTRdigest	protein_match	2015871	2016300	4.08e-32	+	2	Parent=LTR_retrotransposon443;name=rve;id=PF00665.17
seq5	LTRdigest	protein_match	2016709	2018098	0	+	0	Parent=LTR_retrotransposon443;name=Gypsy;id=PF07253.2
seq5	LTRdigest	RR_tract	2018087	2018095	.	+	.	Parent=LTR_retrotransposon443
seq5	LTRharvest	long_terminal_repeat	2018094	2018390	.	?	.	Parent=LTR_retrotransposon443
seq5	LTRharvest	target_site_duplication	2018391	2018394	.	?	.	Parent=repeat_region443
###
seq5	LTRharvest	repeat_region	2063253	2067856	.	?	.	ID=repeat_region444
seq5	LTRharvest	target_site_duplication	2063253	2063256	.	?	.	Parent=repeat_region444
seq5	LTRharvest	LTR_retrotransposon	2063257	2067852	.	+	.	ID=LTR_retrotransposon444;Parent=repeat_region444;ltr_similarity=96.37;seq_number=5
seq5	LTRharvest	long_terminal_repeat	2063257	2063697	.	?	.	Parent=LTR_retrotransposon444
seq5	LTRdigest	protein_match	2065271	2065610	3.48e-29	+	1	Parent=LTR_retrotransposon444;name=rve;id=PF00665.17
seq5	LTRharvest	long_terminal_repeat	2067421	2067852	.	?	.	Parent=LTR_retrotransposon444
seq5	LTRharvest	target_site_duplication	2067853	2067856	.	?	.	Parent=repeat_region444
###
seq5	LTRharvest	repeat_region	2107400	2111930	.	?	.	ID=repeat_region445
seq5	LTRharvest	target_site_duplication	2107400	2107403	.	?	.	Parent=repeat_region445
seq5	LTRharvest	LTR_retrotransposon	2107404	2111926	.	+	.	ID=LTR_retrotransposon445;Parent=repeat_region445;ltr_similarity=97.84;seq_number=5
seq5	LTRharvest	long_terminal_repeat	2107404	2107681	.	?	.	Parent=LTR_retrotransposon445
seq5	LTRdigest	protein_match	2108416	2108461	2.89e-09	+	1	Parent=LTR_retrotransposon445;name=zf-CCHC;id=PF00098.14
seq5	LTRdigest	protein_match	2110233	2110629	4.29e-29	+	0	Parent=LTR_retrotransposon445;name=rve;id=PF00665.17
seq5	LTRharvest	long_terminal_repeat	2111655	2111926	.	?	.	Parent=LTR_retrotransposon445
seq5	LTRharvest	target_site_duplication	2111927	2111930	.	?	.	Parent=repeat_region445
###
seq5	LTRharvest	repeat_region	2119040	2126417	.	?	.	ID=repeat_region446
seq5	LTRharvest	target_site_duplication	2119040	2119043	.	?	.	Parent=repeat_region446
seq5	LTRharvest	LTR_retrotransposon	2119044	2126413	.	-	.	ID=LTR_retrotransposon446;Parent=repeat_region446;ltr_similarity=100.00;seq_number=5
seq5	LTRharvest	long_terminal_repeat	2119044	2119473	.	?	.	Parent=LTR_retrotransposon446
seq5	LTRdigest	RR_tract	2119474	2119484	.	-	.	Parent=LTR_retrotransposon446
seq5	LTRdigest	protein_match	2120138	2120573	2.47e-35	-	2	Parent=LTR_retrotransposon446;name=rve;id=PF00665.17
seq5	LTRdigest	protein_match	2121917	2122439	0	-	2	Parent=LTR_retrotransposon446;name=RVT_1;id=PF00078.18
seq5	LTRdigest	protein_match	2123048	2123330	7.79e-21	-	2	Parent=LTR_retrotransposon446;name=RVP;id=PF00077.11
seq5	LTRdigest	primer_binding_site	2125969	2125980	12	-	.	Parent=LTR_retrotransposon446;trna=Arg-TCG;trnaoffset=0;pbsoffset=3;edist=0
seq5	LTRharvest	long_terminal_repeat	2125984	2126413	.	?	.	Parent=LTR_retrotransposon446
seq5	LTRharvest	target_site_duplication	2126414	2126417	.	?	.	Parent=repeat_region446
###
seq5	LTRharvest	repeat_region	2136841	2145759	.	?	.	ID=repeat_region447
seq5	LTRharvest	target_site_duplication	2136841	2136844	.	?	.	Parent=repeat_region447
seq5	LTRharvest	LTR_retrotransposon	2136845	2145755	.	+	.	ID=LTR_retrotransposon447;Parent=repeat_region447;ltr_similarity=98.14;seq_number=5
seq5	LTRharvest	long_terminal_repeat	2136845	2137270	.	?	.	Parent=LTR_retrotransposon447
seq5	LTRdigest	protein_match	2141094	2141469	1.84e-32	+	1	Parent=LTR_retrotransposon447;name=Peptidase_A17;id=PF05380.4
seq5	LTRdigest	protein_match	2142540	2142843	8.03e-09	+	1	Parent=LTR_retrotransposon447;name=rve;id=PF00665.17
seq5	LTRharvest	long_terminal_repeat	2145327	2145755	.	?	.	Parent=LTR_retrotransposon447
seq5	LTRharvest	target_site_duplication	2145756	2145759	.	?	.	Parent=repeat_region447
###
seq5	LTRharvest	repeat_region	2202215	2209282	.	?	.	ID=repeat_region448
seq5	LTRharvest	target_site_duplication	2202215	2202218	.	?	.	Parent=repeat_region448
seq5	LTRharvest	LTR_retrotransposon	2202219	2209278	.	+	.	ID=LTR_retrotransposon448;Parent=repeat_region448;ltr_similarity=100.00;seq_number=5
seq5	LTRharvest	long_terminal_repeat	2202219	2202484	.	?	.	Parent=LTR_retrotransposon448
[truncated: 232,824 more chars]
