# Supplementary material for: LTRsift: a graphical user interface for semi-automatic classification and postprocessing of de novo detected LTR retrotransposons
Source: Mob DNA. 2012 Nov 7;3:18. doi: 10.1186/1759-8753-3-18 (PMC3582472; doi:10.1186/1759-8753-3-18)
Supplement: Additional file 2 — Example annotation for D. melanogaster. This gzipped tar archive contains the annotation GFF3 file created as a result of our evaluation runs for the D. melanogaster genome, as well as the corresponding sequence in FASTA format. [file 1759-8753-3-18-S2.gz › dmel_with_families.gff3]

##gff-version   3
##sequence-region   seq0 5 23009700
##sequence-region   seq1 1 343503
##sequence-region   seq10 88475 132739
##sequence-region   seq2 4525 20622916
##sequence-region   seq3 30693 3288697
##sequence-region   seq4 110263 24497199
##sequence-region   seq5 7621 2518462
##sequence-region   seq6 31845 27905049
##sequence-region   seq7 58537 2502982
##sequence-region   seq8 4883 1287004
##sequence-region   seq9 57183 22405390
seq0	LTRharvest	repeat_region	5	5205	.	?	.	ID=repeat_region1
seq0	LTRharvest	target_site_duplication	5	8	.	?	.	Parent=repeat_region1
seq0	LTRharvest	LTR_retrotransposon	9	5201	.	+	.	ID=LTR_retrotransposon1;Parent=repeat_region1;ltr_similarity=96.94;seq_number=0
seq0	LTRharvest	long_terminal_repeat	9	627	.	?	.	ID=long_terminal_repeat1;Parent=LTR_retrotransposon1;clid=0
seq0	GenomeTools	reading_frame	140	493	.	+	.	Parent=long_terminal_repeat1;frame=2
seq0	GenomeTools	reading_frame	598	951	.	+	.	Parent=LTR_retrotransposon1;frame=1
seq0	GenomeTools	reading_frame	1056	1409	.	+	.	Parent=LTR_retrotransposon1;frame=0
seq0	GenomeTools	reading_frame	3729	3863	.	-	.	Parent=LTR_retrotransposon1;frame=0
seq0	GenomeTools	reading_frame	4187	4321	.	-	.	Parent=LTR_retrotransposon1;frame=1
seq0	LTRharvest	long_terminal_repeat	4581	5201	.	?	.	ID=long_terminal_repeat2;Parent=LTR_retrotransposon1;clid=0
seq0	GenomeTools	reading_frame	4645	4779	.	-	.	Parent=long_terminal_repeat2;frame=2
seq0	LTRdigest	RR_tract	4595	4609	.	+	.	Parent=LTR_retrotransposon1
seq0	LTRharvest	target_site_duplication	5202	5205	.	?	.	Parent=repeat_region1
###
seq0	LTRharvest	repeat_region	347938	355401	.	?	.	ID=repeat_region2;ltrfam=newfam_0 (blood)
seq0	LTRharvest	target_site_duplication	347938	347941	.	?	.	Parent=repeat_region2
seq0	LTRsift	nucleotide_match	347942	355384	.	+	.	Parent=repeat_region2;params=3;target=blood 1 7410
seq0	LTRharvest	LTR_retrotransposon	347942	355397	.	-	.	ID=LTR_retrotransposon2;Parent=repeat_region2;ltr_similarity=97.90;seq_number=0
seq0	LTRharvest	long_terminal_repeat	347942	348365	.	?	.	Parent=LTR_retrotransposon2;clid=47
seq0	LTRdigest	RR_tract	348356	348370	.	-	.	Parent=LTR_retrotransposon2
seq0	GenomeTools	reading_frame	348636	351617	.	-	.	Parent=LTR_retrotransposon2;frame=0
seq0	LTRdigest	protein_match	349000	349450	9.43e-36	-	1	Parent=LTR_retrotransposon2;name=rve;id=PF00665.17
seq0	LTRdigest	protein_match	350788	351310	1.68e-44	-	1	Parent=LTR_retrotransposon2;name=RVT_1;id=PF00078.18;clid=62
seq0	GenomeTools	reading_frame	351046	351432	.	+	.	Parent=LTR_retrotransposon2;frame=2
seq0	GenomeTools	reading_frame	352029	352580	.	+	.	Parent=LTR_retrotransposon2;frame=1
seq0	GenomeTools	reading_frame	352253	353503	.	-	.	Parent=LTR_retrotransposon2;frame=1
seq0	GenomeTools	reading_frame	353078	353392	.	+	.	Parent=LTR_retrotransposon2;frame=0
seq0	GenomeTools	reading_frame	354097	354399	.	-	.	Parent=LTR_retrotransposon2;frame=2
seq0	LTRharvest	long_terminal_repeat	354969	355397	.	?	.	Parent=LTR_retrotransposon2;clid=52
seq0	LTRharvest	target_site_duplication	355398	355401	.	?	.	Parent=repeat_region2
###
seq0	LTRharvest	repeat_region	686969	695960	.	?	.	ID=repeat_region3;ltrfam=MANUAL (roo)
seq0	LTRharvest	target_site_duplication	686969	686973	.	?	.	Parent=repeat_region3
seq0	LTRharvest	LTR_retrotransposon	686974	695955	.	-	.	ID=LTR_retrotransposon3;Parent=repeat_region3;ltr_similarity=100.00;seq_number=0
seq0	LTRharvest	long_terminal_repeat	686974	687401	.	?	.	Parent=LTR_retrotransposon3
seq0	GenomeTools	reading_frame	687722	694801	.	-	.	Parent=LTR_retrotransposon3;frame=2
seq0	LTRdigest	protein_match	689943	690357	5.81e-16	-	0	Parent=LTR_retrotransposon3;name=rve;id=PF00665.17;clid=1
seq0	GenomeTools	reading_frame	690674	690904	.	+	.	Parent=LTR_retrotransposon3;frame=1
seq0	GenomeTools	reading_frame	691023	691100	.	-	.	Parent=LTR_retrotransposon3;frame=1
seq0	LTRdigest	protein_match	691350	691758	0	-	0	Parent=LTR_retrotransposon3;name=Peptidase_A17;id=PF05380.4
seq0	GenomeTools	reading_frame	693201	693461	.	+	.	Parent=LTR_retrotransposon3;frame=2
seq0	GenomeTools	reading_frame	694801	695154	.	-	.	Parent=LTR_retrotransposon3;frame=0
seq0	GenomeTools	reading_frame	695047	695175	.	+	.	Parent=LTR_retrotransposon3;frame=0
seq0	LTRharvest	long_terminal_repeat	695528	695955	.	?	.	Parent=LTR_retrotransposon3;clid=48
seq0	LTRsift	nucleotide_match	686975	695237	.	+	.	Parent=repeat_region3;params=3;target=roo 821 9092
seq0	LTRharvest	target_site_duplication	695956	695960	.	?	.	Parent=repeat_region3
###
seq0	LTRharvest	repeat_region	976933	984542	.	?	.	ID=repeat_region4;ltrfam=MANUAL (roo)
seq0	LTRharvest	target_site_duplication	976933	976936	.	?	.	Parent=repeat_region4
seq0	LTRharvest	LTR_retrotransposon	976937	984538	.	+	.	ID=LTR_retrotransposon4;Parent=repeat_region4;ltr_similarity=96.26;seq_number=0
seq0	LTRharvest	long_terminal_repeat	976937	977384	.	?	.	Parent=LTR_retrotransposon4
seq0	GenomeTools	reading_frame	977830	978150	.	+	.	Parent=LTR_retrotransposon4;frame=2
seq0	GenomeTools	reading_frame	978150	979925	.	+	.	Parent=LTR_retrotransposon4;frame=1
seq0	GenomeTools	reading_frame	978693	978917	.	-	.	Parent=LTR_retrotransposon4;frame=2
seq0	GenomeTools	reading_frame	979490	979750	.	-	.	Parent=LTR_retrotransposon4;frame=0
seq0	GenomeTools	reading_frame	980390	982576	.	+	.	Parent=LTR_retrotransposon4;frame=0
seq0	LTRdigest	protein_match	981194	981602	0	+	0	Parent=LTR_retrotransposon4;name=Peptidase_A17;id=PF05380.4;clid=1
seq0	GenomeTools	reading_frame	982279	982509	.	-	.	Parent=LTR_retrotransposon4;frame=1
seq0	LTRdigest	protein_match	982584	982995	9.16e-16	+	1	Parent=LTR_retrotransposon4;name=rve;id=PF00665.17
seq0	LTRharvest	long_terminal_repeat	984085	984538	.	?	.	Parent=LTR_retrotransposon4;clid=48
seq0	LTRsift	nucleotide_match	977991	983450	.	+	.	Parent=repeat_region4;params=3;target=roo 1115 6586
seq0	LTRharvest	target_site_duplication	984539	984542	.	?	.	Parent=repeat_region4
###
seq0	LTRharvest	repeat_region	996768	1005823	.	?	.	ID=repeat_region5;ltrfam=MANUAL (roo)
seq0	LTRharvest	target_site_duplication	996768	996771	.	?	.	Parent=repeat_region5
seq0	LTRharvest	LTR_retrotransposon	996772	1005819	.	-	.	ID=LTR_retrotransposon5;Parent=repeat_region5;ltr_similarity=98.63;seq_number=0
seq0	LTRharvest	long_terminal_repeat	996772	997207	.	?	.	Parent=LTR_retrotransposon5
seq0	GenomeTools	reading_frame	997516	1004595	.	-	.	Parent=LTR_retrotransposon5;frame=0
seq0	GenomeTools	reading_frame	998238	998372	.	+	.	Parent=LTR_retrotransposon5;frame=2
seq0	LTRdigest	protein_match	999737	1000151	8.01e-16	-	1	Parent=LTR_retrotransposon5;name=rve;id=PF00665.17
seq0	GenomeTools	reading_frame	1000468	1000698	.	+	.	Parent=LTR_retrotransposon5;frame=0
seq0	LTRdigest	protein_match	1001144	1001552	0	-	1	Parent=LTR_retrotransposon5;name=Peptidase_A17;id=PF05380.4;clid=2
seq0	GenomeTools	reading_frame	1002393	1002497	.	-	.	Parent=LTR_retrotransposon5;frame=1
seq0	GenomeTools	reading_frame	1002995	1003255	.	+	.	Parent=LTR_retrotransposon5;frame=1
seq0	LTRharvest	long_terminal_repeat	1005383	1005819	.	?	.	ID=long_terminal_repeat3;Parent=LTR_retrotransposon5;clid=48
seq0	GenomeTools	reading_frame	1005722	1005805	.	-	.	Parent=long_terminal_repeat3;frame=2
seq0	LTRsift	nucleotide_match	996781	1004758	.	+	.	Parent=repeat_region5;params=3;target=roo 1115 9092
seq0	LTRharvest	target_site_duplication	1005820	1005823	.	?	.	Parent=repeat_region5
###
seq0	LTRharvest	repeat_region	1220180	1227596	.	?	.	ID=repeat_region6;ltrfam=newfam_0 (blood)
seq0	LTRharvest	target_site_duplication	1220180	1220183	.	?	.	Parent=repeat_region6
seq0	LTRharvest	LTR_retrotransposon	1220184	1227592	.	+	.	ID=LTR_retrotransposon6;Parent=repeat_region6;ltr_similarity=99.75;seq_number=0
seq0	LTRharvest	long_terminal_repeat	1220184	1220582	.	?	.	Parent=LTR_retrotransposon6;clid=47
seq0	GenomeTools	reading_frame	1221150	1221452	.	+	.	Parent=LTR_retrotransposon6;frame=0
seq0	GenomeTools	reading_frame	1222046	1223296	.	+	.	Parent=LTR_retrotransposon6;frame=2
seq0	GenomeTools	reading_frame	1222157	1222471	.	-	.	Parent=LTR_retrotransposon6;frame=0
seq0	GenomeTools	reading_frame	1222969	1223520	.	-	.	Parent=LTR_retrotransposon6;frame=1
seq0	GenomeTools	reading_frame	1223932	1226913	.	+	.	Parent=LTR_retrotransposon6;frame=1
seq0	GenomeTools	reading_frame	1224117	1224503	.	-	.	Parent=LTR_retrotransposon6;frame=2
seq0	LTRdigest	protein_match	1224238	1224760	1.68e-44	+	1	Parent=LTR_retrotransposon6;name=RVT_1;id=PF00078.18;clid=62
seq0	LTRdigest	protein_match	1226098	1226548	9.36e-36	+	1	Parent=LTR_retrotransposon6;name=rve;id=PF00665.17
seq0	LTRdigest	RR_tract	1227179	1227193	.	+	.	Parent=LTR_retrotransposon6
seq0	LTRharvest	long_terminal_repeat	1227193	1227592	.	?	.	Parent=LTR_retrotransposon6;clid=52
seq0	LTRsift	nucleotide_match	1220185	1227593	.	+	.	Parent=repeat_region6;params=3;target=blood 1 7410
seq0	LTRharvest	target_site_duplication	1227593	1227596	.	?	.	Parent=repeat_region6
###
seq0	LTRharvest	repeat_region	1679028	1686443	.	?	.	ID=repeat_region7;ltrfam=newfam_0 (blood)
seq0	LTRharvest	target_site_duplication	1679028	1679031	.	?	.	Parent=repeat_region7
seq0	LTRharvest	LTR_retrotransposon	1679032	1686439	.	+	.	ID=LTR_retrotransposon7;Parent=repeat_region7;ltr_similarity=98.76;seq_number=0
seq0	LTRharvest	long_terminal_repeat	1679032	1679433	.	?	.	Parent=LTR_retrotransposon7;clid=47
seq0	GenomeTools	reading_frame	1679998	1680300	.	+	.	Parent=LTR_retrotransposon7;frame=0
seq0	GenomeTools	reading_frame	1680894	1682144	.	+	.	Parent=LTR_retrotransposon7;frame=2
seq0	GenomeTools	reading_frame	1681005	1681319	.	-	.	Parent=LTR_retrotransposon7;frame=2
seq0	GenomeTools	reading_frame	1681817	1682368	.	-	.	Parent=LTR_retrotransposon7;frame=0
seq0	GenomeTools	reading_frame	1682780	1685761	.	+	.	Parent=LTR_retrotransposon7;frame=1
seq0	GenomeTools	reading_frame	1682965	1683351	.	-	.	Parent=LTR_retrotransposon7;frame=1
seq0	LTRdigest	protein_match	1683086	1683608	1.68e-44	+	1	Parent=LTR_retrotransposon7;name=RVT_1;id=PF00078.18;clid=62
seq0	LTRdigest	protein_match	1684946	1685396	9.36e-36	+	1	Parent=LTR_retrotransposon7;name=rve;id=PF00665.17
seq0	LTRdigest	RR_tract	1686026	1686040	.	+	.	Parent=LTR_retrotransposon7
seq0	LTRharvest	long_terminal_repeat	1686039	1686439	.	?	.	Parent=LTR_retrotransposon7;clid=52
seq0	LTRsift	nucleotide_match	1679033	1686440	.	+	.	Parent=repeat_region7;params=3;target=blood 1 7410
seq0	LTRharvest	target_site_duplication	1686440	1686443	.	?	.	Parent=repeat_region7
###
seq0	LTRharvest	repeat_region	1801271	1806798	.	?	.	ID=repeat_region8;ltrfam=dmel_1 (mdg3)
seq0	LTRharvest	target_site_duplication	1801271	1801274	.	?	.	Parent=repeat_region8
seq0	LTRsift	nucleotide_match	1801274	1806793	.	+	.	Parent=repeat_region8;params=3;target=mdg3 1 5519
seq0	LTRharvest	LTR_retrotransposon	1801275	1806794	.	-	.	ID=LTR_retrotransposon8;Parent=repeat_region8;ltr_similarity=97.07;seq_number=0
seq0	LTRharvest	long_terminal_repeat	1801275	1801547	.	?	.	Parent=LTR_retrotransposon8;clid=85
seq0	GenomeTools	reading_frame	1801591	1806495	.	-	.	Parent=LTR_retrotransposon8;frame=2
seq0	LTRdigest	protein_match	1802258	1802702	7.37e-41	-	0	Parent=LTR_retrotransposon8;name=rve;id=PF00665.17;clid=16
seq0	GenomeTools	reading_frame	1803724	1804146	.	+	.	Parent=LTR_retrotransposon8;frame=1
seq0	LTRdigest	protein_match	1803737	1804244	0	-	0	Parent=LTR_retrotransposon8;name=RVT_1;id=PF00078.18;clid=62
seq0	GenomeTools	reading_frame	1805286	1805441	.	-	.	Parent=LTR_retrotransposon8;frame=0
seq0	GenomeTools	reading_frame	1805300	1805527	.	+	.	Parent=LTR_retrotransposon8;frame=2
seq0	LTRdigest	protein_match	1805318	1805363	1.87e-08	-	0	Parent=LTR_retrotransposon8;name=zf-CCHC;id=PF00098.14;clid=6
seq0	GenomeTools	reading_frame	1805420	1805536	.	-	.	Parent=LTR_retrotransposon8;frame=1
seq0	GenomeTools	reading_frame	1805850	1806167	.	+	.	Parent=LTR_retrotransposon8;frame=0
seq0	LTRdigest	primer_binding_site	1806509	1806522	13.8	-	.	Parent=LTR_retrotransposon8;trna=Leu-CAA;trnaoffset=2;pbsoffset=3;edist=0
seq0	LTRharvest	long_terminal_repeat	1806526	1806794	.	?	.	Parent=LTR_retrotransposon8;clid=92
seq0	LTRharvest	target_site_duplication	1806795	1806798	.	?	.	Parent=repeat_region8
###
seq0	LTRharvest	repeat_region	2100411	2109529	.	?	.	ID=repeat_region9;ltrfam=MANUAL (roo);flcand=yes
seq0	LTRharvest	target_site_duplication	2100411	2100414	.	?	.	Parent=repeat_region9
seq0	LTRharvest	LTR_retrotransposon	2100415	2109525	.	-	.	ID=LTR_retrotransposon9;Parent=repeat_region9;ltr_similarity=96.48;seq_number=0
seq0	LTRharvest	long_terminal_repeat	2100415	2100858	.	?	.	Parent=LTR_retrotransposon9
seq0	GenomeTools	reading_frame	2101167	2108246	.	-	.	Parent=LTR_retrotransposon9;frame=1
seq0	GenomeTools	reading_frame	2101889	2102008	.	+	.	Parent=LTR_retrotransposon9;frame=1
seq0	LTRdigest	protein_match	2103388	2103802	5.9e-16	-	2	Parent=LTR_retrotransposon9;name=rve;id=PF00665.17;clid=87
seq0	GenomeTools	reading_frame	2104468	2104545	.	-	.	Parent=LTR_retrotransposon9;frame=0
seq0	LTRdigest	protein_match	2104795	2105203	0	-	2	Parent=LTR_retrotransposon9;name=Peptidase_A17;id=PF05380.4;clid=3
seq0	GenomeTools	reading_frame	2106044	2106148	.	-	.	Parent=LTR_retrotransposon9;frame=2
seq0	GenomeTools	reading_frame	2106646	2106906	.	+	.	Parent=LTR_retrotransposon9;frame=0
seq0	GenomeTools	reading_frame	2108364	2108642	.	+	.	Parent=LTR_retrotransposon9;frame=2
seq0	LTRharvest	long_terminal_repeat	2109071	2109525	.	?	.	Parent=LTR_retrotransposon9;clid=48
seq0	LTRsift	nucleotide_match	2100431	2109523	.	+	.	Parent=repeat_region9;params=3;target=roo 1 9092
seq0	LTRharvest	target_site_duplication	2109526	2109529	.	?	.	Parent=repeat_region9
###
seq0	LTRharvest	repeat_region	2112164	2119776	.	?	.	ID=repeat_region10;ltrfam=dmel_3 (opus)
seq0	LTRharvest	target_site_duplication	2112164	2112167	.	?	.	Parent=repeat_region10
seq0	LTRharvest	LTR_retrotransposon	2112168	2119772	.	-	.	ID=LTR_retrotransposon10;Parent=repeat_region10;ltr_similarity=100.00;seq_number=0
seq0	LTRharvest	long_terminal_repeat	2112168	2112685	.	?	.	Parent=LTR_retrotransposon10;clid=5
seq0	GenomeTools	reading_frame	2112589	2112813	.	-	.	Parent=LTR_retrotransposon10;frame=2
seq0	LTRdigest	RR_tract	2112684	2112696	.	-	.	Parent=LTR_retrotransposon10
seq0	GenomeTools	reading_frame	2113704	2116712	.	-	.	Parent=LTR_retrotransposon10;frame=0
seq0	LTRdigest	protein_match	2113993	2114434	7.66e-28	-	1	Parent=LTR_retrotransposon10;name=rve;id=PF00665.17;clid=33
seq0	LTRdigest	protein_match	2115721	2116243	0	-	1	Parent=LTR_retrotransposon10;name=RVT_1;id=PF00078.18;clid=62
seq0	GenomeTools	reading_frame	2116422	2116886	.	+	.	Parent=LTR_retrotransposon10;frame=0
seq0	GenomeTools	reading_frame	2116856	2118106	.	-	.	Parent=LTR_retrotransposon10;frame=1
seq0	GenomeTools	reading_frame	2118556	2118771	.	+	.	Parent=LTR_retrotransposon10;frame=1
seq0	GenomeTools	reading_frame	2119163	2119348	.	+	.	Parent=LTR_retrotransposon10;frame=2
seq0	LTRdigest	primer_binding_site	2119238	2119252	15	-	.	Parent=LTR_retrotransposon10;trna=Lys-TTT;trnaoffset=0;pbsoffset=2;edist=0
seq0	LTRharvest	long_terminal_repeat	2119255	2119772	.	?	.	Parent=LTR_retrotransposon10;clid=3
seq0	LTRsift	nucleotide_match	2112169	2118357	.	+	.	Parent=repeat_region10;params=3;target=opus 1330 7521
seq0	LTRharvest	target_site_duplication	2119773	2119776	.	?	.	Parent=repeat_region10
###
seq0	LTRharvest	repeat_region	2294092	2299247	.	?	.	ID=repeat_region11
seq0	LTRharvest	target_site_duplication	2294092	2294095	.	?	.	Parent=repeat_region11
seq0	LTRharvest	LTR_retrotransposon	2294096	2299243	.	-	.	ID=LTR_retrotransposon11;Parent=repeat_region11;ltr_similarity=100.00;seq_number=0
seq0	LTRharvest	long_terminal_repeat	2294096	2294372	.	?	.	Parent=LTR_retrotransposon11;clid=75
seq0	GenomeTools	reading_frame	2294583	2295485	.	-	.	Parent=LTR_retrotransposon11;frame=2
seq0	GenomeTools	reading_frame	2294835	2295059	.	+	.	Parent=LTR_retrotransposon11;frame=1
seq0	LTRdigest	protein_match	2295322	2295496	2.26e-29	-	0	Parent=LTR_retrotransposon11;name=RVT_2;id=PF07727.5;clid=0
seq0	GenomeTools	reading_frame	2295475	2298810	.	-	.	Parent=LTR_retrotransposon11;frame=1
seq0	LTRdigest	protein_match	2295494	2296085	0	-	2	Parent=LTR_retrotransposon11;name=RVT_2;id=PF07727.5;clid=1
seq0	GenomeTools	reading_frame	2296444	2296773	.	+	.	Parent=LTR_retrotransposon11;frame=2
seq0	LTRdigest	protein_match	2296889	2297384	0	-	2	Parent=LTR_retrotransposon11;name=rve;id=PF00665.17;clid=3
seq0	LTRdigest	primer_binding_site	2298954	2298967	7.58	-	.	Parent=LTR_retrotransposon11;trna=Met-CAT;trnaoffset=33;pbsoffset=1;edist=0
seq0	LTRharvest	long_terminal_repeat	2298967	2299243	.	?	.	ID=long_terminal_repeat4;Parent=LTR_retrotransposon11;clid=79
seq0	GenomeTools	reading_frame	2299025	2299123	.	+	.	Parent=long_terminal_repeat4;frame=0
seq0	GenomeTools	reading_frame	2299061	2299180	.	-	.	Parent=long_terminal_repeat4;frame=0
seq0	LTRsift	nucleotide_match	2294098	2299244	.	+	.	Parent=repeat_region11;params=3;target=copia 1 5143
seq0	LTRharvest	target_site_duplication	2299244	2299247	.	?	.	Parent=repeat_region11
###
seq0	LTRharvest	repeat_region	2565589	2571607	.	?	.	ID=repeat_region12
seq0	LTRharvest	target_site_duplication	2565589	2565592	.	?	.	Parent=repeat_region12
seq0	LTRharvest	LTR_retrotransposon	2565593	2571603	.	+	.	ID=LTR_retrotransposon12;Parent=repeat_region12;ltr_similarity=100.00;seq_number=0
seq0	LTRharvest	long_terminal_repeat	2565593	2566006	.	?	.	Parent=LTR_retrotransposon12;clid=11
seq0	LTRdigest	primer_binding_site	2566009	2566023	15	+	.	Parent=LTR_retrotransposon12;trna=Ser-AGA;trnaoffset=0;pbsoffset=2;edist=0
seq0	GenomeTools	reading_frame	2566396	2567637	.	+	.	Parent=LTR_retrotransposon12;frame=2
seq0	GenomeTools	reading_frame	2567090	2567296	.	-	.	Parent=LTR_retrotransposon12;frame=2
seq0	GenomeTools	reading_frame	2567562	2567729	.	-	.	Parent=LTR_retrotransposon12;frame=1
seq0	LTRdigest	protein_match	2567625	2567910	9.12e-24	+	1	Parent=LTR_retrotransposon12;name=RVP;id=PF00077.11;clid=8
seq0	GenomeTools	reading_frame	2567700	2569034	.	+	.	Parent=LTR_retrotransposon12;frame=1
seq0	LTRdigest	protein_match	2568309	2568831	0	+	1	Parent=LTR_retrotransposon12;name=RVT_1;id=PF00078.18;clid=62
seq0	GenomeTools	reading_frame	2569028	2569783	.	+	.	Parent=LTR_retrotransposon12;frame=0
seq0	LTRdigest	protein_match	2569058	2569493	2.15e-27	+	0	Parent=LTR_retrotransposon12;name=rve;id=PF00665.17;clid=40
seq0	GenomeTools	reading_frame	2570587	2570934	.	-	.	Parent=LTR_retrotransposon12;frame=0
seq0	LTRdigest	RR_tract	2571179	2571191	.	+	.	Parent=LTR_retrotransposon12
seq0	LTRharvest	long_terminal_repeat	2571190	2571603	.	?	.	Parent=LTR_retrotransposon12;clid=11
seq0	LTRsift	nucleotide_match	2565594	2569029	.	+	.	Parent=repeat_region12;params=3;target=297 1 3435
seq0	LTRharvest	target_site_duplication	2571604	2571607	.	?	.	Parent=repeat_region12
###
seq0	LTRharvest	repeat_region	2772649	2779179	.	?	.	ID=repeat_region13;ltrfam=newfam_40 (297)
seq0	LTRharvest	target_site_duplication	2772649	2772652	.	?	.	Parent=repeat_region13
seq0	LTRharvest	LTR_retrotransposon	2772653	2779175	.	+	.	ID=LTR_retrotransposon13;Parent=repeat_region13;ltr_similarity=100.00;seq_number=0
seq0	LTRharvest	long_terminal_repeat	2772653	2773066	.	?	.	Parent=LTR_retrotransposon13;clid=12
seq0	LTRdigest	primer_binding_site	2773069	2773083	15	+	.	Parent=LTR_retrotransposon13;trna=Ser-AGA;trnaoffset=0;pbsoffset=2;edist=0
seq0	GenomeTools	reading_frame	2773458	2774699	.	+	.	Parent=LTR_retrotransposon13;frame=1
seq0	GenomeTools	reading_frame	2774011	2774226	.	+	.	Parent=LTR_retrotransposon13;frame=2
seq0	GenomeTools	reading_frame	2774152	2774358	.	-	.	Parent=LTR_retrotransposon13;frame=2
seq0	GenomeTools	reading_frame	2774624	2774791	.	-	.	Parent=LTR_retrotransposon13;frame=1
seq0	LTRdigest	protein_match	2774687	2774972	1e-23	+	0	Parent=LTR_retrotransposon13;name=RVP;id=PF00077.11;clid=8
seq0	GenomeTools	reading_frame	2774762	2776975	.	+	.	Parent=LTR_retrotransposon13;frame=0
seq0	LTRdigest	protein_match	2775371	2775893	0	+	0	Parent=LTR_retrotransposon13;name=RVT_1;id=PF00078.18;clid=62
seq0	LTRdigest	protein_match	2776963	2777236	4.38e-17	+	2	Parent=LTR_retrotransposon13;name=rve;id=PF00665.17;clid=40
seq0	GenomeTools	reading_frame	2778159	2778506	.	-	.	Parent=LTR_retrotransposon13;frame=0
seq0	LTRdigest	RR_tract	2778751	2778763	.	+	.	Parent=LTR_retrotransposon13
seq0	LTRharvest	long_terminal_repeat	2778762	2779175	.	?	.	Parent=LTR_retrotransposon13;clid=12
seq0	LTRsift	nucleotide_match	2772654	2776970	.	+	.	Parent=repeat_region13;params=3;target=297 1 4314
seq0	LTRharvest	target_site_duplication	2779176	2779179	.	?	.	Parent=repeat_region13
###
seq0	LTRharvest	repeat_region	3073083	3078236	.	?	.	ID=repeat_region14;ltrfam=dmel_4 (copia)
seq0	LTRharvest	target_site_duplication	3073083	3073086	.	?	.	Parent=repeat_region14
seq0	LTRharvest	LTR_retrotransposon	3073087	3078232	.	+	.	ID=LTR_retrotransposon14;Parent=repeat_region14;ltr_similarity=98.23;seq_number=0
seq0	LTRharvest	long_terminal_repeat	3073087	3073368	.	?	.	ID=long_terminal_repeat5;Parent=LTR_retrotransposon14;clid=75
seq0	GenomeTools	reading_frame	3073148	3073267	.	+	.	Parent=long_terminal_repeat5;frame=1
seq0	LTRdigest	primer_binding_site	3073364	3073376	6.86	+	.	Parent=LTR_retrotransposon14;trna=Met-CAT;trnaoffset=34;pbsoffset=5;edist=0
seq0	GenomeTools	reading_frame	3073518	3077744	.	+	.	Parent=LTR_retrotransposon14;frame=2
seq0	GenomeTools	reading_frame	3074419	3074589	.	+	.	Parent=LTR_retrotransposon14;frame=0
seq0	LTRdigest	protein_match	3074943	3075438	0	+	2	Parent=LTR_retrotransposon14;name=rve;id=PF00665.17;clid=3
seq0	GenomeTools	reading_frame	3075555	3075884	.	-	.	Parent=LTR_retrotransposon14;frame=2
seq0	LTRdigest	protein_match	3076242	3077004	0	+	2	Parent=LTR_retrotransposon14;name=RVT_2;id=PF07727.5;clid=2
seq0	LTRharvest	long_terminal_repeat	3077956	3078232	.	?	.	ID=long_terminal_repeat6;Parent=LTR_retrotransposon14;clid=79
seq0	GenomeTools	reading_frame	3078007	3078159	.	-	.	Parent=long_terminal_repeat6;frame=1
seq0	GenomeTools	reading_frame	3078074	3078172	.	-	.	Parent=long_terminal_repeat6;frame=0
seq0	LTRsift	nucleotide_match	3073088	3078232	.	+	.	Parent=repeat_region14;params=3;target=copia 1 5143
seq0	LTRharvest	target_site_duplication	3078233	3078236	.	?	.	Parent=repeat_region14
###
seq0	LTRharvest	repeat_region	3202790	3210169	.	?	.	ID=repeat_region15;ltrfam=MANUAL (mdg1)
seq0	LTRharvest	target_site_duplication	3202790	3202793	.	?	.	Parent=repeat_region15
seq0	LTRharvest	LTR_retrotransposon	3202794	3210165	.	-	.	ID=LTR_retrotransposon15;Parent=repeat_region15;ltr_similarity=96.72;seq_number=0
seq0	LTRharvest	long_terminal_repeat	3202794	3203236	.	?	.	Parent=LTR_retrotransposon15;clid=26
seq0	LTRdigest	RR_tract	3203237	3203249	.	-	.	Parent=LTR_retrotransposon15
seq0	GenomeTools	reading_frame	3203514	3207071	.	-	.	Parent=LTR_retrotransposon15;frame=1
seq0	LTRdigest	protein_match	3203881	3204331	4.15e-37	-	2	Parent=LTR_retrotransposon15;name=rve;id=PF00665.17
seq0	LTRdigest	protein_match	3205663	3206185	0	-	2	ID=protein_match1;Parent=LTR_retrotransposon15;name=RVT_1;id=PF00078.18;clid=62
seq0	GenomeTools	reading_frame	3205822	3206139	.	+	.	Parent=protein_match1;frame=1
seq0	GenomeTools	reading_frame	3206717	3206911	.	+	.	Parent=LTR_retrotransposon15;frame=2
seq0	GenomeTools	reading_frame	3207093	3207479	.	+	.	Parent=LTR_retrotransposon15;frame=0
seq0	GenomeTools	reading_frame	3207125	3208435	.	-	.	Parent=LTR_retrotransposon15;frame=2
seq0	GenomeTools	reading_frame	3207142	3207339	.	-	.	Parent=LTR_retrotransposon15;frame=0
seq0	LTRharvest	long_terminal_repeat	3209708	3210165	.	?	.	Parent=LTR_retrotransposon15;clid=23
seq0	LTRsift	nucleotide_match	3203408	3210166	.	+	.	Parent=repeat_region15;params=3;target=mdg1 1 6778
seq0	LTRharvest	target_site_duplication	3210166	3210169	.	?	.	Parent=repeat_region15
###
seq0	LTRharvest	repeat_region	3251545	3259060	.	?	.	ID=repeat_region16;ltrfam=dmel_5 (springer)
seq0	LTRharvest	target_site_duplication	3251545	3251548	.	?	.	Parent=repeat_region16
seq0	LTRharvest	LTR_retrotransposon	3251549	3259056	.	+	.	ID=LTR_retrotransposon16;Parent=repeat_region16;ltr_similarity=99.02;seq_number=0
seq0	LTRharvest	long_terminal_repeat	3251549	3251952	.	?	.	Parent=LTR_retrotransposon16;clid=52
seq0	GenomeTools	reading_frame	3252606	3253967	.	+	.	Parent=LTR_retrotransposon16;frame=1
seq0	GenomeTools	reading_frame	3253483	3253899	.	+	.	Parent=LTR_retrotransposon16;frame=2
seq0	GenomeTools	reading_frame	3253507	3253812	.	-	.	Parent=LTR_retrotransposon16;frame=0
seq0	GenomeTools	reading_frame	3253982	3257020	.	+	.	Parent=LTR_retrotransposon16;frame=0
seq0	GenomeTools	reading_frame	3254550	3254978	.	-	.	Parent=LTR_retrotransposon16;frame=1
seq0	LTRdigest	protein_match	3254555	3255080	0	+	0	Parent=LTR_retrotransposon16;name=RVT_1;id=PF00078.18;clid=62
seq0	LTRdigest	protein_match	3256325	3256769	9.39e-34	+	0	Parent=LTR_retrotransposon16;name=rve;id=PF00665.17;clid=86
seq0	GenomeTools	reading_frame	3256505	3256954	.	-	.	Parent=LTR_retrotransposon16;frame=2
seq0	LTRdigest	protein_match	3257247	3258657	0	+	1	Parent=LTR_retrotransposon16;name=Gypsy;id=PF07253.2;clid=1
seq0	LTRdigest	RR_tract	3258642	3258651	.	+	.	Parent=LTR_retrotransposon16
seq0	LTRharvest	long_terminal_repeat	3258649	3259056	.	?	.	Parent=LTR_retrotransposon16;clid=49
seq0	LTRsift	nucleotide_match	3251550	3259059	.	+	.	Parent=repeat_region16;params=3;target=springer 1 7543
seq0	LTRsift	nucleotide_match	3252953	3257024	.	+	.	Parent=repeat_region16;params=3;target=gypsy6 1659 5725
seq0	LTRharvest	target_site_duplication	3259057	3259060	.	?	.	Parent=repeat_region16
###
seq0	LTRharvest	repeat_region	3649838	3654992	.	?	.	ID=repeat_region17
seq0	LTRharvest	target_site_duplication	3649838	3649842	.	?	.	Parent=repeat_region17
seq0	LTRharvest	LTR_retrotransposon	3649843	3654987	.	+	.	ID=LTR_retrotransposon17;Parent=repeat_region17;ltr_similarity=100.00;seq_number=0
seq0	LTRharvest	long_terminal_repeat	3649843	3650118	.	?	.	ID=long_terminal_repeat7;Parent=LTR_retrotransposon17;clid=16
seq0	GenomeTools	reading_frame	3649904	3650023	.	+	.	Parent=long_terminal_repeat7;frame=1
seq0	LTRdigest	primer_binding_site	3650119	3650132	7.58	+	.	Parent=LTR_retrotransposon17;trna=Met-CAT;trnaoffset=33;pbsoffset=0;edist=0
seq0	GenomeTools	reading_frame	3650274	3654500	.	+	.	Parent=LTR_retrotransposon17;frame=2
seq0	GenomeTools	reading_frame	3651175	3651345	.	+	.	Parent=LTR_retrotransposon17;frame=0
seq0	LTRdigest	protein_match	3651699	3652194	0	+	2	Parent=LTR_retrotransposon17;name=rve;id=PF00665.17;clid=3
seq0	GenomeTools	reading_frame	3652311	3652640	.	-	.	Parent=LTR_retrotransposon17;frame=1
seq0	LTRdigest	protein_match	3652998	3653760	0	+	2	Parent=LTR_retrotransposon17;name=RVT_2;id=PF07727.5;clid=2
seq0	LTRharvest	long_terminal_repeat	3654712	3654987	.	?	.	ID=long_terminal_repeat8;Parent=LTR_retrotransposon17;clid=79
seq0	GenomeTools	reading_frame	3654763	3654915	.	-	.	Parent=long_terminal_repeat8;frame=0
seq0	GenomeTools	reading_frame	3654830	3654928	.	-	.	Parent=long_terminal_repeat8;frame=2
seq0	LTRsift	nucleotide_match	3649844	3654988	.	+	.	Parent=repeat_region17;params=3;target=copia 1 5143
seq0	LTRharvest	target_site_duplication	3654988	3654992	.	?	.	Parent=repeat_region17
###
seq0	LTRharvest	repeat_region	4181323	4183905	.	?	.	ID=repeat_region18;ltrfam=dmel_6 (Burdock)
seq0	LTRharvest	target_site_duplication	4181323	4181326	.	?	.	Parent=repeat_region18
seq0	LTRharvest	LTR_retrotransposon	4181327	4183901	.	-	.	ID=LTR_retrotransposon18;Parent=repeat_region18;ltr_similarity=100.00;seq_number=0
seq0	LTRharvest	long_terminal_repeat	4181327	4181602	.	?	.	Parent=LTR_retrotransposon18
seq0	LTRdigest	RR_tract	4181601	4181613	.	-	.	Parent=LTR_retrotransposon18
seq0	GenomeTools	reading_frame	4181672	4181803	.	-	.	Parent=LTR_retrotransposon18;frame=1
seq0	GenomeTools	reading_frame	4182622	4183335	.	-	.	Parent=LTR_retrotransposon18;frame=2
seq0	GenomeTools	reading_frame	4182658	4182879	.	+	.	Parent=LTR_retrotransposon18;frame=2
seq0	GenomeTools	reading_frame	4182849	4182968	.	-	.	Parent=LTR_retrotransposon18;frame=0
seq0	GenomeTools	reading_frame	4183232	4183429	.	+	.	Parent=LTR_retrotransposon18;frame=0
seq0	GenomeTools	reading_frame	4183464	4183664	.	+	.	Parent=LTR_retrotransposon18;frame=1
seq0	LTRharvest	long_terminal_repeat	4183626	4183901	.	?	.	Parent=LTR_retrotransposon18;clid=86
seq0	LTRsift	nucleotide_match	4181328	4182815	.	+	.	Parent=repeat_region18;params=3;target=Burdock 4926 6411
seq0	LTRharvest	target_site_duplication	4183902	4183905	.	?	.	Parent=repeat_region18
###
seq0	LTRharvest	repeat_region	4601748	4609165	.	?	.	ID=repeat_region19;ltrfam=MANUAL (mdg1)
seq0	LTRharvest	target_site_duplication	4601748	4601751	.	?	.	Parent=repeat_region19
seq0	LTRharvest	LTR_retrotransposon	4601752	4609161	.	-	.	ID=LTR_retrotransposon19;Parent=repeat_region19;ltr_similarity=97.22;seq_number=0
seq0	LTRharvest	long_terminal_repeat	4601752	4602219	.	?	.	Parent=LTR_retrotransposon19;clid=26
seq0	LTRdigest	RR_tract	4602201	4602213	.	-	.	Parent=LTR_retrotransposon19
seq0	GenomeTools	reading_frame	4602479	4606036	.	-	.	Parent=LTR_retrotransposon19;frame=2
seq0	LTRdigest	protein_match	4602846	4603296	4.18e-37	-	0	Parent=LTR_retrotransposon19;name=rve;id=PF00665.17
seq0	LTRdigest	protein_match	4604628	4605150	0	-	0	ID=protein_match2;Parent=LTR_retrotransposon19;name=RVT_1;id=PF00078.18;clid=62
seq0	GenomeTools	reading_frame	4604787	4605104	.	+	.	Parent=protein_match2;frame=2
seq0	GenomeTools	reading_frame	4605682	4605876	.	+	.	Parent=LTR_retrotransposon19;frame=0
seq0	GenomeTools	reading_frame	4606058	4606444	.	+	.	Parent=LTR_retrotransposon19;frame=1
seq0	GenomeTools	reading_frame	4606090	4607400	.	-	.	Parent=LTR_retrotransposon19;frame=0
seq0	GenomeTools	reading_frame	4606107	4606304	.	-	.	Parent=LTR_retrotransposon19;frame=1
seq0	LTRdigest	primer_binding_site	4608687	4608697	11	-	.	Parent=LTR_retrotransposon19;trna=Arg-TCG;trnaoffset=0;pbsoffset=1;edist=0
seq0	LTRharvest	long_terminal_repeat	4608699	4609161	.	?	.	Parent=LTR_retrotransposon19;clid=23
seq0	LTRsift	nucleotide_match	4602383	4609143	.	+	.	Parent=repeat_region19;params=3;target=mdg1 1 6778
seq0	LTRharvest	target_site_duplication	4609162	4609165	.	?	.	Parent=repeat_region19
###
seq0	LTRharvest	repeat_region	4661876	4669406	.	?	.	ID=repeat_region20;ltrfam=dmel_3 (opus)
seq0	LTRharvest	target_site_duplication	4661876	4661879	.	?	.	Parent=repeat_region20
seq0	LTRharvest	LTR_retrotransposon	4661880	4669402	.	-	.	ID=LTR_retrotransposon20;Parent=repeat_region20;ltr_similarity=100.00;seq_number=0
seq0	LTRharvest	long_terminal_repeat	4661880	4662397	.	?	.	Parent=LTR_retrotransposon20;clid=5
seq0	LTRdigest	RR_tract	4662396	4662408	.	-	.	Parent=LTR_retrotransposon20
seq0	GenomeTools	reading_frame	4662429	4662851	.	-	.	Parent=LTR_retrotransposon20;frame=2
seq0	GenomeTools	reading_frame	4663421	4666429	.	-	.	Parent=LTR_retrotransposon20;frame=0
seq0	LTRdigest	protein_match	4663710	4664151	7.56e-28	-	1	Parent=LTR_retrotransposon20;name=rve;id=PF00665.17;clid=33
seq0	LTRdigest	protein_match	4665438	4665960	0	-	1	Parent=LTR_retrotransposon20;name=RVT_1;id=PF00078.18;clid=62
seq0	GenomeTools	reading_frame	4666139	4666603	.	+	.	Parent=LTR_retrotransposon20;frame=2
seq0	GenomeTools	reading_frame	4666573	4667823	.	-	.	Parent=LTR_retrotransposon20;frame=1
seq0	GenomeTools	reading_frame	4668183	4668398	.	+	.	Parent=LTR_retrotransposon20;frame=0
seq0	GenomeTools	reading_frame	4668793	4668978	.	+	.	Parent=LTR_retrotransposon20;frame=1
seq0	LTRdigest	primer_binding_site	4668868	4668882	15	-	.	Parent=LTR_retrotransposon20;trna=Lys-TTT;trnaoffset=0;pbsoffset=2;edist=0
seq0	LTRharvest	long_terminal_repeat	4668885	4669402	.	?	.	Parent=LTR_retrotransposon20;clid=3
seq0	LTRsift	nucleotide_match	4661881	4669403	.	+	.	Parent=repeat_region20;params=3;target=opus 1 7521
seq0	LTRharvest	target_site_duplication	4669403	4669406	.	?	.	Parent=repeat_region20
###
seq0	LTRharvest	repeat_region	5173338	5179786	.	?	.	ID=repeat_region21
seq0	LTRharvest	target_site_duplication	5173338	5173341	.	?	.	Parent=repeat_region21
seq0	LTRharvest	LTR_retrotransposon	5173342	5179782	.	?	.	ID=LTR_retrotransposon21;Parent=repeat_region21;ltr_similarity=95.12;seq_number=0
seq0	LTRharvest	long_terminal_repeat	5173342	5173956	.	?	.	Parent=LTR_retrotransposon21;clid=20
seq0	GenomeTools	reading_frame	5174611	5174778	.	+	.	Parent=LTR_retrotransposon21;frame=0
seq0	GenomeTools	reading_frame	5177162	5177239	.	+	.	Parent=LTR_retrotransposon21;frame=1
seq0	GenomeTools	reading_frame	5179125	5179439	.	-	.	Parent=LTR_retrotransposon21;frame=1
seq0	LTRharvest	long_terminal_repeat	5179171	5179782	.	?	.	ID=long_terminal_repeat9;Parent=LTR_retrotransposon21;clid=20
seq0	GenomeTools	reading_frame	5179349	5179429	.	-	.	Parent=long_terminal_repeat9;frame=2
seq0	LTRharvest	target_site_duplication	5179783	5179786	.	?	.	Parent=repeat_region21
###
seq0	LTRharvest	repeat_region	5827756	5836728	.	?	.	ID=repeat_region22;ltrfam=MANUAL (roo)
seq0	LTRharvest	target_site_duplication	5827756	5827759	.	?	.	Parent=repeat_region22
seq0	LTRharvest	LTR_retrotransposon	5827760	5836724	.	-	.	ID=LTR_retrotransposon22;Parent=repeat_region22;ltr_similarity=97.08;seq_number=0
seq0	LTRharvest	long_terminal_repeat	5827760	5828204	.	?	.	Parent=LTR_retrotransposon22
seq0	GenomeTools	reading_frame	5828499	5835461	.	-	.	Parent=LTR_retrotransposon22;frame=0
seq0	LTRdigest	protein_match	5830603	5831017	5.79e-16	-	1	Parent=LTR_retrotransposon22;name=rve;id=PF00665.17;clid=18
seq0	LTRdigest	protein_match	5832010	5832418	0	-	1	Parent=LTR_retrotransposon22;name=Peptidase_A17;id=PF05380.4;clid=4
seq0	GenomeTools	reading_frame	5833259	5833363	.	-	.	Parent=LTR_retrotransposon22;frame=1
seq0	GenomeTools	reading_frame	5833861	5834121	.	+	.	Parent=LTR_retrotransposon22;frame=2
seq0	GenomeTools	reading_frame	5835579	5835833	.	+	.	Parent=LTR_retrotransposon22;frame=1
seq0	LTRharvest	long_terminal_repeat	5836285	5836724	.	?	.	ID=long_terminal_repeat10;Parent=LTR_retrotransposon22;clid=48
seq0	GenomeTools	reading_frame	5836397	5836516	.	+	.	Parent=long_terminal_repeat10;frame=0
seq0	GenomeTools	reading_frame	5836618	5836701	.	-	.	Parent=long_terminal_repeat10;frame=2
seq0	LTRsift	nucleotide_match	5829115	5836713	.	+	.	Parent=repeat_region22;params=3;target=roo 1 7624
seq0	LTRharvest	target_site_duplication	5836725	5836728	.	?	.	Parent=repeat_region22
###
seq0	LTRharvest	repeat_region	6363201	6366073	.	?	.	ID=repeat_region23;ltrfam=dmel_6 (Burdock)
seq0	LTRharvest	target_site_duplication	6363201	6363204	.	?	.	Parent=repeat_region23
seq0	LTRharvest	LTR_retrotransposon	6363205	6366069	.	+	.	ID=LTR_retrotransposon23;Parent=repeat_region23;ltr_similarity=96.84;seq_number=0
seq0	LTRharvest	long_terminal_repeat	6363205	6363480	.	?	.	Parent=LTR_retrotransposon23
seq0	GenomeTools	reading_frame	6363440	6363640	.	-	.	Parent=LTR_retrotransposon23;frame=2
seq0	GenomeTools	reading_frame	6363675	6363872	.	-	.	Parent=LTR_retrotransposon23;frame=1
seq0	GenomeTools	reading_frame	6363769	6364773	.	+	.	Parent=LTR_retrotransposon23;frame=0
seq0	GenomeTools	reading_frame	6364579	6364737	.	-	.	Parent=LTR_retrotransposon23;frame=0
seq0	GenomeTools	reading_frame	6365133	6365195	.	+	.	Parent=LTR_retrotransposon23;frame=2
seq0	GenomeTools	reading_frame	6365591	6365722	.	+	.	Parent=LTR_retrotransposon23;frame=1
seq0	LTRdigest	RR_tract	6365783	6365795	.	+	.	Parent=LTR_retrotransposon23
seq0	LTRharvest	long_terminal_repeat	6365785	6366069	.	?	.	Parent=LTR_retrotransposon23;clid=86
seq0	LTRsift	nucleotide_match	6364464	6366070	.	+	.	Parent=repeat_region23;params=3;target=Burdock 4806 6411
seq0	LTRharvest	target_site_duplication	6366070	6366073	.	?	.	Parent=repeat_region23
###
seq0	LTRharvest	repeat_region	6436000	6445127	.	?	.	ID=repeat_region24;ltrfam=MANUAL (roo);flcand=yes
seq0	LTRharvest	target_site_duplication	6436000	6436003	.	?	.	Parent=repeat_region24
seq0	LTRharvest	LTR_retrotransposon	6436004	6445123	.	+	.	ID=LTR_retrotransposon24;Parent=repeat_region24;ltr_similarity=95.96;seq_number=0
seq0	LTRharvest	long_terminal_repeat	6436004	6436448	.	?	.	Parent=LTR_retrotransposon24
seq0	GenomeTools	reading_frame	6437283	6439550	.	+	.	Parent=LTR_retrotransposon24;frame=1
seq0	GenomeTools	reading_frame	6438623	6438883	.	-	.	Parent=LTR_retrotransposon24;frame=0
seq0	GenomeTools	reading_frame	6439381	6444363	.	+	.	Parent=LTR_retrotransposon24;frame=2
seq0	LTRdigest	protein_match	6440326	6440734	0	+	2	Parent=LTR_retrotransposon24;name=Peptidase_A17;id=PF05380.4;clid=5
seq0	GenomeTools	reading_frame	6441181	6441411	.	-	.	Parent=LTR_retrotransposon24;frame=1
seq0	GenomeTools	reading_frame	6441411	6441641	.	-	.	Parent=LTR_retrotransposon24;frame=2
seq0	LTRdigest	protein_match	6441727	6442141	5.91e-16	+	2	Parent=LTR_retrotransposon24;name=rve;id=PF00665.17;clid=19
seq0	GenomeTools	reading_frame	6442568	6442657	.	+	.	Parent=LTR_retrotransposon24;frame=0
seq0	LTRharvest	long_terminal_repeat	6444685	6445123	.	?	.	Parent=LTR_retrotransposon24;clid=48
seq0	LTRsift	nucleotide_match	6436015	6445113	.	+	.	Parent=repeat_region24;params=3;target=roo 1 9092
seq0	LTRharvest	target_site_duplication	6445124	6445127	.	?	.	Parent=repeat_region24
###
seq0	LTRharvest	repeat_region	6876820	6882977	.	?	.	ID=repeat_region25;ltrfam=dmel_7 (diver)
seq0	LTRharvest	target_site_duplication	6876820	6876823	.	?	.	Parent=repeat_region25
seq0	LTRharvest	LTR_retrotransposon	6876824	6882973	.	+	.	ID=LTR_retrotransposon25;Parent=repeat_region25;ltr_similarity=92.65;seq_number=0
seq0	LTRharvest	long_terminal_repeat	6876824	6877095	.	?	.	Parent=LTR_retrotransposon25;clid=95
seq0	GenomeTools	reading_frame	6877049	6877255	.	-	.	Parent=LTR_retrotransposon25;frame=0
seq0	GenomeTools	reading_frame	6877408	6882648	.	+	.	Parent=LTR_retrotransposon25;frame=2
seq0	GenomeTools	reading_frame	6877737	6877907	.	-	.	Parent=LTR_retrotransposon25;frame=2
seq0	GenomeTools	reading_frame	6878342	6878632	.	+	.	Parent=LTR_retrotransposon25;frame=0
seq0	GenomeTools	reading_frame	6878451	6878768	.	+	.	Parent=LTR_retrotransposon25;frame=1
seq0	LTRdigest	protein_match	6880345	6880837	0	+	2	Parent=LTR_retrotransposon25;name=Peptidase_A17;id=PF05380.4;clid=0
seq0	GenomeTools	reading_frame	6880966	6881244	.	-	.	Parent=LTR_retrotransposon25;frame=1
seq0	LTRdigest	protein_match	6881839	6882235	3.99e-16	+	2	Parent=LTR_retrotransposon25;name=rve;id=PF00665.17;clid=63
seq0	LTRharvest	long_terminal_repeat	6882707	6882973	.	?	.	Parent=LTR_retrotransposon25
seq0	LTRsift	nucleotide_match	6876833	6882944	.	+	.	Parent=repeat_region25;params=3;target=diver 1 6112
seq0	LTRharvest	target_site_duplication	6882974	6882977	.	?	.	Parent=repeat_region25
###
seq0	LTRharvest	repeat_region	6991483	6998552	.	?	.	ID=repeat_region26;ltrfam=dmel_8 (HMS-Beagle)
seq0	LTRharvest	target_site_duplication	6991483	6991486	.	?	.	Parent=repeat_region26
seq0	LTRharvest	LTR_retrotransposon	6991487	6998548	.	-	.	ID=LTR_retrotransposon26;Parent=repeat_region26;ltr_similarity=100.00;seq_number=0
seq0	LTRharvest	long_terminal_repeat	6991487	6991752	.	?	.	Parent=LTR_retrotransposon26;clid=88
seq0	LTRdigest	RR_tract	6991751	6991763	.	-	.	Parent=LTR_retrotransposon26
seq0	GenomeTools	reading_frame	6992501	6995350	.	-	.	Parent=LTR_retrotransposon26;frame=0
seq0	GenomeTools	reading_frame	6992663	6992827	.	+	.	Parent=LTR_retrotransposon26;frame=0
seq0	LTRdigest	protein_match	6992781	6993225	2.2e-34	-	1	Parent=LTR_retrotransposon26;name=rve;id=PF00665.17;clid=26
seq0	GenomeTools	reading_frame	6993181	6993585	.	+	.	Parent=LTR_retrotransposon26;frame=2
seq0	LTRdigest	protein_match	6994470	6994992	0	-	1	Parent=LTR_retrotransposon26;name=RVT_1;id=PF00078.18;clid=62
seq0	GenomeTools	reading_frame	6995620	6997020	.	-	.	Parent=LTR_retrotransposon26;frame=1
seq0	GenomeTools	reading_frame	6995859	6996005	.	-	.	Parent=LTR_retrotransposon26;frame=2
seq0	GenomeTools	reading_frame	6997539	6997838	.	+	.	Parent=LTR_retrotransposon26;frame=1
seq0	LTRdigest	primer_binding_site	6998266	6998280	15	-	.	Parent=LTR_retrotransposon26;trna=Lys-TTT;trnaoffset=0;pbsoffset=2;edist=0
seq0	LTRharvest	long_terminal_repeat	6998283	6998548	.	?	.	Parent=LTR_retrotransposon26;clid=94
seq0	LTRsift	nucleotide_match	6991488	6998549	.	+	.	Parent=repeat_region26;params=3;target=HMS-Beagle 1 7062
seq0	LTRharvest	target_site_duplication	6998549	6998552	.	?	.	Parent=repeat_region26
###
seq0	LTRharvest	repeat_region	7343377	7350443	.	?	.	ID=repeat_region27;ltrfam=MANUAL (roo)
seq0	LTRharvest	target_site_duplication	7343377	7343380	.	?	.	Parent=repeat_region27
seq0	LTRharvest	LTR_retrotransposon	7343381	7350439	.	+	.	ID=LTR_retrotransposon27;Parent=repeat_region27;ltr_similarity=97.95;seq_number=0
seq0	LTRharvest	long_terminal_repeat	7343381	7343818	.	?	.	Parent=LTR_retrotransposon27
seq0	GenomeTools	reading_frame	7344278	7344406	.	+	.	Parent=LTR_retrotransposon27;frame=0
seq0	GenomeTools	reading_frame	7344312	7344560	.	-	.	Parent=LTR_retrotransposon27;frame=2
seq0	GenomeTools	reading_frame	7344678	7349294	.	+	.	Parent=LTR_retrotransposon27;frame=1
seq0	GenomeTools	reading_frame	7346018	7346278	.	-	.	Parent=LTR_retrotransposon27;frame=0
seq0	LTRdigest	protein_match	7347720	7347927	7.37e-24	+	1	Parent=LTR_retrotransposon27;name=Peptidase_A17;id=PF05380.4;clid=7
seq0	LTRdigest	protein_match	7348515	7348929	4.36e-16	+	1	Parent=LTR_retrotransposon27;name=rve;id=PF00665.17;clid=22
seq0	GenomeTools	reading_frame	7349005	7349115	.	-	.	Parent=LTR_retrotransposon27;frame=1
seq0	GenomeTools	reading_frame	7349533	7349706	.	+	.	Parent=LTR_retrotransposon27;frame=2
seq0	LTRharvest	long_terminal_repeat	7350011	7350439	.	?	.	Parent=LTR_retrotransposon27;clid=48
seq0	LTRsift	nucleotide_match	7344385	7347954	.	+	.	Parent=repeat_region27;params=3;target=roo 981 4550
seq0	LTRharvest	target_site_duplication	7350440	7350443	.	?	.	Parent=repeat_region27
###
seq0	LTRharvest	repeat_region	7734851	7741454	.	?	.	ID=repeat_region28
seq0	LTRharvest	target_site_duplication	7734851	7734854	.	?	.	Parent=repeat_region28
seq0	LTRharvest	LTR_retrotransposon	7734855	7741450	.	?	.	ID=LTR_retrotransposon28;Parent=repeat_region28;ltr_similarity=97.77;seq_number=0
seq0	LTRharvest	long_terminal_repeat	7734855	7735299	.	?	.	ID=long_terminal_repeat11;Parent=LTR_retrotransposon28;clid=27
seq0	GenomeTools	reading_frame	7734949	7735230	.	+	.	Parent=long_terminal_repeat11;frame=1
seq0	GenomeTools	reading_frame	7736325	7736696	.	-	.	Parent=LTR_retrotransposon28;frame=2
seq0	GenomeTools	reading_frame	7736511	7736768	.	+	.	Parent=LTR_retrotransposon28;frame=0
seq0	GenomeTools	reading_frame	7739842	7740108	.	-	.	Parent=LTR_retrotransposon28;frame=1
seq0	GenomeTools	reading_frame	7740872	7741099	.	-	.	Parent=LTR_retrotransposon28;frame=0
seq0	LTRharvest	long_terminal_repeat	7741003	7741450	.	?	.	ID=long_terminal_repeat12;Parent=LTR_retrotransposon28;clid=27
seq0	GenomeTools	reading_frame	7741100	7741381	.	+	.	Parent=long_terminal_repeat12;frame=2
seq0	LTRharvest	target_site_duplication	7741451	7741454	.	?	.	Parent=repeat_region28
###
seq0	LTRharvest	repeat_region	7977131	7984055	.	?	.	ID=repeat_region29
seq0	LTRharvest	target_site_duplication	7977131	7977134	.	?	.	Parent=repeat_region29
seq0	LTRharvest	LTR_retrotransposon	7977135	7984051	.	+	.	ID=LTR_retrotransposon29;Parent=repeat_region29;ltr_similarity=100.00;seq_number=0
seq0	LTRharvest	long_terminal_repeat	7977135	7977547	.	?	.	Parent=LTR_retrotransposon29;clid=109
seq0	LTRdigest	primer_binding_site	7977550	7977564	15	+	.	Parent=LTR_retrotransposon29;trna=Ser-AGA;trnaoffset=0;pbsoffset=2;edist=0
seq0	GenomeTools	reading_frame	7977862	7978002	.	-	.	Parent=LTR_retrotransposon29;frame=1
seq0	GenomeTools	reading_frame	7977937	7979178	.	+	.	Parent=LTR_retrotransposon29;frame=1
seq0	GenomeTools	reading_frame	7978490	7978705	.	+	.	Parent=LTR_retrotransposon29;frame=2
seq0	LTRdigest	protein_match	7979166	7979451	3.21e-23	+	0	Parent=LTR_retrotransposon29;name=RVP;id=PF00077.11;clid=7
seq0	GenomeTools	reading_frame	7979241	7982309	.	+	.	Parent=LTR_retrotransposon29;frame=0
seq0	LTRdigest	protein_match	7979850	7980372	0	+	0	Parent=LTR_retrotransposon29;name=RVT_1;id=PF00078.18;clid=62
seq0	LTRdigest	protein_match	7981584	7982019	2.55e-27	+	0	Parent=LTR_retrotransposon29;name=rve;id=PF00665.17;clid=40
seq0	GenomeTools	reading_frame	7982510	7982728	.	-	.	Parent=LTR_retrotransposon29;frame=0
seq0	GenomeTools	reading_frame	7983036	7983383	.	-	.	Parent=LTR_retrotransposon29;frame=2
seq0	LTRdigest	RR_tract	7983628	7983640	.	+	.	Parent=LTR_retrotransposon29
seq0	LTRharvest	long_terminal_repeat	7983639	7984051	.	?	.	Parent=LTR_retrotransposon29
seq0	LTRsift	nucleotide_match	7977136	7982752	.	+	.	Parent=repeat_region29;params=3;target=297 1 5617
seq0	LTRharvest	target_site_duplication	7984052	7984055	.	?	.	Parent=repeat_region29
###
seq0	LTRharvest	repeat_region	8013664	8018819	.	?	.	ID=repeat_region30;ltrfam=dmel_4 (copia)
seq0	LTRharvest	target_site_duplication	8013664	8013668	.	?	.	Parent=repeat_region30
seq0	LTRharvest	LTR_retrotransposon	8013669	8018814	.	+	.	ID=LTR_retrotransposon30;Parent=repeat_region30;ltr_similarity=100.00;seq_number=0
seq0	LTRharvest	long_terminal_repeat	8013669	8013944	.	?	.	Parent=LTR_retrotransposon30;clid=75
seq0	LTRdigest	primer_binding_site	8013945	8013958	7.58	+	.	Parent=LTR_retrotransposon30;trna=Met-CAT;trnaoffset=33;pbsoffset=0;edist=0
seq0	GenomeTools	reading_frame	8014101	8018327	.	+	.	Parent=LTR_retrotransposon30;frame=0
seq0	GenomeTools	reading_frame	8015002	8015172	.	+	.	Parent=LTR_retrotransposon30;frame=1
seq0	LTRdigest	protein_match	8015526	8016021	0	+	0	Parent=LTR_retrotransposon30;name=rve;id=PF00665.17;clid=3
seq0	GenomeTools	reading_frame	8016138	8016467	.	-	.	Parent=LTR_retrotransposon30;frame=1
seq0	LTRdigest	protein_match	8016825	8017587	0	+	0	Parent=LTR_retrotransposon30;name=RVT_2;id=PF07727.5;clid=2
seq0	LTRharvest	long_terminal_repeat	8018539	8018814	.	?	.	ID=long_terminal_repeat13;Parent=LTR_retrotransposon30;clid=79
seq0	GenomeTools	reading_frame	8018590	8018742	.	-	.	Parent=long_terminal_repeat13;frame=0
seq0	GenomeTools	reading_frame	8018600	8018719	.	+	.	Parent=long_terminal_repeat13;frame=2
seq0	GenomeTools	reading_frame	8018657	8018755	.	-	.	Parent=long_terminal_repeat13;frame=2
seq0	LTRsift	nucleotide_match	8013670	8018815	.	+	.	Parent=repeat_region30;params=3;target=copia 1 5143
seq0	LTRharvest	target_site_duplication	8018815	8018819	.	?	.	Parent=repeat_region30
###
seq0	LTRharvest	repeat_region	8452471	8461593	.	?	.	ID=repeat_region31;ltrfam=MANUAL (roo);flcand=yes
seq0	LTRharvest	target_site_duplication	8452471	8452475	.	?	.	Parent=repeat_region31
seq0	LTRharvest	LTR_retrotransposon	8452476	8461588	.	+	.	ID=LTR_retrotransposon31;Parent=repeat_region31;ltr_similarity=100.00;seq_number=0
seq0	LTRharvest	long_terminal_repeat	8452476	8452904	.	?	.	Parent=LTR_retrotransposon31
seq0	GenomeTools	reading_frame	8453354	8453641	.	-	.	Parent=LTR_retrotransposon31;frame=0
seq0	GenomeTools	reading_frame	8453759	8460838	.	+	.	Parent=LTR_retrotransposon31;frame=2
seq0	GenomeTools	reading_frame	8455099	8455359	.	-	.	Parent=LTR_retrotransposon31;frame=1
seq0	GenomeTools	reading_frame	8455857	8455961	.	+	.	Parent=LTR_retrotransposon31;frame=0
seq0	LTRdigest	protein_match	8456801	8457209	0	+	2	Parent=LTR_retrotransposon31;name=Peptidase_A17;id=PF05380.4;clid=8
seq0	GenomeTools	reading_frame	8457460	8457537	.	+	.	Parent=LTR_retrotransposon31;frame=1
seq0	LTRdigest	protein_match	8458202	8458616	5.9e-16	+	2	Parent=LTR_retrotransposon31;name=rve;id=PF00665.17;clid=25
seq0	GenomeTools	reading_frame	8459997	8460116	.	-	.	Parent=LTR_retrotransposon31;frame=2
seq0	LTRharvest	long_terminal_repeat	8461160	8461588	.	?	.	Parent=LTR_retrotransposon31;clid=48
seq0	LTRsift	nucleotide_match	8452477	8461589	.	+	.	Parent=repeat_region31;params=3;target=roo 1 9092
seq0	LTRharvest	target_site_duplication	8461589	8461593	.	?	.	Parent=repeat_region31
###
seq0	LTRharvest	repeat_region	8594516	8601520	.	?	.	ID=repeat_region32;ltrfam=newfam_40 (297)
seq0	LTRharvest	target_site_duplication	8594516	8594519	.	?	.	Parent=repeat_region32
seq0	LTRharvest	LTR_retrotransposon	8594520	8601516	.	-	.	ID=LTR_retrotransposon32;Parent=repeat_region32;ltr_similarity=100.00;seq_number=0
seq0	LTRharvest	long_terminal_repeat	8594520	8594933	.	?	.	Parent=LTR_retrotransposon32;clid=31
seq0	LTRdigest	RR_tract	8594932	8594944	.	-	.	Parent=LTR_retrotransposon32
seq0	GenomeTools	reading_frame	8595187	8595534	.	+	.	Parent=LTR_retrotransposon32;frame=1
seq0	LTRdigest	protein_match	8596627	8597062	2.59e-27	-	2	Parent=LTR_retrotransposon32;name=rve;id=PF00665.17;clid=40
seq0	GenomeTools	reading_frame	8598076	8599407	.	-	.	Parent=LTR_retrotransposon32;frame=0
seq0	LTRdigest	protein_match	8598275	8598797	0	-	1	Parent=LTR_retrotransposon32;name=RVT_1;id=PF00078.18;clid=62
seq0	LTRdigest	protein_match	8599196	8599481	1.09e-23	-	1	Parent=LTR_retrotransposon32;name=RVP;id=PF00077.11;clid=8
seq0	GenomeTools	reading_frame	8599470	8600711	.	-	.	Parent=LTR_retrotransposon32;frame=1
seq0	GenomeTools	reading_frame	8599811	8600017	.	+	.	Parent=LTR_retrotransposon32;frame=2
seq0	GenomeTools	reading_frame	8599943	8600158	.	-	.	Parent=LTR_retrotransposon32;frame=2
seq0	GenomeTools	reading_frame	8600646	8600786	.	+	.	Parent=LTR_retrotransposon32;frame=0
seq0	LTRdigest	primer_binding_site	8601086	8601100	15	-	.	Parent=LTR_retrotransposon32;trna=Ser-AGA;trnaoffset=0;pbsoffset=2;edist=0
seq0	LTRharvest	long_terminal_repeat	8601103	8601516	.	?	.	Parent=LTR_retrotransposon32;clid=31
seq0	LTRsift	nucleotide_match	8594521	8601517	.	+	.	Parent=repeat_region32;params=3;target=297 1 6995
seq0	LTRharvest	target_site_duplication	8601517	8601520	.	?	.	Parent=repeat_region32
###
seq0	LTRharvest	repeat_region	8723165	8731494	.	?	.	ID=repeat_region33;ltrfam=dmel_9 (Tirant)
seq0	LTRharvest	target_site_duplication	8723165	8723168	.	?	.	Parent=repeat_region33
seq0	LTRharvest	LTR_retrotransposon	8723169	8731490	.	-	.	ID=LTR_retrotransposon33;Parent=repeat_region33;ltr_similarity=98.82;seq_number=0
seq0	LTRharvest	long_terminal_repeat	8723169	8723587	.	?	.	Parent=LTR_retrotransposon33;clid=40
seq0	LTRdigest	RR_tract	8723585	8723597	.	-	.	Parent=LTR_retrotransposon33
seq0	GenomeTools	reading_frame	8725192	8728455	.	-	.	Parent=LTR_retrotransposon33;frame=2
seq0	LTRdigest	protein_match	8725565	8726018	3.26e-31	-	0	Parent=LTR_retrotransposon33;name=rve;id=PF00665.17
seq0	LTRdigest	protein_match	8727227	8727749	0	-	0	Parent=LTR_retrotransposon33;name=RVT_1;id=PF00078.18;clid=62
seq0	GenomeTools	reading_frame	8727905	8728045	.	+	.	Parent=LTR_retrotransposon33;frame=2
seq0	GenomeTools	reading_frame	8728543	8728857	.	+	.	Parent=LTR_retrotransposon33;frame=1
seq0	GenomeTools	reading_frame	8728698	8729828	.	-	.	Parent=LTR_retrotransposon33;frame=0
seq0	GenomeTools	reading_frame	8728772	8728990	.	-	.	Parent=LTR_retrotransposon33;frame=1
seq0	GenomeTools	reading_frame	8729343	8729810	.	+	.	Parent=LTR_retrotransposon33;frame=0
seq0	LTRdigest	primer_binding_site	8731056	8731070	15	-	.	Parent=LTR_retrotransposon33;trna=Ser-AGA;trnaoffset=0;pbsoffset=4;edist=0
seq0	LTRharvest	long_terminal_repeat	8731067	8731490	.	?	.	Parent=LTR_retrotransposon33;clid=24
seq0	LTRsift	nucleotide_match	8723171	8730851	.	+	.	Parent=repeat_region33;params=3;target=Tirant 846 8526
seq0	LTRharvest	target_site_duplication	8731491	8731494	.	?	.	Parent=repeat_region33
###
seq0	LTRharvest	repeat_region	9000330	9007791	.	?	.	ID=repeat_region34
seq0	LTRharvest	target_site_duplication	9000330	9000334	.	?	.	Parent=repeat_region34
seq0	LTRharvest	LTR_retrotransposon	9000335	9007786	.	-	.	ID=LTR_retrotransposon34;Parent=repeat_region34;ltr_similarity=100.00;seq_number=0
seq0	LTRharvest	long_terminal_repeat	9000335	9000762	.	?	.	Parent=LTR_retrotransposon34;clid=33
seq0	GenomeTools	reading_frame	9001082	9006511	.	-	.	Parent=LTR_retrotransposon34;frame=0
seq0	GenomeTools	reading_frame	9001804	9001923	.	+	.	Parent=LTR_retrotransposon34;frame=2
seq0	LTRdigest	protein_match	9003060	9003468	0	-	1	Parent=LTR_retrotransposon34;name=Peptidase_A17;id=PF05380.4;clid=9
seq0	GenomeTools	reading_frame	9004309	9004413	.	-	.	Parent=LTR_retrotransposon34;frame=1
seq0	GenomeTools	reading_frame	9004911	9005171	.	+	.	Parent=LTR_retrotransposon34;frame=1
seq0	GenomeTools	reading_frame	9006629	9006907	.	+	.	Parent=LTR_retrotransposon34;frame=0
seq0	LTRharvest	long_terminal_repeat	9007359	9007786	.	?	.	ID=long_terminal_repeat14;Parent=LTR_retrotransposon34;clid=48
seq0	GenomeTools	reading_frame	9007692	9007775	.	-	.	Parent=long_terminal_repeat14;frame=2
seq0	LTRsift	nucleotide_match	9002726	9007787	.	+	.	Parent=repeat_region34;params=3;target=roo 1 5063
seq0	LTRharvest	target_site_duplication	9007787	9007791	.	?	.	Parent=repeat_region34
###
seq0	LTRharvest	repeat_region	9973777	9980846	.	?	.	ID=repeat_region35;ltrfam=dmel_8 (HMS-Beagle)
seq0	LTRharvest	target_site_duplication	9973777	9973780	.	?	.	Parent=repeat_region35
seq0	LTRharvest	LTR_retrotransposon	9973781	9980842	.	+	.	ID=LTR_retrotransposon35;Parent=repeat_region35;ltr_similarity=98.88;seq_number=0
seq0	LTRharvest	long_terminal_repeat	9973781	9974049	.	?	.	Parent=LTR_retrotransposon35;clid=88
seq0	LTRdigest	primer_binding_site	9974049	9974063	15	+	.	Parent=LTR_retrotransposon35;trna=Lys-TTT;trnaoffset=0;pbsoffset=1;edist=0
seq0	GenomeTools	reading_frame	9975307	9976707	.	+	.	Parent=LTR_retrotransposon35;frame=2
seq0	GenomeTools	reading_frame	9975551	9975802	.	-	.	Parent=LTR_retrotransposon35;frame=0
seq0	GenomeTools	reading_frame	9976322	9976468	.	+	.	Parent=LTR_retrotransposon35;frame=0
seq0	GenomeTools	reading_frame	9976977	9979826	.	+	.	Parent=LTR_retrotransposon35;frame=1
seq0	LTRdigest	protein_match	9977334	9977856	0	+	1	Parent=LTR_retrotransposon35;name=RVT_1;id=PF00078.18;clid=62
seq0	GenomeTools	reading_frame	9978742	9979146	.	-	.	Parent=LTR_retrotransposon35;frame=1
seq0	LTRdigest	protein_match	9979101	9979545	2.2e-34	+	1	Parent=LTR_retrotransposon35;name=rve;id=PF00665.17;clid=26
seq0	GenomeTools	reading_frame	9979500	9979664	.	-	.	Parent=LTR_retrotransposon35;frame=2
seq0	LTRdigest	RR_tract	9980566	9980578	.	+	.	Parent=LTR_retrotransposon35
seq0	LTRharvest	long_terminal_repeat	9980577	9980842	.	?	.	Parent=LTR_retrotransposon35;clid=94
seq0	LTRsift	nucleotide_match	9973782	9980843	.	+	.	Parent=repeat_region35;params=3;target=HMS-Beagle 1 7062
seq0	LTRharvest	target_site_duplication	9980843	9980846	.	?	.	Parent=repeat_region35
###
seq0	LTRharvest	repeat_region	10156357	10163793	.	?	.	ID=repeat_region36;ltrfam=newfam_0 (blood)
seq0	LTRharvest	target_site_duplication	10156357	10156360	.	?	.	Parent=repeat_region36
seq0	LTRharvest	LTR_retrotransposon	10156361	10163789	.	-	.	ID=LTR_retrotransposon36;Parent=repeat_region36;ltr_similarity=96.45;seq_number=0
seq0	LTRharvest	long_terminal_repeat	10156361	10156780	.	?	.	Parent=LTR_retrotransposon36;clid=47
seq0	LTRdigest	RR_tract	10156778	10156792	.	-	.	Parent=LTR_retrotransposon36
seq0	GenomeTools	reading_frame	10157056	10160037	.	-	.	Parent=LTR_retrotransposon36;frame=2
seq0	LTRdigest	protein_match	10157420	10157870	9.39e-36	-	0	Parent=LTR_retrotransposon36;name=rve;id=PF00665.17
seq0	LTRdigest	protein_match	10159208	10159730	1.68e-44	-	0	Parent=LTR_retrotransposon36;name=RVT_1;id=PF00078.18;clid=62
seq0	GenomeTools	reading_frame	10159466	10159852	.	+	.	Parent=LTR_retrotransposon36;frame=0
seq0	GenomeTools	reading_frame	10160449	10161000	.	+	.	Parent=LTR_retrotransposon36;frame=2
seq0	GenomeTools	reading_frame	10160673	10161923	.	-	.	Parent=LTR_retrotransposon36;frame=0
seq0	GenomeTools	reading_frame	10161498	10161812	.	+	.	Parent=LTR_retrotransposon36;frame=1
seq0	GenomeTools	reading_frame	10162517	10162819	.	-	.	Parent=LTR_retrotransposon36;frame=1
seq0	LTRdigest	primer_binding_site	10163357	10163367	5.83	-	.	Parent=LTR_retrotransposon36;trna=Leu-CAG;trnaoffset=39;pbsoffset=1;edist=1
seq0	LTRharvest	long_terminal_repeat	10163367	10163789	.	?	.	Parent=LTR_retrotransposon36;clid=52
seq0	LTRsift	nucleotide_match	10156378	10163790	.	+	.	Parent=repeat_region36;params=3;target=blood 1 7410
seq0	LTRharvest	target_site_duplication	10163790	10163793	.	?	.	Parent=repeat_region36
###
seq0	LTRharvest	repeat_region	10592893	10600505	.	?	.	ID=repeat_region37;ltrfam=dmel_3 (opus)
seq0	LTRharvest	target_site_duplication	10592893	10592896	.	?	.	Parent=repeat_region37
seq0	LTRharvest	LTR_retrotransposon	10592897	10600501	.	-	.	ID=LTR_retrotransposon37;Parent=repeat_region37;ltr_similarity=100.00;seq_number=0
seq0	LTRharvest	long_terminal_repeat	10592897	10593414	.	?	.	ID=long_terminal_repeat15;Parent=LTR_retrotransposon37;clid=5
seq0	GenomeTools	reading_frame	10593075	10593227	.	+	.	Parent=long_terminal_repeat15;frame=1
seq0	LTRdigest	RR_tract	10593413	10593425	.	-	.	Parent=LTR_retrotransposon37
seq0	GenomeTools	reading_frame	10593446	10593868	.	-	.	Parent=LTR_retrotransposon37;frame=0
seq0	GenomeTools	reading_frame	10594432	10597440	.	-	.	Parent=LTR_retrotransposon37;frame=1
seq0	LTRdigest	protein_match	10594721	10595162	7.66e-28	-	2	Parent=LTR_retrotransposon37;name=rve;id=PF00665.17;clid=33
seq0	LTRdigest	protein_match	10596449	10596971	0	-	2	Parent=LTR_retrotransposon37;name=RVT_1;id=PF00078.18;clid=62
seq0	GenomeTools	reading_frame	10597150	10597614	.	+	.	Parent=LTR_retrotransposon37;frame=2
seq0	GenomeTools	reading_frame	10597584	10598834	.	-	.	Parent=LTR_retrotransposon37;frame=2
seq0	GenomeTools	reading_frame	10599284	10599499	.	+	.	Parent=LTR_retrotransposon37;frame=0
seq0	LTRdigest	primer_binding_site	10599967	10599981	15	-	.	Parent=LTR_retrotransposon37;trna=Lys-TTT;trnaoffset=0;pbsoffset=2;edist=0
seq0	LTRharvest	long_terminal_repeat	10599984	10600501	.	?	.	Parent=LTR_retrotransposon37;clid=3
seq0	LTRsift	nucleotide_match	10592898	10599085	.	+	.	Parent=repeat_region37;params=3;target=opus 1330 7521
seq0	LTRharvest	target_site_duplication	10600502	10600505	.	?	.	Parent=repeat_region37
###
seq0	LTRharvest	repeat_region	10876594	10883600	.	?	.	ID=repeat_region38;ltrfam=newfam_40 (297)
seq0	LTRharvest	target_site_duplication	10876594	10876597	.	?	.	Parent=repeat_region38
seq0	LTRharvest	LTR_retrotransposon	10876598	10883596	.	+	.	ID=LTR_retrotransposon38;Parent=repeat_region38;ltr_similarity=100.00;seq_number=0
seq0	LTRharvest	long_terminal_repeat	10876598	10877011	.	?	.	Parent=LTR_retrotransposon38;clid=37
seq0	LTRdigest	primer_binding_site	10877014	10877028	15	+	.	Parent=LTR_retrotransposon38;trna=Ser-AGA;trnaoffset=0;pbsoffset=2;edist=0
seq0	GenomeTools	reading_frame	10877329	10877469	.	-	.	Parent=LTR_retrotransposon38;frame=1
seq0	GenomeTools	reading_frame	10877404	10878645	.	+	.	Parent=LTR_retrotransposon38;frame=2
seq0	GenomeTools	reading_frame	10878570	10878737	.	-	.	Parent=LTR_retrotransposon38;frame=2
seq0	LTRdigest	protein_match	10878633	10878918	3.25e-23	+	1	Parent=LTR_retrotransposon38;name=RVP;id=PF00077.11;clid=7
seq0	GenomeTools	reading_frame	10878708	10881776	.	+	.	Parent=LTR_retrotransposon38;frame=1
seq0	LTRdigest	protein_match	10879317	10879839	0	+	1	Parent=LTR_retrotransposon38;name=RVT_1;id=PF00078.18;clid=62
seq0	LTRdigest	protein_match	10881051	10881486	2.59e-27	+	1	Parent=LTR_retrotransposon38;name=rve;id=PF00665.17;clid=40
seq0	GenomeTools	reading_frame	10882217	10883158	.	+	.	Parent=LTR_retrotransposon38;frame=0
seq0	GenomeTools	reading_frame	10882580	10882927	.	-	.	Parent=LTR_retrotransposon38;frame=0
seq0	LTRdigest	RR_tract	10883172	10883184	.	+	.	Parent=LTR_retrotransposon38
seq0	LTRharvest	long_terminal_repeat	10883183	10883596	.	?	.	Parent=LTR_retrotransposon38;clid=37
seq0	LTRsift	nucleotide_match	10876599	10883597	.	+	.	Parent=repeat_region38;params=3;target=297 1 6995
seq0	LTRharvest	target_site_duplication	10883597	10883600	.	?	.	Parent=repeat_region38
###
seq0	LTRharvest	repeat_region	10946994	10956160	.	?	.	ID=repeat_region39
seq0	LTRharvest	target_site_duplication	10946994	10946998	.	?	.	Parent=repeat_region39
seq0	LTRharvest	LTR_retrotransposon	10946999	10956155	.	+	.	ID=LTR_retrotransposon39;Parent=repeat_region39;ltr_similarity=100.00;seq_number=0
seq0	LTRharvest	long_terminal_repeat	10946999	10947426	.	?	.	Parent=LTR_retrotransposon39;clid=38
seq0	GenomeTools	reading_frame	10947897	10948055	.	+	.	Parent=LTR_retrotransposon39;frame=1
seq0	GenomeTools	reading_frame	10947931	10948209	.	-	.	Parent=LTR_retrotransposon39;frame=2
seq0	GenomeTools	reading_frame	10948327	10955406	.	+	.	Parent=LTR_retrotransposon39;frame=2
seq0	GenomeTools	reading_frame	10949667	10949927	.	-	.	Parent=LTR_retrotransposon39;frame=0
seq0	GenomeTools	reading_frame	10950425	10950529	.	+	.	Parent=LTR_retrotransposon39;frame=0
seq0	LTRdigest	protein_match	10951369	10951777	0	+	2	Parent=LTR_retrotransposon39;name=Peptidase_A17;id=PF05380.4;clid=10
seq0	LTRdigest	protein_match	10952770	10953184	5.94e-16	+	2	Parent=LTR_retrotransposon39;name=rve;id=PF00665.17;clid=32
seq0	GenomeTools	reading_frame	10954565	10954684	.	-	.	Parent=LTR_retrotransposon39;frame=1
seq0	LTRharvest	long_terminal_repeat	10955728	10956155	.	?	.	Parent=LTR_retrotransposon39;clid=48
seq0	LTRsift	nucleotide_match	10948034	10956156	.	+	.	Parent=repeat_region39;params=3;target=roo 981 9092
seq0	LTRharvest	target_site_duplication	10956156	10956160	.	?	.	Parent=repeat_region39
###
seq0	LTRharvest	repeat_region	11197661	11200775	.	?	.	ID=repeat_region40
seq0	LTRharvest	target_site_duplication	11197661	11197664	.	?	.	Parent=repeat_region40
seq0	LTRharvest	LTR_retrotransposon	11197665	11200771	.	+	.	ID=LTR_retrotransposon40;Parent=repeat_region40;ltr_similarity=91.23;seq_number=0
seq0	LTRharvest	long_terminal_repeat	11197665	11197972	.	?	.	Parent=LTR_retrotransposon40;clid=39
seq0	GenomeTools	reading_frame	11197676	11198008	.	+	.	Parent=LTR_retrotransposon40;frame=2
seq0	GenomeTools	reading_frame	11197742	11197993	.	-	.	Parent=LTR_retrotransposon40;frame=0
seq0	LTRdigest	primer_binding_site	11197972	11197982	9.64	+	.	Parent=LTR_retrotransposon40;trna=Arg-TCG;trnaoffset=9;pbsoffset=1;edist=1
seq0	GenomeTools	reading_frame	11200135	11200305	.	+	.	Parent=LTR_retrotransposon40;frame=1
seq0	GenomeTools	reading_frame	11200215	11200331	.	+	.	Parent=LTR_retrotransposon40;frame=0
seq0	GenomeTools	reading_frame	11200359	11200478	.	-	.	Parent=LTR_retrotransposon40;frame=2
seq0	GenomeTools	reading_frame	11200468	11200725	.	-	.	Parent=LTR_retrotransposon40;frame=1
seq0	LTRharvest	long_terminal_repeat	11200486	11200771	.	?	.	Parent=LTR_retrotransposon40;clid=39
seq0	LTRharvest	target_site_duplication	11200772	11200775	.	?	.	Parent=repeat_region40
###
seq0	LTRharvest	repeat_region	11540635	11547987	.	?	.	ID=repeat_region41;ltrfam=dmel_10 (Tabor)
seq0	LTRharvest	target_site_duplication	11540635	11540638	.	?	.	Parent=repeat_region41
seq0	LTRharvest	LTR_retrotransposon	11540639	11547983	.	-	.	ID=LTR_retrotransposon41;Parent=repeat_region41;ltr_similarity=99.21;seq_number=0
seq0	LTRharvest	long_terminal_repeat	11540639	11541146	.	?	.	Parent=LTR_retrotransposon41;clid=14
seq0	LTRdigest	RR_tract	11541144	11541156	.	-	.	Parent=LTR_retrotransposon41
seq0	GenomeTools	reading_frame	11541404	11541511	.	+	.	Parent=LTR_retrotransposon41;frame=0
seq0	GenomeTools	reading_frame	11541505	11544909	.	-	.	Parent=LTR_retrotransposon41;frame=2
seq0	LTRdigest	protein_match	11541872	11542307	8.83e-36	-	0	Parent=LTR_retrotransposon41;name=rve;id=PF00665.17
seq0	GenomeTools	reading_frame	11542123	11542449	.	+	.	Parent=LTR_retrotransposon41;frame=2
seq0	LTRdigest	protein_match	11543663	11544185	0	-	0	Parent=LTR_retrotransposon41;name=RVT_1;id=PF00078.18;clid=62
seq0	LTRdigest	protein_match	11544794	11545097	2.21e-18	-	0	Parent=LTR_retrotransposon41;name=RVP;id=PF00077.11;clid=12
seq0	GenomeTools	reading_frame	11545134	11546450	.	-	.	Parent=LTR_retrotransposon41;frame=0
seq0	GenomeTools	reading_frame	11545151	11545381	.	-	.	Parent=LTR_retrotransposon41;frame=1
seq0	GenomeTools	reading_frame	11545851	11546252	.	+	.	Parent=LTR_retrotransposon41;frame=1
seq0	LTRdigest	primer_binding_site	11547463	11547473	11	-	.	Parent=LTR_retrotransposon41;trna=Arg-TCG;trnaoffset=0;pbsoffset=3;edist=0
seq0	LTRharvest	long_terminal_repeat	11547477	11547983	.	?	.	Parent=LTR_retrotransposon41;clid=13
seq0	LTRsift	nucleotide_match	11540639	11547983	.	+	.	Parent=repeat_region41;params=3;target=Tabor 1 7345
seq0	LTRharvest	target_site_duplication	11547984	11547987	.	?	.	Parent=repeat_region41
###
seq0	LTRharvest	repeat_region	11563687	11568841	.	?	.	ID=repeat_region42;ltrfam=dmel_4 (copia)
seq0	LTRharvest	target_site_duplication	11563687	11563690	.	?	.	Parent=repeat_region42
seq0	LTRharvest	LTR_retrotransposon	11563691	11568837	.	-	.	ID=LTR_retrotransposon42;Parent=repeat_region42;ltr_similarity=100.00;seq_number=0
seq0	LTRharvest	long_terminal_repeat	11563691	11563967	.	?	.	ID=long_terminal_repeat16;Parent=LTR_retrotransposon42;clid=75
seq0	GenomeTools	reading_frame	11563749	11563847	.	+	.	Parent=long_terminal_repeat16;frame=1
seq0	GenomeTools	reading_frame	11563762	11563914	.	+	.	Parent=long_terminal_repeat16;frame=2
seq0	GenomeTools	reading_frame	11563785	11563904	.	-	.	Parent=long_terminal_repeat16;frame=1
seq0	GenomeTools	reading_frame	11564177	11568403	.	-	.	Parent=LTR_retrotransposon42;frame=2
seq0	LTRdigest	protein_match	11564916	11565678	0	-	0	Parent=LTR_retrotransposon42;name=RVT_2;id=PF07727.5;clid=2
seq0	LTRdigest	protein_match	11566482	11566977	0	-	0	Parent=LTR_retrotransposon42;name=rve;id=PF00665.17;clid=3
seq0	GenomeTools	reading_frame	11567332	11567502	.	-	.	Parent=LTR_retrotransposon42;frame=0
seq0	GenomeTools	reading_frame	11568182	11568514	.	+	.	Parent=LTR_retrotransposon42;frame=0
seq0	LTRdigest	primer_binding_site	11568548	11568561	7.58	-	.	Parent=LTR_retrotransposon42;trna=Met-CAT;trnaoffset=33;pbsoffset=1;edist=0
seq0	LTRharvest	long_terminal_repeat	11568561	11568837	.	?	.	Parent=LTR_retrotransposon42;clid=79
seq0	LTRsift	nucleotide_match	11563693	11568838	.	+	.	Parent=repeat_region42;params=3;target=copia 1 5143
seq0	LTRharvest	target_site_duplication	11568838	11568841	.	?	.	Parent=repeat_region42
###
seq0	LTRharvest	repeat_region	11713558	11720976	.	?	.	ID=repeat_region43;ltrfam=newfam_0 (blood)
seq0	LTRharvest	target_site_duplication	11713558	11713561	.	?	.	Parent=repeat_region43
seq0	LTRharvest	LTR_retrotransposon	11713562	11720972	.	+	.	ID=LTR_retrotransposon43;Parent=repeat_region43;ltr_similarity=99.75;seq_number=0
seq0	LTRharvest	long_terminal_repeat	11713562	11713960	.	?	.	Parent=LTR_retrotransposon43;clid=47
seq0	GenomeTools	reading_frame	11714528	11714830	.	+	.	Parent=LTR_retrotransposon43;frame=0
seq0	GenomeTools	reading_frame	11715424	11716674	.	+	.	Parent=LTR_retrotransposon43;frame=2
seq0	GenomeTools	reading_frame	11715535	11715849	.	-	.	Parent=LTR_retrotransposon43;frame=2
seq0	GenomeTools	reading_frame	11716347	11716898	.	-	.	Parent=LTR_retrotransposon43;frame=0
seq0	GenomeTools	reading_frame	11717310	11720348	.	+	.	Parent=LTR_retrotransposon43;frame=1
seq0	GenomeTools	reading_frame	11717495	11717881	.	-	.	Parent=LTR_retrotransposon43;frame=1
seq0	LTRdigest	protein_match	11717616	11718138	1.68e-44	+	1	Parent=LTR_retrotransposon43;name=RVT_1;id=PF00078.18;clid=62
seq0	LTRdigest	protein_match	11719476	11719926	9.36e-36	+	1	Parent=LTR_retrotransposon43;name=rve;id=PF00665.17
seq0	LTRdigest	RR_tract	11720559	11720573	.	+	.	Parent=LTR_retrotransposon43
seq0	LTRharvest	long_terminal_repeat	11720573	11720972	.	?	.	Parent=LTR_retrotransposon43;clid=52
seq0	LTRsift	nucleotide_match	11713563	11720973	.	+	.	Parent=repeat_region43;params=3;target=blood 1 7410
seq0	LTRharvest	target_site_duplication	11720973	11720976	.	?	.	Parent=repeat_region43
###
seq0	LTRharvest	repeat_region	11896971	11900290	.	?	.	ID=repeat_region44
seq0	LTRharvest	target_site_duplication	11896971	11896974	.	?	.	Parent=repeat_region44
seq0	LTRharvest	LTR_retrotransposon	11896975	11900286	.	+	.	ID=LTR_retrotransposon44;Parent=repeat_region44;ltr_similarity=94.97;seq_number=0
seq0	LTRharvest	long_terminal_repeat	11896975	11897153	.	?	.	Parent=LTR_retrotransposon44;clid=43
seq0	LTRdigest	primer_binding_site	11897159	11897170	1.5	+	.	Parent=LTR_retrotransposon44;trna=Leu-CAG;trnaoffset=31;pbsoffset=5;edist=1
seq0	GenomeTools	reading_frame	11897440	11897721	.	-	.	Parent=LTR_retrotransposon44;frame=0
seq0	GenomeTools	reading_frame	11897803	11899839	.	+	.	Parent=LTR_retrotransposon44;frame=0
seq0	GenomeTools	reading_frame	11898117	11898257	.	+	.	Parent=LTR_retrotransposon44;frame=2
seq0	GenomeTools	reading_frame	11898222	11898335	.	-	.	Parent=LTR_retrotransposon44;frame=1
seq0	LTRdigest	protein_match	11898589	11899363	9.81e-45	+	0	ID=protein_match3;Parent=LTR_retrotransposon44;name=RVT_1;id=PF00078.18;clid=21
seq0	GenomeTools	reading_frame	11898677	11898994	.	-	.	Parent=protein_match3;frame=2
seq0	GenomeTools	reading_frame	11899142	11899285	.	+	.	Parent=protein_match3;frame=1
seq0	LTRharvest	long_terminal_repeat	11900115	11900286	.	?	.	Parent=LTR_retrotransposon44;clid=43
seq0	LTRharvest	target_site_duplication	11900287	11900290	.	?	.	Parent=repeat_region44
###
seq0	LTRharvest	repeat_region	12067381	12074383	.	?	.	ID=repeat_region45;ltrfam=newfam_40 (297)
seq0	LTRharvest	target_site_duplication	12067381	12067384	.	?	.	Parent=repeat_region45
seq0	LTRharvest	LTR_retrotransposon	12067385	12074379	.	+	.	ID=LTR_retrotransposon45;Parent=repeat_region45;ltr_similarity=100.00;seq_number=0
seq0	LTRharvest	long_terminal_repeat	12067385	12067798	.	?	.	Parent=LTR_retrotransposon45;clid=44
seq0	LTRdigest	primer_binding_site	12067801	12067815	15	+	.	Parent=LTR_retrotransposon45;trna=Ser-AGA;trnaoffset=0;pbsoffset=2;edist=0
seq0	GenomeTools	reading_frame	12068112	12068252	.	-	.	Parent=LTR_retrotransposon45;frame=1
seq0	GenomeTools	reading_frame	12068187	12069428	.	+	.	Parent=LTR_retrotransposon45;frame=1
seq0	GenomeTools	reading_frame	12069353	12069520	.	-	.	Parent=LTR_retrotransposon45;frame=2
seq0	LTRdigest	protein_match	12069416	12069701	1.09e-23	+	0	Parent=LTR_retrotransposon45;name=RVP;id=PF00077.11;clid=8
seq0	GenomeTools	reading_frame	12069491	12072559	.	+	.	Parent=LTR_retrotransposon45;frame=0
seq0	LTRdigest	protein_match	12070100	12070622	0	+	0	Parent=LTR_retrotransposon45;name=RVT_1;id=PF00078.18;clid=62
seq0	LTRdigest	protein_match	12071834	12072269	2.59e-27	+	0	Parent=LTR_retrotransposon45;name=rve;id=PF00665.17;clid=40
seq0	GenomeTools	reading_frame	12073000	12073941	.	+	.	Parent=LTR_retrotransposon45;frame=2
seq0	GenomeTools	reading_frame	12073363	12073710	.	-	.	Parent=LTR_retrotransposon45;frame=0
seq0	LTRdigest	RR_tract	12073955	12073967	.	+	.	Parent=LTR_retrotransposon45
seq0	LTRharvest	long_terminal_repeat	12073966	12074379	.	?	.	Parent=LTR_retrotransposon45;clid=44
seq0	LTRsift	nucleotide_match	12067386	12074380	.	+	.	Parent=repeat_region45;params=3;target=297 1 6995
seq0	LTRharvest	target_site_duplication	12074380	12074383	.	?	.	Parent=repeat_region45
###
seq0	LTRharvest	repeat_region	12558371	12565450	.	?	.	ID=repeat_region46;ltrfam=dmel_8 (HMS-Beagle)
seq0	LTRharvest	target_site_duplication	12558371	12558374	.	?	.	Parent=repeat_region46
seq0	LTRharvest	LTR_retrotransposon	12558375	12565446	.	-	.	ID=LTR_retrotransposon46;Parent=repeat_region46;ltr_similarity=100.00;seq_number=0
seq0	LTRharvest	long_terminal_repeat	12558375	12558641	.	?	.	Parent=LTR_retrotransposon46;clid=88
seq0	LTRdigest	RR_tract	12558640	12558652	.	-	.	Parent=LTR_retrotransposon46
seq0	GenomeTools	reading_frame	12559390	12562239	.	-	.	Parent=LTR_retrotransposon46;frame=0
seq0	LTRdigest	protein_match	12559670	12560114	2.21e-34	-	1	Parent=LTR_retrotransposon46;name=rve;id=PF00665.17;clid=26
seq0	GenomeTools	reading_frame	12560070	12560474	.	+	.	Parent=LTR_retrotransposon46;frame=0
seq0	LTRdigest	protein_match	12561359	12561881	0	-	1	Parent=LTR_retrotransposon46;name=RVT_1;id=PF00078.18;clid=62
seq0	GenomeTools	reading_frame	12562509	12563909	.	-	.	Parent=LTR_retrotransposon46;frame=1
seq0	GenomeTools	reading_frame	12562748	12562894	.	-	.	Parent=LTR_retrotransposon46;frame=2
seq0	GenomeTools	reading_frame	12563414	12563665	.	+	.	Parent=LTR_retrotransposon46;frame=2
seq0	GenomeTools	reading_frame	12564436	12564735	.	+	.	Parent=LTR_retrotransposon46;frame=1
seq0	LTRdigest	primer_binding_site	12565163	12565177	15	-	.	Parent=LTR_retrotransposon46;trna=Lys-TTT;trnaoffset=0;pbsoffset=2;edist=0
seq0	LTRharvest	long_terminal_repeat	12565180	12565446	.	?	.	Parent=LTR_retrotransposon46;clid=94
seq0	LTRsift	nucleotide_match	12558376	12565447	.	+	.	Parent=repeat_region46;params=3;target=HMS-Beagle 1 7062
seq0	LTRharvest	target_site_duplication	12565447	12565450	.	?	.	Parent=repeat_region46
###
seq0	LTRharvest	repeat_region	12781854	12789248	.	?	.	ID=repeat_region47;ltrfam=dmel_11 (Quasimodo)
seq0	LTRharvest	target_site_duplication	12781854	12781857	.	?	.	Parent=repeat_region47
seq0	LTRharvest	LTR_retrotransposon	12781858	12789244	.	-	.	ID=LTR_retrotransposon47;Parent=repeat_region47;ltr_similarity=100.00;seq_number=0
seq0	LTRharvest	long_terminal_repeat	12781858	12782516	.	?	.	Parent=LTR_retrotransposon47;clid=1
seq0	LTRdigest	RR_tract	12782515	12782528	.	-	.	Parent=LTR_retrotransposon47
seq0	GenomeTools	reading_frame	12782545	12784098	.	-	.	Parent=LTR_retrotransposon47;frame=1
seq0	GenomeTools	reading_frame	12783965	12787159	.	-	.	Parent=LTR_retrotransposon47;frame=0
seq0	LTRdigest	protein_match	12784272	12784707	1.84e-26	-	1	ID=protein_match4;Parent=LTR_retrotransposon47;name=rve;id=PF00665.17;clid=40
seq0	GenomeTools	reading_frame	12784385	12784636	.	+	.	Parent=protein_match4;frame=1
seq0	LTRdigest	protein_match	12785952	12786474	0	-	1	Parent=LTR_retrotransposon47;name=RVT_1;id=PF00078.18;clid=62
seq0	GenomeTools	reading_frame	12786274	12786669	.	+	.	Parent=LTR_retrotransposon47;frame=0
seq0	GenomeTools	reading_frame	12788289	12788477	.	+	.	Parent=LTR_retrotransposon47;frame=2
seq0	LTRdigest	primer_binding_site	12788569	12788583	15	-	.	Parent=LTR_retrotransposon47;trna=Ser-AGA;trnaoffset=0;pbsoffset=2;edist=0
seq0	LTRharvest	long_terminal_repeat	12788586	12789244	.	?	.	ID=long_terminal_repeat17;Parent=LTR_retrotransposon47;clid=1
seq0	GenomeTools	reading_frame	12788802	12788975	.	-	.	Parent=long_terminal_repeat17;frame=2
seq0	LTRsift	nucleotide_match	12781859	12789245	.	+	.	Parent=repeat_region47;params=3;target=Quasimodo 1 7387
seq0	LTRharvest	target_site_duplication	12789245	12789248	.	?	.	Parent=repeat_region47
###
seq0	LTRharvest	repeat_region	12933901	12941318	.	?	.	ID=repeat_region48;ltrfam=newfam_0 (blood)
seq0	LTRharvest	target_site_duplication	12933901	12933904	.	?	.	Parent=repeat_region48
seq0	LTRharvest	LTR_retrotransposon	12933905	12941314	.	-	.	ID=LTR_retrotransposon48;Parent=repeat_region48;ltr_similarity=100.00;seq_number=0
seq0	LTRharvest	long_terminal_repeat	12933905	12934303	.	?	.	Parent=LTR_retrotransposon48;clid=47
seq0	LTRdigest	RR_tract	12934304	12934318	.	-	.	Parent=LTR_retrotransposon48
seq0	GenomeTools	reading_frame	12934583	12937564	.	-	.	Parent=LTR_retrotransposon48;frame=0
seq0	LTRdigest	protein_match	12934947	12935397	9.36e-36	-	1	Parent=LTR_retrotransposon48;name=rve;id=PF00665.17
seq0	LTRdigest	protein_match	12936735	12937257	1.68e-44	-	1	Parent=LTR_retrotransposon48;name=RVT_1;id=PF00078.18;clid=62
seq0	GenomeTools	reading_frame	12936993	12937379	.	+	.	Parent=LTR_retrotransposon48;frame=1
seq0	GenomeTools	reading_frame	12937976	12938527	.	+	.	Parent=LTR_retrotransposon48;frame=0
seq0	GenomeTools	reading_frame	12938200	12939450	.	-	.	Parent=LTR_retrotransposon48;frame=1
seq0	GenomeTools	reading_frame	12939025	12939339	.	+	.	Parent=LTR_retrotransposon48;frame=2
seq0	GenomeTools	reading_frame	12940044	12940346	.	-	.	Parent=LTR_retrotransposon48;frame=2
seq0	LTRharvest	long_terminal_repeat	12940916	12941314	.	?	.	Parent=LTR_retrotransposon48;clid=52
seq0	LTRsift	nucleotide_match	12933906	12941315	.	+	.	Parent=repeat_region48;params=3;target=blood 1 7410
seq0	LTRharvest	target_site_duplication	12941315	12941318	.	?	.	Parent=repeat_region48
###
seq0	LTRharvest	repeat_region	13449513	13456899	.	?	.	ID=repeat_region49;ltrfam=dmel_11 (Quasimodo)
seq0	LTRharvest	target_site_duplication	13449513	13449516	.	?	.	Parent=repeat_region49
seq0	LTRharvest	LTR_retrotransposon	13449517	13456895	.	-	.	ID=LTR_retrotransposon49;Parent=repeat_region49;ltr_similarity=100.00;seq_number=0
seq0	LTRharvest	long_terminal_repeat	13449517	13450176	.	?	.	Parent=LTR_retrotransposon49;clid=1
seq0	LTRdigest	RR_tract	13450175	13450188	.	-	.	Parent=LTR_retrotransposon49
seq0	GenomeTools	reading_frame	13450205	13451758	.	-	.	Parent=LTR_retrotransposon49;frame=1
seq0	GenomeTools	reading_frame	13451625	13454819	.	-	.	Parent=LTR_retrotransposon49;frame=0
seq0	LTRdigest	protein_match	13451932	13452367	1.84e-26	-	1	ID=protein_match5;Parent=LTR_retrotransposon49;name=rve;id=PF00665.17;clid=40
seq0	GenomeTools	reading_frame	13452045	13452296	.	+	.	Parent=protein_match5;frame=2
seq0	LTRdigest	protein_match	13453612	13454134	0	-	1	ID=protein_match6;Parent=LTR_retrotransposon49;name=RVT_1;id=PF00078.18;clid=62
seq0	GenomeTools	reading_frame	13453735	13453908	.	+	.	Parent=protein_match6;frame=0
seq0	GenomeTools	reading_frame	13453934	13454329	.	+	.	Parent=LTR_retrotransposon49;frame=1
seq0	LTRdigest	primer_binding_site	13456219	13456233	15	-	.	Parent=LTR_retrotransposon49;trna=Ser-AGA;trnaoffset=0;pbsoffset=2;edist=0
seq0	LTRharvest	long_terminal_repeat	13456236	13456895	.	?	.	ID=long_terminal_repeat18;Parent=LTR_retrotransposon49;clid=1
seq0	GenomeTools	reading_frame	13456453	13456626	.	-	.	Parent=long_terminal_repeat18;frame=2
seq0	LTRsift	nucleotide_match	13449518	13456896	.	+	.	Parent=repeat_region49;params=3;target=Quasimodo 1 7387
seq0	LTRharvest	target_site_duplication	13456896	13456899	.	?	.	Parent=repeat_region49
###
seq0	LTRharvest	repeat_region	13522309	13527565	.	?	.	ID=repeat_region50;ltrfam=dmel_12 (Transpac)
seq0	LTRharvest	target_site_duplication	13522309	13522312	.	?	.	Parent=repeat_region50
seq0	LTRharvest	LTR_retrotransposon	13522313	13527561	.	-	.	ID=LTR_retrotransposon50;Parent=repeat_region50;ltr_similarity=100.00;seq_number=0
seq0	LTRharvest	long_terminal_repeat	13522313	13522642	.	?	.	Parent=LTR_retrotransposon50;clid=65
seq0	GenomeTools	reading_frame	13522720	13522860	.	+	.	Parent=LTR_retrotransposon50;frame=2
seq0	GenomeTools	reading_frame	13522724	13525834	.	-	.	Parent=LTR_retrotransposon50;frame=2
seq0	LTRdigest	protein_match	13523004	13523445	3.52e-26	-	0	Parent=LTR_retrotransposon50;name=rve;id=PF00665.17;clid=34
seq0	GenomeTools	reading_frame	13524242	13524361	.	+	.	Parent=LTR_retrotransposon50;frame=0
seq0	LTRdigest	protein_match	13524816	13525338	0	-	0	Parent=LTR_retrotransposon50;name=RVT_1;id=PF00078.18;clid=62
seq0	GenomeTools	reading_frame	13525960	13526892	.	-	.	Parent=LTR_retrotransposon50;frame=0
seq0	GenomeTools	reading_frame	13526250	13526372	.	-	.	Parent=LTR_retrotransposon50;frame=1
seq0	GenomeTools	reading_frame	13527048	13527320	.	+	.	Parent=LTR_retrotransposon50;frame=1
seq0	LTRharvest	long_terminal_repeat	13527232	13527561	.	?	.	Parent=LTR_retrotransposon50;clid=65
seq0	LTRsift	nucleotide_match	13522314	13527562	.	+	.	Parent=repeat_region50;params=3;target=Transpac 1 5249
seq0	LTRharvest	target_site_duplication	13527562	13527565	.	?	.	Parent=repeat_region50
###
seq0	LTRharvest	repeat_region	13853138	13862238	.	?	.	ID=repeat_region51;ltrfam=MANUAL (roo);flcand=yes
seq0	LTRharvest	target_site_duplication	13853138	13853141	.	?	.	Parent=repeat_region51
seq0	LTRsift	nucleotide_match	13853141	13862232	.	+	.	Parent=repeat_region51;params=3;target=roo 1 9092
seq0	LTRharvest	LTR_retrotransposon	13853142	13862234	.	-	.	ID=LTR_retrotransposon51;Parent=repeat_region51;ltr_similarity=98.61;seq_number=0
seq0	LTRharvest	long_terminal_repeat	13853142	13853569	.	?	.	Parent=LTR_retrotransposon51
seq0	GenomeTools	reading_frame	13853876	13860955	.	-	.	Parent=LTR_retrotransposon51;frame=1
seq0	GenomeTools	reading_frame	13854598	13854717	.	+	.	Parent=LTR_retrotransposon51;frame=1
seq0	LTRdigest	protein_match	13856097	13856511	5.9e-16	-	2	Parent=LTR_retrotransposon51;name=rve;id=PF00665.17;clid=42
seq0	GenomeTools	reading_frame	13857177	13857254	.	-	.	Parent=LTR_retrotransposon51;frame=0
seq0	LTRdigest	protein_match	13857504	13857912	0	-	2	Parent=LTR_retrotransposon51;name=Peptidase_A17;id=PF05380.4;clid=11
seq0	GenomeTools	reading_frame	13858753	13858857	.	-	.	Parent=LTR_retrotransposon51;frame=2
seq0	GenomeTools	reading_frame	13859355	13859615	.	+	.	Parent=LTR_retrotransposon51;frame=0
seq0	GenomeTools	reading_frame	13860188	13860613	.	+	.	Parent=LTR_retrotransposon51;frame=2
seq0	LTRharvest	long_terminal_repeat	13861803	13862234	.	?	.	Parent=LTR_retrotransposon51;clid=48
seq0	LTRharvest	target_site_duplication	13862235	13862238	.	?	.	Parent=repeat_region51
###
seq0	LTRharvest	repeat_region	14642621	14651734	.	?	.	ID=repeat_region52
seq0	LTRharvest	target_site_duplication	14642621	14642624	.	?	.	Parent=repeat_region52
seq0	LTRharvest	LTR_retrotransposon	14642625	14651730	.	-	.	ID=LTR_retrotransposon52;Parent=repeat_region52;ltr_similarity=99.30;seq_number=0
seq0	LTRharvest	long_terminal_repeat	14642625	14643053	.	?	.	Parent=LTR_retrotransposon52;clid=51
seq0	GenomeTools	reading_frame	14643373	14650452	.	-	.	Parent=LTR_retrotransposon52;frame=0
seq0	GenomeTools	reading_frame	14644095	14644214	.	+	.	Parent=LTR_retrotransposon52;frame=0
seq0	LTRdigest	protein_match	14645594	14646008	5.9e-16	-	1	Parent=LTR_retrotransposon52;name=rve;id=PF00665.17;clid=43
seq0	LTRdigest	protein_match	14647001	14647409	0	-	1	Parent=LTR_retrotransposon52;name=Peptidase_A17;id=PF05380.4;clid=12
seq0	GenomeTools	reading_frame	14648250	14648354	.	-	.	Parent=LTR_retrotransposon52;frame=1
seq0	GenomeTools	reading_frame	14648852	14649112	.	+	.	Parent=LTR_retrotransposon52;frame=2
seq0	GenomeTools	reading_frame	14650570	14650851	.	+	.	Parent=LTR_retrotransposon52;frame=1
seq0	LTRharvest	long_terminal_repeat	14651300	14651730	.	?	.	ID=long_terminal_repeat19;Parent=LTR_retrotransposon52;clid=48
seq0	GenomeTools	reading_frame	14651636	14651719	.	-	.	Parent=long_terminal_repeat19;frame=2
seq0	LTRsift	nucleotide_match	14642627	14651731	.	+	.	Parent=repeat_region52;params=3;target=roo 1 9092
seq0	LTRharvest	target_site_duplication	14651731	14651734	.	?	.	Parent=repeat_region52
###
seq0	LTRharvest	repeat_region	14803930	14809083	.	?	.	ID=repeat_region53;ltrfam=dmel_4 (copia)
seq0	LTRharvest	target_site_duplication	14803930	14803933	.	?	.	Parent=repeat_region53
seq0	LTRharvest	LTR_retrotransposon	14803934	14809079	.	-	.	ID=LTR_retrotransposon53;Parent=repeat_region53;ltr_similarity=98.93;seq_number=0
seq0	LTRharvest	long_terminal_repeat	14803934	14804210	.	?	.	ID=long_terminal_repeat20;Parent=LTR_retrotransposon53;clid=75
seq0	GenomeTools	reading_frame	14803992	14804090	.	+	.	Parent=long_terminal_repeat20;frame=1
seq0	GenomeTools	reading_frame	14804005	14804157	.	+	.	Parent=long_terminal_repeat20;frame=2
seq0	GenomeTools	reading_frame	14804420	14808646	.	-	.	Parent=LTR_retrotransposon53;frame=1
seq0	LTRdigest	protein_match	14805159	14805921	0	-	2	Parent=LTR_retrotransposon53;name=RVT_2;id=PF07727.5;clid=2
seq0	GenomeTools	reading_frame	14806280	14806609	.	+	.	Parent=LTR_retrotransposon53;frame=0
seq0	LTRdigest	protein_match	14806725	14807220	0	-	2	Parent=LTR_retrotransposon53;name=rve;id=PF00665.17;clid=3
seq0	GenomeTools	reading_frame	14807575	14807745	.	-	.	Parent=LTR_retrotransposon53;frame=2
seq0	LTRdigest	primer_binding_site	14808790	14808803	7.58	-	.	Parent=LTR_retrotransposon53;trna=Met-CAT;trnaoffset=33;pbsoffset=4;edist=0
seq0	LTRharvest	long_terminal_repeat	14808800	14809079	.	?	.	ID=long_terminal_repeat21;Parent=LTR_retrotransposon53;clid=79
seq0	GenomeTools	reading_frame	14808897	14809016	.	-	.	Parent=long_terminal_repeat21;frame=0
seq0	LTRsift	nucleotide_match	14803936	14809080	.	+	.	Parent=repeat_region53;params=3;target=copia 1 5143
seq0	LTRharvest	target_site_duplication	14809080	14809083	.	?	.	Parent=repeat_region53
###
seq0	LTRharvest	repeat_region	14984449	14991979	.	?	.	ID=repeat_region54;ltrfam=dmel_3 (opus)
seq0	LTRharvest	target_site_duplication	14984449	14984452	.	?	.	Parent=repeat_region54
seq0	LTRharvest	LTR_retrotransposon	14984453	14991975	.	+	.	ID=LTR_retrotransposon54;Parent=repeat_region54;ltr_similarity=100.00;seq_number=0
seq0	LTRharvest	long_terminal_repeat	14984453	14984970	.	?	.	Parent=LTR_retrotransposon54;clid=5
seq0	GenomeTools	reading_frame	14984875	14985060	.	-	.	Parent=LTR_retrotransposon54;frame=0
seq0	LTRdigest	primer_binding_site	14984973	14984987	15	+	.	Parent=LTR_retrotransposon54;trna=Lys-TTT;trnaoffset=0;pbsoffset=2;edist=0
seq0	GenomeTools	reading_frame	14985455	14985670	.	-	.	Parent=LTR_retrotransposon54;frame=2
seq0	GenomeTools	reading_frame	14986030	14987280	.	+	.	Parent=LTR_retrotransposon54;frame=2
seq0	GenomeTools	reading_frame	14987250	14987714	.	-	.	Parent=LTR_retrotransposon54;frame=1
seq0	GenomeTools	reading_frame	14987424	14990432	.	+	.	Parent=LTR_retrotransposon54;frame=1
seq0	LTRdigest	protein_match	14987892	14988414	0	+	1	Parent=LTR_retrotransposon54;name=RVT_1;id=PF00078.18;clid=62
seq0	LTRdigest	protein_match	14989701	14990142	7.56e-28	+	1	Parent=LTR_retrotransposon54;name=rve;id=PF00665.17;clid=33
seq0	GenomeTools	reading_frame	14991002	14991424	.	+	.	Parent=LTR_retrotransposon54;frame=0
seq0	LTRdigest	RR_tract	14991447	14991459	.	+	.	Parent=LTR_retrotransposon54
seq0	LTRharvest	long_terminal_repeat	14991458	14991975	.	?	.	Parent=LTR_retrotransposon54;clid=3
seq0	LTRsift	nucleotide_match	14984454	14991976	.	+	.	Parent=repeat_region54;params=3;target=opus 1 7521
seq0	LTRharvest	target_site_duplication	14991976	14991979	.	?	.	Parent=repeat_region54
###
seq0	LTRharvest	repeat_region	15446102	15453521	.	?	.	ID=repeat_region55;ltrfam=newfam_0 (blood)
seq0	LTRharvest	target_site_duplication	15446102	15446105	.	?	.	Parent=repeat_region55
seq0	LTRharvest	LTR_retrotransposon	15446106	15453517	.	+	.	ID=LTR_retrotransposon55;Parent=repeat_region55;ltr_similarity=98.02;seq_number=0
seq0	LTRharvest	long_terminal_repeat	15446106	15446510	.	?	.	Parent=LTR_retrotransposon55;clid=47
seq0	GenomeTools	reading_frame	15447969	15449219	.	+	.	Parent=LTR_retrotransposon55;frame=0
seq0	GenomeTools	reading_frame	15448080	15448394	.	-	.	Parent=LTR_retrotransposon55;frame=2
seq0	GenomeTools	reading_frame	15448892	15449443	.	-	.	Parent=LTR_retrotransposon55;frame=0
seq0	GenomeTools	reading_frame	15448966	15449205	.	+	.	Parent=LTR_retrotransposon55;frame=1
seq0	GenomeTools	reading_frame	15449855	15452836	.	+	.	Parent=LTR_retrotransposon55;frame=2
seq0	GenomeTools	reading_frame	15450040	15450426	.	-	.	Parent=LTR_retrotransposon55;frame=1
seq0	LTRdigest	protein_match	15450161	15450683	1.26e-42	+	2	Parent=LTR_retrotransposon55;name=RVT_1;id=PF00078.18;clid=62
seq0	LTRdigest	protein_match	15452021	15452471	9.36e-36	+	2	Parent=LTR_retrotransposon55;name=rve;id=PF00665.17
seq0	LTRdigest	RR_tract	15453104	15453118	.	+	.	Parent=LTR_retrotransposon55
seq0	LTRharvest	long_terminal_repeat	15453117	15453517	.	?	.	Parent=LTR_retrotransposon55;clid=52
seq0	LTRsift	nucleotide_match	15446107	15453518	.	+	.	Parent=repeat_region55;params=3;target=blood 1 7410
seq0	LTRharvest	target_site_duplication	15453518	15453521	.	?	.	Parent=repeat_region55
###
seq0	LTRharvest	repeat_region	15586461	15593463	.	?	.	ID=repeat_region56;ltrfam=newfam_40 (297)
seq0	LTRharvest	target_site_duplication	15586461	15586464	.	?	.	Parent=repeat_region56
seq0	LTRharvest	LTR_retrotransposon	15586465	15593459	.	+	.	ID=LTR_retrotransposon56;Parent=repeat_region56;ltr_similarity=100.00;seq_number=0
seq0	LTRharvest	long_terminal_repeat	15586465	15586878	.	?	.	Parent=LTR_retrotransposon56;clid=55
seq0	LTRdigest	primer_binding_site	15586881	15586895	15	+	.	Parent=LTR_retrotransposon56;trna=Ser-AGA;trnaoffset=0;pbsoffset=2;edist=0
seq0	GenomeTools	reading_frame	15587192	15587332	.	-	.	Parent=LTR_retrotransposon56;frame=1
seq0	GenomeTools	reading_frame	15587267	15588508	.	+	.	Parent=LTR_retrotransposon56;frame=1
seq0	GenomeTools	reading_frame	15588433	15588600	.	-	.	Parent=LTR_retrotransposon56;frame=2
seq0	LTRdigest	protein_match	15588496	15588781	1.09e-23	+	0	Parent=LTR_retrotransposon56;name=RVP;id=PF00077.11;clid=8
seq0	GenomeTools	reading_frame	15588571	15591639	.	+	.	Parent=LTR_retrotransposon56;frame=0
seq0	LTRdigest	protein_match	15589180	15589702	0	+	0	Parent=LTR_retrotransposon56;name=RVT_1;id=PF00078.18;clid=62
seq0	LTRdigest	protein_match	15590914	15591349	2.59e-27	+	0	Parent=LTR_retrotransposon56;name=rve;id=PF00665.17;clid=40
seq0	GenomeTools	reading_frame	15592080	15593021	.	+	.	Parent=LTR_retrotransposon56;frame=2
seq0	GenomeTools	reading_frame	15592443	15592790	.	-	.	Parent=LTR_retrotransposon56;frame=0
seq0	LTRdigest	RR_tract	15593035	15593047	.	+	.	Parent=LTR_retrotransposon56
seq0	LTRharvest	long_terminal_repeat	15593046	15593459	.	?	.	Parent=LTR_retrotransposon56;clid=55
seq0	LTRsift	nucleotide_match	15586466	15593460	.	+	.	Parent=repeat_region56;params=3;target=297 1 6995
seq0	LTRharvest	target_site_duplication	15593460	15593463	.	?	.	Parent=repeat_region56
###
seq0	LTRharvest	repeat_region	15718776	15727574	.	?	.	ID=repeat_region57;ltrfam=dmel_11 (Quasimodo)
seq0	LTRharvest	target_site_duplication	15718776	15718779	.	?	.	Parent=repeat_region57
seq0	LTRharvest	LTR_retrotransposon	15718780	15727570	.	+	.	ID=LTR_retrotransposon57;Parent=repeat_region57;ltr_similarity=100.00;seq_number=0
seq0	LTRharvest	long_terminal_repeat	15718780	15719438	.	?	.	Parent=LTR_retrotransposon57;clid=1
seq0	LTRdigest	primer_binding_site	15719441	15719455	15	+	.	Parent=LTR_retrotransposon57;trna=Ser-AGA;trnaoffset=0;pbsoffset=2;edist=0
seq0	GenomeTools	reading_frame	15720853	15721797	.	+	.	Parent=LTR_retrotransposon57;frame=0
seq0	GenomeTools	reading_frame	15721343	15721738	.	-	.	Parent=LTR_retrotransposon57;frame=0
seq0	GenomeTools	reading_frame	15722248	15722844	.	-	.	Parent=LTR_retrotransposon57;frame=1
seq0	GenomeTools	reading_frame	15723041	15725461	.	+	.	Parent=LTR_retrotransposon57;frame=1
seq0	LTRdigest	protein_match	15723164	15723473	7.64e-35	+	1	Parent=LTR_retrotransposon57;name=RVT_1;id=PF00078.18;clid=62
seq0	LTRdigest	protein_match	15724718	15725153	2.26e-26	+	1	Parent=LTR_retrotransposon57;name=rve;id=PF00665.17;clid=40
seq0	GenomeTools	reading_frame	15725328	15726881	.	+	.	Parent=LTR_retrotransposon57;frame=2
seq0	GenomeTools	reading_frame	15725874	15726209	.	-	.	Parent=LTR_retrotransposon57;frame=2
seq0	LTRdigest	RR_tract	15726900	15726913	.	+	.	Parent=LTR_retrotransposon57
seq0	LTRharvest	long_terminal_repeat	15726912	15727570	.	?	.	Parent=LTR_retrotransposon57;clid=1
seq0	LTRsift	nucleotide_match	15723163	15727571	.	+	.	Parent=repeat_region57;params=3;target=Quasimodo 2979 7387
seq0	LTRharvest	target_site_duplication	15727571	15727574	.	?	.	Parent=repeat_region57
###
seq0	LTRharvest	repeat_region	16141213	16146371	.	?	.	ID=repeat_region58;ltrfam=dmel_4 (copia)
seq0	LTRharvest	target_site_duplication	16141213	16141217	.	?	.	Parent=repeat_region58
seq0	LTRharvest	LTR_retrotransposon	16141218	16146366	.	+	.	ID=LTR_retrotransposon58;Parent=repeat_region58;ltr_similarity=100.00;seq_number=0
seq0	LTRharvest	long_terminal_repeat	16141218	16141493	.	?	.	Parent=LTR_retrotransposon58;clid=75
seq0	LTRdigest	primer_binding_site	16141494	16141507	7.58	+	.	Parent=LTR_retrotransposon58;trna=Met-CAT;trnaoffset=33;pbsoffset=0;edist=0
seq0	GenomeTools	reading_frame	16141615	16141872	.	-	.	Parent=LTR_retrotransposon58;frame=0
seq0	GenomeTools	reading_frame	16141651	16142877	.	+	.	Parent=LTR_retrotransposon58;frame=1
seq0	GenomeTools	reading_frame	16142828	16145095	.	+	.	Parent=LTR_retrotransposon58;frame=2
seq0	LTRdigest	protein_match	16143077	16143572	4.2e-45	+	2	Parent=LTR_retrotransposon58;name=rve;id=PF00665.17;clid=3
seq0	GenomeTools	reading_frame	16143689	16144018	.	-	.	Parent=LTR_retrotransposon58;frame=2
seq0	LTRdigest	protein_match	16144376	16145084	0	+	2	Parent=LTR_retrotransposon58;name=RVT_2;id=PF07727.5;clid=2
seq0	GenomeTools	reading_frame	16145076	16145879	.	+	.	Parent=LTR_retrotransposon58;frame=0
seq0	LTRdigest	protein_match	16145082	16145139	1.97e-09	+	0	Parent=LTR_retrotransposon58;name=RVT_2;id=PF07727.5
seq0	GenomeTools	reading_frame	16145403	16145627	.	-	.	Parent=LTR_retrotransposon58;frame=1
seq0	LTRharvest	long_terminal_repeat	16146091	16146366	.	?	.	Parent=LTR_retrotransposon58;clid=79
seq0	LTRsift	nucleotide_match	16141219	16146367	.	+	.	Parent=repeat_region58;params=3;target=copia 1 5143
seq0	LTRharvest	target_site_duplication	16146367	16146371	.	?	.	Parent=repeat_region58
###
seq0	LTRharvest	repeat_region	16153787	16160791	.	?	.	ID=repeat_region59;ltrfam=newfam_40 (297)
seq0	LTRharvest	target_site_duplication	16153787	16153790	.	?	.	Parent=repeat_region59
seq0	LTRharvest	LTR_retrotransposon	16153791	16160787	.	-	.	ID=LTR_retrotransposon59;Parent=repeat_region59;ltr_similarity=100.00;seq_number=0
seq0	LTRharvest	long_terminal_repeat	16153791	16154205	.	?	.	Parent=LTR_retrotransposon59;clid=58
seq0	LTRdigest	RR_tract	16154204	16154216	.	-	.	Parent=LTR_retrotransposon59
seq0	GenomeTools	reading_frame	16154228	16155169	.	-	.	Parent=LTR_retrotransposon59;frame=2
seq0	GenomeTools	reading_frame	16155191	16155409	.	+	.	Parent=LTR_retrotransposon59;frame=2
seq0	GenomeTools	reading_frame	16155610	16158678	.	-	.	Parent=LTR_retrotransposon59;frame=0
seq0	LTRdigest	protein_match	16155899	16156334	2.59e-27	-	1	Parent=LTR_retrotransposon59;name=rve;id=PF00665.17;clid=40
seq0	LTRdigest	protein_match	16157546	16158068	0	-	1	Parent=LTR_retrotransposon59;name=RVT_1;id=PF00078.18;clid=62
seq0	LTRdigest	protein_match	16158467	16158752	1.09e-23	-	1	Parent=LTR_retrotransposon59;name=RVP;id=PF00077.11;clid=8
seq0	GenomeTools	reading_frame	16158649	16158816	.	+	.	Parent=LTR_retrotransposon59;frame=1
seq0	GenomeTools	reading_frame	16158741	16159982	.	-	.	Parent=LTR_retrotransposon59;frame=1
seq0	GenomeTools	reading_frame	16159917	16160057	.	+	.	Parent=LTR_retrotransposon59;frame=0
seq0	LTRdigest	primer_binding_site	16160356	16160370	15	-	.	Parent=LTR_retrotransposon59;trna=Ser-AGA;trnaoffset=0;pbsoffset=2;edist=0
seq0	LTRharvest	long_terminal_repeat	16160373	16160787	.	?	.	Parent=LTR_retrotransposon59;clid=117
seq0	LTRsift	nucleotide_match	16153792	16160788	.	+	.	Parent=repeat_region59;params=3;target=297 1 6995
seq0	LTRharvest	target_site_duplication	16160788	16160791	.	?	.	Parent=repeat_region59
###
seq0	LTRharvest	repeat_region	16512014	16519078	.	?	.	ID=repeat_region60;ltrfam=dmel_8 (HMS-Beagle)
seq0	LTRharvest	target_site_duplication	16512014	16512017	.	?	.	Parent=repeat_region60
seq0	LTRharvest	LTR_retrotransposon	16512018	16519074	.	+	.	ID=LTR_retrotransposon60;Parent=repeat_region60;ltr_similarity=100.00;seq_number=0
seq0	LTRharvest	long_terminal_repeat	16512018	16512283	.	?	.	Parent=LTR_retrotransposon60;clid=88
seq0	GenomeTools	reading_frame	16512217	16512411	.	+	.	Parent=LTR_retrotransposon60;frame=1
seq0	LTRdigest	primer_binding_site	16512286	16512300	15	+	.	Parent=LTR_retrotransposon60;trna=Lys-TTT;trnaoffset=0;pbsoffset=2;edist=0
seq0	GenomeTools	reading_frame	16513539	16514939	.	+	.	Parent=LTR_retrotransposon60;frame=0
seq0	GenomeTools	reading_frame	16513783	16514034	.	-	.	Parent=LTR_retrotransposon60;frame=0
seq0	GenomeTools	reading_frame	16515209	16518058	.	+	.	Parent=LTR_retrotransposon60;frame=2
seq0	LTRdigest	protein_match	16515566	16516088	0	+	2	Parent=LTR_retrotransposon60;name=RVT_1;id=PF00078.18;clid=62
seq0	GenomeTools	reading_frame	16516974	16517378	.	-	.	Parent=LTR_retrotransposon60;frame=1
seq0	LTRdigest	protein_match	16517333	16517777	2.2e-34	+	2	Parent=LTR_retrotransposon60;name=rve;id=PF00665.17;clid=26
seq0	GenomeTools	reading_frame	16517732	16517896	.	-	.	Parent=LTR_retrotransposon60;frame=2
seq0	LTRdigest	RR_tract	16518798	16518810	.	+	.	Parent=LTR_retrotransposon60
seq0	LTRharvest	long_terminal_repeat	16518809	16519074	.	?	.	Parent=LTR_retrotransposon60;clid=94
seq0	LTRsift	nucleotide_match	16512019	16519075	.	+	.	Parent=repeat_region60;params=3;target=HMS-Beagle 1 7062
seq0	LTRharvest	target_site_duplication	16519075	16519078	.	?	.	Parent=repeat_region60
###
seq0	LTRharvest	repeat_region	17144381	17151999	.	?	.	ID=repeat_region61;ltrfam=dmel_3 (opus)
seq0	LTRharvest	target_site_duplication	17144381	17144384	.	?	.	Parent=repeat_region61
seq0	LTRharvest	LTR_retrotransposon	17144385	17151995	.	-	.	ID=LTR_retrotransposon61;Parent=repeat_region61;ltr_similarity=100.00;seq_number=0
seq0	LTRharvest	long_terminal_repeat	17144385	17144902	.	?	.	ID=long_terminal_repeat22;Parent=LTR_retrotransposon61;clid=5
seq0	GenomeTools	reading_frame	17144563	17144715	.	+	.	Parent=long_terminal_repeat22;frame=1
seq0	LTRdigest	RR_tract	17144901	17144913	.	-	.	Parent=LTR_retrotransposon61
seq0	GenomeTools	reading_frame	17144934	17145356	.	-	.	Parent=LTR_retrotransposon61;frame=0
seq0	GenomeTools	reading_frame	17145923	17148931	.	-	.	Parent=LTR_retrotransposon61;frame=1
seq0	LTRdigest	protein_match	17146212	17146653	7.67e-28	-	2	Parent=LTR_retrotransposon61;name=rve;id=PF00665.17;clid=33
seq0	LTRdigest	protein_match	17147940	17148462	0	-	2	Parent=LTR_retrotransposon61;name=RVT_1;id=PF00078.18;clid=62
seq0	GenomeTools	reading_frame	17148641	17149105	.	+	.	Parent=LTR_retrotransposon61;frame=2
seq0	GenomeTools	reading_frame	17149075	17150325	.	-	.	Parent=LTR_retrotransposon61;frame=2
seq0	GenomeTools	reading_frame	17149887	17150045	.	+	.	Parent=LTR_retrotransposon61;frame=0
seq0	LTRdigest	primer_binding_site	17151461	17151475	15	-	.	Parent=LTR_retrotransposon61;trna=Lys-TTT;trnaoffset=0;pbsoffset=2;edist=0
seq0	LTRharvest	long_terminal_repeat	17151478	17151995	.	?	.	Parent=LTR_retrotransposon61;clid=3
seq0	LTRsift	nucleotide_match	17144386	17150576	.	+	.	Parent=repeat_region61;params=3;target=opus 1330 7521
seq0	LTRharvest	target_site_duplication	17151996	17151999	.	?	.	Parent=repeat_region61
###
seq0	LTRharvest	repeat_region	17819973	17825127	.	?	.	ID=repeat_region62;ltrfam=dmel_4 (copia)
seq0	LTRharvest	target_site_duplication	17819973	17819977	.	?	.	Parent=repeat_region62
seq0	LTRharvest	LTR_retrotransposon	17819978	17825122	.	-	.	ID=LTR_retrotransposon62;Parent=repeat_region62;ltr_similarity=100.00;seq_number=0
seq0	LTRharvest	long_terminal_repeat	17819978	17820252	.	?	.	ID=long_terminal_repeat23;Parent=LTR_retrotransposon62;clid=75
seq0	GenomeTools	reading_frame	17820035	17820199	.	+	.	Parent=long_terminal_repeat23;frame=0
seq0	GenomeTools	reading_frame	17820048	17820233	.	+	.	Parent=long_terminal_repeat23;frame=1
seq0	GenomeTools	reading_frame	17820463	17824689	.	-	.	Parent=LTR_retrotransposon62;frame=1
seq0	LTRdigest	protein_match	17821202	17821964	0	-	2	Parent=LTR_retrotransposon62;name=RVT_2;id=PF07727.5;clid=2
seq0	LTRdigest	protein_match	17822768	17823263	0	-	2	Parent=LTR_retrotransposon62;name=rve;id=PF00665.17;clid=3
seq0	GenomeTools	reading_frame	17823618	17823788	.	-	.	Parent=LTR_retrotransposon62;frame=2
seq0	GenomeTools	reading_frame	17824468	17824800	.	+	.	Parent=LTR_retrotransposon62;frame=2
seq0	LTRdigest	primer_binding_site	17824834	17824847	7.58	-	.	Parent=LTR_retrotransposon62;trna=Met-CAT;trnaoffset=33;pbsoffset=0;edist=0
seq0	LTRharvest	long_terminal_repeat	17824848	17825122	.	?	.	ID=long_terminal_repeat24;Parent=LTR_retrotransposon62;clid=79
seq0	GenomeTools	reading_frame	17824970	17825059	.	-	.	Parent=long_terminal_repeat24;frame=0
seq0	LTRsift	nucleotide_match	17819979	17825123	.	+	.	Parent=repeat_region62;params=3;target=copia 1 5143
seq0	LTRharvest	target_site_duplication	17825123	17825127	.	?	.	Parent=repeat_region62
###
seq0	LTRharvest	repeat_region	18051926	18061024	.	?	.	ID=repeat_region63
seq0	LTRharvest	target_site_duplication	18051926	18051930	.	?	.	Parent=repeat_region63
seq0	LTRharvest	LTR_retrotransposon	18051931	18061019	.	+	.	ID=LTR_retrotransposon63;Parent=repeat_region63;ltr_similarity=100.00;seq_number=0
seq0	LTRharvest	long_terminal_repeat	18051931	18052344	.	?	.	Parent=LTR_retrotransposon63;clid=62
seq0	GenomeTools	reading_frame	18052829	18052933	.	+	.	Parent=LTR_retrotransposon63;frame=1
seq0	GenomeTools	reading_frame	18053205	18060284	.	+	.	Parent=LTR_retrotransposon63;frame=2
seq0	GenomeTools	reading_frame	18054545	18054805	.	-	.	Parent=LTR_retrotransposon63;frame=1
seq0	GenomeTools	reading_frame	18055303	18055407	.	+	.	Parent=LTR_retrotransposon63;frame=0
seq0	LTRdigest	protein_match	18056247	18056655	0	+	2	Parent=LTR_retrotransposon63;name=Peptidase_A17;id=PF05380.4;clid=13
seq0	GenomeTools	reading_frame	18057102	18057332	.	-	.	Parent=LTR_retrotransposon63;frame=0
seq0	LTRdigest	protein_match	18057648	18058062	5.89e-16	+	2	Parent=LTR_retrotransposon63;name=rve;id=PF00665.17;clid=54
seq0	GenomeTools	reading_frame	18059443	18059562	.	-	.	Parent=LTR_retrotransposon63;frame=2
seq0	LTRharvest	long_terminal_repeat	18060606	18061019	.	?	.	Parent=LTR_retrotransposon63;clid=62
seq0	LTRsift	nucleotide_match	18051932	18061018	.	+	.	Parent=repeat_region63;params=3;target=roo 1 9076
seq0	LTRharvest	target_site_duplication	18061020	18061024	.	?	.	Parent=repeat_region63
###
seq0	LTRharvest	repeat_region	19147421	19154406	.	?	.	ID=repeat_region64;ltrfam=newfam_40 (297)
seq0	LTRharvest	target_site_duplication	19147421	19147424	.	?	.	Parent=repeat_region64
seq0	LTRharvest	LTR_retrotransposon	19147425	19154402	.	+	.	ID=LTR_retrotransposon64;Parent=repeat_region64;ltr_similarity=100.00;seq_number=0
seq0	LTRharvest	long_terminal_repeat	19147425	19147838	.	?	.	Parent=LTR_retrotransposon64;clid=63
seq0	LTRdigest	primer_binding_site	19147841	19147855	15	+	.	Parent=LTR_retrotransposon64;trna=Ser-AGA;trnaoffset=0;pbsoffset=2;edist=0
seq0	GenomeTools	reading_frame	19148228	19149469	.	+	.	Parent=LTR_retrotransposon64;frame=2
seq0	GenomeTools	reading_frame	19149394	19149561	.	-	.	Parent=LTR_retrotransposon64;frame=2
seq0	LTRdigest	protein_match	19149457	19149742	1.08e-23	+	1	Parent=LTR_retrotransposon64;name=RVP;id=PF00077.11;clid=8
seq0	GenomeTools	reading_frame	19149532	19152600	.	+	.	Parent=LTR_retrotransposon64;frame=1
seq0	LTRdigest	protein_match	19150141	19150663	0	+	1	Parent=LTR_retrotransposon64;name=RVT_1;id=PF00078.18;clid=62
seq0	LTRdigest	protein_match	19151875	19152310	2.58e-27	+	1	Parent=LTR_retrotransposon64;name=rve;id=PF00665.17;clid=40
seq0	GenomeTools	reading_frame	19152800	19153018	.	-	.	Parent=LTR_retrotransposon64;frame=1
seq0	GenomeTools	reading_frame	19153032	19153964	.	+	.	Parent=LTR_retrotransposon64;frame=0
seq0	GenomeTools	reading_frame	19153386	19153733	.	-	.	Parent=LTR_retrotransposon64;frame=0
seq0	LTRdigest	RR_tract	19153978	19153990	.	+	.	Parent=LTR_retrotransposon64
seq0	LTRharvest	long_terminal_repeat	19153989	19154402	.	?	.	Parent=LTR_retrotransposon64;clid=63
seq0	LTRsift	nucleotide_match	19147426	19154403	.	+	.	Parent=repeat_region64;params=3;target=297 1 6995
seq0	LTRharvest	target_site_duplication	19154403	19154406	.	?	.	Parent=repeat_region64
###
seq0	LTRharvest	repeat_region	19347537	19354961	.	?	.	ID=repeat_region65;ltrfam=newfam_0 (blood)
seq0	LTRharvest	target_site_duplication	19347537	19347540	.	?	.	Parent=repeat_region65
seq0	LTRharvest	LTR_retrotransposon	19347541	19354957	.	+	.	ID=LTR_retrotransposon65;Parent=repeat_region65;ltr_similarity=99.75;seq_number=0
seq0	LTRharvest	long_terminal_repeat	19347541	19347941	.	?	.	Parent=LTR_retrotransposon65;clid=47
seq0	LTRdigest	primer_binding_site	19347945	19347972	28	+	.	Parent=LTR_retrotransposon65;trna=Arg-TCG;trnaoffset=0;pbsoffset=3;edist=0
seq0	GenomeTools	reading_frame	19348512	19348814	.	+	.	Parent=LTR_retrotransposon65;frame=2
seq0	GenomeTools	reading_frame	19349408	19350658	.	+	.	Parent=LTR_retrotransposon65;frame=1
seq0	GenomeTools	reading_frame	19349519	19349833	.	-	.	Parent=LTR_retrotransposon65;frame=0
seq0	GenomeTools	reading_frame	19350331	19350882	.	-	.	Parent=LTR_retrotransposon65;frame=1
seq0	GenomeTools	reading_frame	19350883	19354275	.	+	.	Parent=LTR_retrotransposon65;frame=0
seq0	GenomeTools	reading_frame	19351479	19351865	.	-	.	Parent=LTR_retrotransposon65;frame=2
seq0	LTRdigest	protein_match	19351600	19352122	1.68e-44	+	0	Parent=LTR_retrotransposon65;name=RVT_1;id=PF00078.18;clid=62
seq0	LTRdigest	protein_match	19353460	19353910	9.37e-36	+	0	Parent=LTR_retrotransposon65;name=rve;id=PF00665.17
seq0	LTRdigest	RR_tract	19354542	19354556	.	+	.	Parent=LTR_retrotransposon65
seq0	LTRharvest	long_terminal_repeat	19354556	19354957	.	?	.	Parent=LTR_retrotransposon65;clid=52
seq0	LTRsift	nucleotide_match	19347542	19354958	.	+	.	Parent=repeat_region65;params=3;target=blood 1 7410
seq0	LTRharvest	target_site_duplication	19354958	19354961	.	?	.	Parent=repeat_region65
###
seq0	LTRharvest	repeat_region	19657676	19665292	.	?	.	ID=repeat_region66;ltrfam=dmel_3 (opus)
seq0	LTRharvest	target_site_duplication	19657676	19657679	.	?	.	Parent=repeat_region66
seq0	LTRharvest	LTR_retrotransposon	19657680	19665288	.	-	.	ID=LTR_retrotransposon66;Parent=repeat_region66;ltr_similarity=100.00;seq_number=0
seq0	LTRharvest	long_terminal_repeat	19657680	19658197	.	?	.	Parent=LTR_retrotransposon66;clid=5
seq0	GenomeTools	reading_frame	19658101	19658325	.	-	.	Parent=LTR_retrotransposon66;frame=0
seq0	LTRdigest	RR_tract	19658196	19658208	.	-	.	Parent=LTR_retrotransposon66
seq0	GenomeTools	reading_frame	19659219	19662227	.	-	.	Parent=LTR_retrotransposon66;frame=1
seq0	LTRdigest	protein_match	19659508	19659949	7.66e-28	-	2	Parent=LTR_retrotransposon66;name=rve;id=PF00665.17;clid=33
seq0	LTRdigest	protein_match	19661236	19661758	0	-	2	Parent=LTR_retrotransposon66;name=RVT_1;id=PF00078.18;clid=62
seq0	GenomeTools	reading_frame	19661937	19662401	.	+	.	Parent=LTR_retrotransposon66;frame=0
seq0	GenomeTools	reading_frame	19662371	19663621	.	-	.	Parent=LTR_retrotransposon66;frame=2
seq0	GenomeTools	reading_frame	19663559	19663699	.	+	.	Parent=LTR_retrotransposon66;frame=2
seq0	GenomeTools	reading_frame	19664071	19664286	.	+	.	Parent=LTR_retrotransposon66;frame=1
seq0	LTRdigest	primer_binding_site	19664754	19664768	15	-	.	Parent=LTR_retrotransposon66;trna=Lys-TTT;trnaoffset=0;pbsoffset=2;edist=0
seq0	LTRharvest	long_terminal_repeat	19664771	19665288	.	?	.	Parent=LTR_retrotransposon66;clid=3
seq0	LTRsift	nucleotide_match	19657681	19663872	.	+	.	Parent=repeat_region66;params=3;target=opus 1330 7521
seq0	LTRharvest	target_site_duplication	19665289	19665292	.	?	.	Parent=repeat_region66
###
seq0	LTRharvest	repeat_region	19703587	19712673	.	?	.	ID=repeat_region67;ltrfam=MANUAL (roo);flcand=yes
seq0	LTRharvest	target_site_duplication	19703587	19703590	.	?	.	Parent=repeat_region67
seq0	LTRharvest	LTR_retrotransposon	19703591	19712669	.	-	.	ID=LTR_retrotransposon67;Parent=repeat_region67;ltr_similarity=97.06;seq_number=0
seq0	LTRharvest	long_terminal_repeat	19703591	19704019	.	?	.	Parent=LTR_retrotransposon67
seq0	GenomeTools	reading_frame	19704328	19711407	.	-	.	Parent=LTR_retrotransposon67;frame=2
seq0	LTRdigest	protein_match	19706549	19706963	5.88e-16	-	0	Parent=LTR_retrotransposon67;name=rve;id=PF00665.17;clid=58
seq0	GenomeTools	reading_frame	19707280	19707510	.	+	.	Parent=LTR_retrotransposon67;frame=2
seq0	GenomeTools	reading_frame	19707629	19707706	.	-	.	Parent=LTR_retrotransposon67;frame=1
seq0	LTRdigest	protein_match	19707956	19708364	0	-	0	Parent=LTR_retrotransposon67;name=Peptidase_A17;id=PF05380.4;clid=14
seq0	GenomeTools	reading_frame	19709807	19710067	.	+	.	Parent=LTR_retrotransposon67;frame=0
seq0	GenomeTools	reading_frame	19711407	19711769	.	-	.	Parent=LTR_retrotransposon67;frame=0
seq0	GenomeTools	reading_frame	19711653	19711790	.	+	.	Parent=LTR_retrotransposon67;frame=1
seq0	LTRharvest	long_terminal_repeat	19712228	19712669	.	?	.	Parent=LTR_retrotransposon67;clid=48
seq0	LTRsift	nucleotide_match	19703593	19712670	.	+	.	Parent=repeat_region67;params=3;target=roo 1 9092
seq0	LTRharvest	target_site_duplication	19712670	19712673	.	?	.	Parent=repeat_region67
###
seq0	LTRharvest	repeat_region	20005924	20010950	.	?	.	ID=repeat_region68;ltrfam=dmel_14 (flea)
seq0	LTRharvest	target_site_duplication	20005924	20005927	.	?	.	Parent=repeat_region68
seq0	LTRharvest	LTR_retrotransposon	20005928	20010946	.	+	.	ID=LTR_retrotransposon68;Parent=repeat_region68;ltr_similarity=99.27;seq_number=0
seq0	LTRharvest	long_terminal_repeat	20005928	20006198	.	?	.	Parent=LTR_retrotransposon68;clid=87
seq0	GenomeTools	reading_frame	20006681	20010676	.	+	.	Parent=LTR_retrotransposon68;frame=0
seq0	GenomeTools	reading_frame	20006979	20007083	.	+	.	Parent=LTR_retrotransposon68;frame=1
seq0	LTRdigest	protein_match	20007536	20007584	4.4e-09	+	0	Parent=LTR_retrotransposon68;name=zf-CCHC;id=PF00098.14;clid=5
seq0	GenomeTools	reading_frame	20007846	20008151	.	-	.	Parent=LTR_retrotransposon68;frame=2
seq0	GenomeTools	reading_frame	20007935	20008261	.	-	.	Parent=LTR_retrotransposon68;frame=0
seq0	LTRdigest	protein_match	20008253	20008754	0	+	0	Parent=LTR_retrotransposon68;name=RVT_1;id=PF00078.18;clid=62
seq0	GenomeTools	reading_frame	20008702	20008971	.	+	.	Parent=LTR_retrotransposon68;frame=2
seq0	GenomeTools	reading_frame	20009722	20009829	.	-	.	Parent=LTR_retrotransposon68;frame=1
seq0	LTRdigest	protein_match	20009780	20010236	1.9e-41	+	0	Parent=LTR_retrotransposon68;name=rve;id=PF00665.17;clid=13
seq0	LTRharvest	long_terminal_repeat	20010674	20010946	.	?	.	Parent=LTR_retrotransposon68;clid=81
seq0	LTRsift	nucleotide_match	20005928	20010946	.	+	.	Parent=repeat_region68;params=3;target=flea 1 5034
seq0	LTRharvest	target_site_duplication	20010947	20010950	.	?	.	Parent=repeat_region68
###
seq0	LTRharvest	repeat_region	20272777	20277930	.	?	.	ID=repeat_region69;ltrfam=dmel_4 (copia)
seq0	LTRharvest	target_site_duplication	20272777	20272781	.	?	.	Parent=repeat_region69
seq0	LTRharvest	LTR_retrotransposon	20272782	20277925	.	+	.	ID=LTR_retrotransposon69;Parent=repeat_region69;ltr_similarity=100.00;seq_number=0
seq0	LTRharvest	long_terminal_repeat	20272782	20273057	.	?	.	ID=long_terminal_repeat25;Parent=LTR_retrotransposon69;clid=75
seq0	GenomeTools	reading_frame	20272843	20272962	.	+	.	Parent=long_terminal_repeat25;frame=1
seq0	GenomeTools	reading_frame	20272900	20272998	.	-	.	Parent=long_terminal_repeat25;frame=1
seq0	LTRdigest	primer_binding_site	20273058	20273071	7.58	+	.	Parent=LTR_retrotransposon69;trna=Met-CAT;trnaoffset=33;pbsoffset=0;edist=0
seq0	GenomeTools	reading_frame	20273213	20276653	.	+	.	Parent=LTR_retrotransposon69;frame=2
seq0	LTRdigest	protein_match	20274638	20275133	0	+	2	Parent=LTR_retrotransposon69;name=rve;id=PF00665.17;clid=3
seq0	GenomeTools	reading_frame	20275250	20275579	.	-	.	Parent=LTR_retrotransposon69;frame=0
seq0	LTRdigest	protein_match	20275937	20276642	0	+	2	Parent=LTR_retrotransposon69;name=RVT_2;id=PF07727.5
seq0	GenomeTools	reading_frame	20276637	20277437	.	+	.	Parent=LTR_retrotransposon69;frame=0
seq0	LTRdigest	protein_match	20276640	20276697	4.8e-09	+	0	Parent=LTR_retrotransposon69;name=RVT_2;id=PF07727.5
seq0	GenomeTools	reading_frame	20276961	20277185	.	-	.	Parent=LTR_retrotransposon69;frame=2
seq0	LTRharvest	long_terminal_repeat	20277650	20277925	.	?	.	Parent=LTR_retrotransposon69;clid=79
seq0	LTRsift	nucleotide_match	20272783	20277926	.	+	.	Parent=repeat_region69;params=3;target=copia 1 5143
seq0	LTRharvest	target_site_duplication	20277926	20277930	.	?	.	Parent=repeat_region69
###
seq0	LTRharvest	repeat_region	20303212	20310630	.	?	.	ID=repeat_region70;ltrfam=newfam_0 (blood)
seq0	LTRharvest	target_site_duplication	20303212	20303215	.	?	.	Parent=repeat_region70
seq0	LTRharvest	LTR_retrotransposon	20303216	20310626	.	-	.	ID=LTR_retrotransposon70;Parent=repeat_region70;ltr_similarity=100.00;seq_number=0
seq0	LTRharvest	long_terminal_repeat	20303216	20303614	.	?	.	Parent=LTR_retrotransposon70;clid=47
seq0	LTRdigest	RR_tract	20303615	20303629	.	-	.	Parent=LTR_retrotransposon70
seq0	GenomeTools	reading_frame	20303894	20306875	.	-	.	Parent=LTR_retrotransposon70;frame=1
seq0	LTRdigest	protein_match	20304258	20304708	9.36e-36	-	2	Parent=LTR_retrotransposon70;name=rve;id=PF00665.17
seq0	LTRdigest	protein_match	20306046	20306568	1.68e-44	-	2	Parent=LTR_retrotransposon70;name=RVT_1;id=PF00078.18;clid=62
seq0	GenomeTools	reading_frame	20306304	20306690	.	+	.	Parent=LTR_retrotransposon70;frame=1
seq0	GenomeTools	reading_frame	20307287	20307838	.	+	.	Parent=LTR_retrotransposon70;frame=0
seq0	GenomeTools	reading_frame	20307511	20308761	.	-	.	Parent=LTR_retrotransposon70;frame=2
seq0	GenomeTools	reading_frame	20308336	20308650	.	+	.	Parent=LTR_retrotransposon70;frame=2
seq0	GenomeTools	reading_frame	20309355	20309657	.	-	.	Parent=LTR_retrotransposon70;frame=0
seq0	LTRharvest	long_terminal_repeat	20310228	20310626	.	?	.	Parent=LTR_retrotransposon70;clid=52
seq0	LTRsift	nucleotide_match	20303217	20310627	.	+	.	Parent=repeat_region70;params=3;target=blood 1 7410
seq0	LTRharvest	target_site_duplication	20310627	20310630	.	?	.	Parent=repeat_region70
###
seq0	LTRharvest	repeat_region	20407859	20412897	.	?	.	ID=repeat_region71;ltrfam=dmel_14 (flea)
seq0	LTRharvest	target_site_duplication	20407859	20407862	.	?	.	Parent=repeat_region71
seq0	LTRharvest	LTR_retrotransposon	20407863	20412893	.	+	.	ID=LTR_retrotransposon71;Parent=repeat_region71;ltr_similarity=99.28;seq_number=0
seq0	LTRharvest	long_terminal_repeat	20407863	20408141	.	?	.	Parent=LTR_retrotransposon71;clid=87
seq0	GenomeTools	reading_frame	20408624	20412619	.	+	.	Parent=LTR_retrotransposon71;frame=2
seq0	LTRdigest	protein_match	20409479	20409527	4.41e-09	+	2	Parent=LTR_retrotransposon71;name=zf-CCHC;id=PF00098.14;clid=5
seq0	GenomeTools	reading_frame	20409789	20410094	.	-	.	Parent=LTR_retrotransposon71;frame=0
seq0	GenomeTools	reading_frame	20409878	20410204	.	-	.	Parent=LTR_retrotransposon71;frame=1
seq0	LTRdigest	protein_match	20410196	20410697	0	+	2	Parent=LTR_retrotransposon71;name=RVT_1;id=PF00078.18;clid=62
seq0	GenomeTools	reading_frame	20410645	20410914	.	+	.	Parent=LTR_retrotransposon71;frame=1
seq0	GenomeTools	reading_frame	20411665	20411772	.	-	.	Parent=LTR_retrotransposon71;frame=2
seq0	LTRdigest	protein_match	20411723	20412179	1.9e-41	+	2	Parent=LTR_retrotransposon71;name=rve;id=PF00665.17;clid=13
seq0	LTRharvest	long_terminal_repeat	20412617	20412893	.	?	.	ID=long_terminal_repeat26;Parent=LTR_retrotransposon71;clid=81
seq0	GenomeTools	reading_frame	20412681	20412809	.	+	.	Parent=long_terminal_repeat26;frame=0
seq0	LTRsift	nucleotide_match	20407866	20412894	.	+	.	Parent=repeat_region71;params=3;target=flea 1 5034
seq0	LTRharvest	target_site_duplication	20412894	20412897	.	?	.	Parent=repeat_region71
###
seq0	LTRharvest	repeat_region	20576270	20583688	.	?	.	ID=repeat_region72;ltrfam=newfam_0 (blood)
seq0	LTRharvest	target_site_duplication	20576270	20576273	.	?	.	Parent=repeat_region72
seq0	LTRharvest	LTR_retrotransposon	20576274	20583684	.	+	.	ID=LTR_retrotransposon72;Parent=repeat_region72;ltr_similarity=100.00;seq_number=0
seq0	LTRharvest	long_terminal_repeat	20576274	20576672	.	?	.	Parent=LTR_retrotransposon72;clid=47
seq0	GenomeTools	reading_frame	20577241	20577543	.	+	.	Parent=LTR_retrotransposon72;frame=1
seq0	GenomeTools	reading_frame	20578137	20579387	.	+	.	Parent=LTR_retrotransposon72;frame=0
seq0	GenomeTools	reading_frame	20578248	20578562	.	-	.	Parent=LTR_retrotransposon72;frame=1
seq0	GenomeTools	reading_frame	20579060	20579611	.	-	.	Parent=LTR_retrotransposon72;frame=2
seq0	GenomeTools	reading_frame	20580023	20583004	.	+	.	Parent=LTR_retrotransposon72;frame=2
seq0	GenomeTools	reading_frame	20580208	20580594	.	-	.	Parent=LTR_retrotransposon72;frame=0
seq0	LTRdigest	protein_match	20580329	20580851	1.68e-44	+	2	Parent=LTR_retrotransposon72;name=RVT_1;id=PF00078.18;clid=62
seq0	LTRdigest	protein_match	20582189	20582639	9.36e-36	+	2	Parent=LTR_retrotransposon72;name=rve;id=PF00665.17
seq0	LTRdigest	RR_tract	20583271	20583285	.	+	.	Parent=LTR_retrotransposon72
seq0	LTRharvest	long_terminal_repeat	20583286	20583684	.	?	.	Parent=LTR_retrotransposon72;clid=52
seq0	LTRsift	nucleotide_match	20576275	20583685	.	+	.	Parent=repeat_region72;params=3;target=blood 1 7410
seq0	LTRharvest	target_site_duplication	20583685	20583688	.	?	.	Parent=repeat_region72
###
seq0	LTRharvest	repeat_region	20740287	20748127	.	?	.	ID=repeat_region73;ltrfam=dmel_9 (Tirant)
seq0	LTRharvest	target_site_duplication	20740287	20740290	.	?	.	Parent=repeat_region73
seq0	LTRharvest	LTR_retrotransposon	20740291	20748123	.	-	.	ID=LTR_retrotransposon73;Parent=repeat_region73;ltr_similarity=95.11;seq_number=0
seq0	LTRharvest	long_terminal_repeat	20740291	20740720	.	?	.	Parent=LTR_retrotransposon73;clid=40
seq0	LTRdigest	RR_tract	20740718	20740730	.	-	.	Parent=LTR_retrotransposon73
seq0	GenomeTools	reading_frame	20741820	20741981	.	+	.	Parent=LTR_retrotransposon73;frame=2
seq0	GenomeTools	reading_frame	20742325	20744670	.	-	.	Parent=LTR_retrotransposon73;frame=0
seq0	LTRdigest	protein_match	20742698	20743151	3.03e-31	-	1	Parent=LTR_retrotransposon73;name=rve;id=PF00665.17
seq0	LTRdigest	protein_match	20744360	20744882	0	-	1	Parent=LTR_retrotransposon73;name=RVT_1;id=PF00078.18;clid=62
seq0	GenomeTools	reading_frame	20744969	20745283	.	+	.	Parent=LTR_retrotransposon73;frame=1
seq0	GenomeTools	reading_frame	20745198	20745416	.	-	.	Parent=LTR_retrotransposon73;frame=1
seq0	GenomeTools	reading_frame	20745769	20746236	.	+	.	Parent=LTR_retrotransposon73;frame=0
seq0	LTRharvest	long_terminal_repeat	20747674	20748123	.	?	.	ID=long_terminal_repeat27;Parent=LTR_retrotransposon73;clid=24
seq0	GenomeTools	reading_frame	20747690	20748004	.	-	.	Parent=long_terminal_repeat27;frame=2
seq0	LTRsift	nucleotide_match	20740304	20744902	.	+	.	Parent=repeat_region73;params=3;target=Tirant 3928 8526
seq0	LTRharvest	target_site_duplication	20748124	20748127	.	?	.	Parent=repeat_region73
###
seq0	LTRharvest	repeat_region	21041178	21049419	.	?	.	ID=repeat_region74;ltrfam=dmel_9 (Tirant)
seq0	LTRharvest	target_site_duplication	21041178	21041181	.	?	.	Parent=repeat_region74
seq0	LTRharvest	LTR_retrotransposon	21041182	21049415	.	+	.	ID=LTR_retrotransposon74;Parent=repeat_region74;ltr_similarity=96.06;seq_number=0
seq0	LTRharvest	long_terminal_repeat	21041182	21041612	.	?	.	Parent=LTR_retrotransposon74;clid=40
seq0	GenomeTools	reading_frame	21042489	21042725	.	+	.	Parent=LTR_retrotransposon74;frame=2
seq0	GenomeTools	reading_frame	21042752	21043882	.	+	.	Parent=LTR_retrotransposon74;frame=1
seq0	GenomeTools	reading_frame	21042770	21043237	.	-	.	Parent=LTR_retrotransposon74;frame=1
seq0	GenomeTools	reading_frame	21043723	21044037	.	-	.	Parent=LTR_retrotransposon74;frame=2
seq0	GenomeTools	reading_frame	21044125	21047388	.	+	.	Parent=LTR_retrotransposon74;frame=0
seq0	GenomeTools	reading_frame	21044535	21044675	.	-	.	Parent=LTR_retrotransposon74;frame=0
seq0	LTRdigest	protein_match	21044830	21045352	0	+	0	Parent=LTR_retrotransposon74;name=RVT_1;id=PF00078.18;clid=62
seq0	LTRdigest	protein_match	21046561	21047014	3.22e-31	+	0	Parent=LTR_retrotransposon74;name=rve;id=PF00665.17
seq0	LTRdigest	RR_tract	21048985	21048997	.	+	.	Parent=LTR_retrotransposon74
seq0	LTRharvest	long_terminal_repeat	21048995	21049415	.	?	.	Parent=LTR_retrotransposon74;clid=24
seq0	LTRsift	nucleotide_match	21041811	21049394	.	+	.	Parent=repeat_region74;params=3;target=Tirant 948 8526
seq0	LTRharvest	target_site_duplication	21049416	21049419	.	?	.	Parent=repeat_region74
###
seq0	LTRharvest	repeat_region	21199386	21202319	.	?	.	ID=repeat_region75
seq0	LTRharvest	target_site_duplication	21199386	21199389	.	?	.	Parent=repeat_region75
seq0	LTRharvest	LTR_retrotransposon	21199390	21202315	.	+	.	ID=LTR_retrotransposon75;Parent=repeat_region75;ltr_similarity=96.41;seq_number=0
seq0	LTRharvest	long_terminal_repeat	21199390	21199994	.	?	.	ID=long_terminal_repeat28;Parent=LTR_retrotransposon75;clid=74
seq0	GenomeTools	reading_frame	21199402	21199986	.	-	.	Parent=long_terminal_repeat28;frame=1
seq0	GenomeTools	reading_frame	21200493	21200684	.	+	.	Parent=LTR_retrotransposon75;frame=2
seq0	GenomeTools	reading_frame	21200927	21201124	.	+	.	Parent=LTR_retrotransposon75;frame=1
seq0	GenomeTools	reading_frame	21201454	21201759	.	+	.	Parent=LTR_retrotransposon75;frame=0
seq0	LTRdigest	RR_tract	21201675	21201690	.	+	.	Parent=LTR_retrotransposon75
seq0	LTRharvest	long_terminal_repeat	21201704	21202315	.	?	.	ID=long_terminal_repeat29;Parent=LTR_retrotransposon75;clid=74
seq0	GenomeTools	reading_frame	21201717	21202250	.	-	.	Parent=long_terminal_repeat29;frame=2
seq0	GenomeTools	reading_frame	21201854	21202141	.	-	.	Parent=long_terminal_repeat29;frame=0
seq0	LTRharvest	target_site_duplication	21202316	21202319	.	?	.	Parent=repeat_region75
###
seq0	LTRharvest	repeat_region	21347601	21355023	.	?	.	ID=repeat_region76;ltrfam=newfam_0 (blood)
seq0	LTRharvest	target_site_duplication	21347601	21347604	.	?	.	Parent=repeat_region76
seq0	LTRharvest	LTR_retrotransposon	21347605	21355019	.	+	.	ID=LTR_retrotransposon76;Parent=repeat_region76;ltr_similarity=100.00;seq_number=0
seq0	LTRharvest	long_terminal_repeat	21347605	21348003	.	?	.	Parent=LTR_retrotransposon76;clid=47
seq0	GenomeTools	reading_frame	21348573	21348875	.	+	.	Parent=LTR_retrotransposon76;frame=2
seq0	GenomeTools	reading_frame	21349469	21350719	.	+	.	Parent=LTR_retrotransposon76;frame=1
seq0	GenomeTools	reading_frame	21349580	21349894	.	-	.	Parent=LTR_retrotransposon76;frame=1
seq0	GenomeTools	reading_frame	21350392	21350943	.	-	.	Parent=LTR_retrotransposon76;frame=2
seq0	GenomeTools	reading_frame	21350944	21354336	.	+	.	Parent=LTR_retrotransposon76;frame=0
seq0	GenomeTools	reading_frame	21351540	21351926	.	-	.	Parent=LTR_retrotransposon76;frame=0
seq0	LTRdigest	protein_match	21351661	21352183	1.68e-44	+	0	Parent=LTR_retrotransposon76;name=RVT_1;id=PF00078.18;clid=62
seq0	LTRdigest	protein_match	21353521	21353971	9.36e-36	+	0	Parent=LTR_retrotransposon76;name=rve;id=PF00665.17
seq0	LTRdigest	RR_tract	21354606	21354620	.	+	.	Parent=LTR_retrotransposon76
seq0	LTRharvest	long_terminal_repeat	21354621	21355019	.	?	.	Parent=LTR_retrotransposon76;clid=52
seq0	LTRsift	nucleotide_match	21347606	21355020	.	+	.	Parent=repeat_region76;params=3;target=blood 1 7410
seq0	LTRharvest	target_site_duplication	21355020	21355023	.	?	.	Parent=repeat_region76
###
seq0	LTRharvest	repeat_region	21441092	21450234	.	?	.	ID=repeat_region77
seq0	LTRharvest	target_site_duplication	21441092	21441095	.	?	.	Parent=repeat_region77
seq0	LTRharvest	LTR_retrotransposon	21441096	21450230	.	+	.	ID=LTR_retrotransposon77;Parent=repeat_region77;ltr_similarity=100.00;seq_number=0
seq0	LTRharvest	long_terminal_repeat	21441096	21441523	.	?	.	Parent=LTR_retrotransposon77;clid=76
seq0	GenomeTools	reading_frame	21441987	21442283	.	-	.	Parent=LTR_retrotransposon77;frame=0
seq0	GenomeTools	reading_frame	21442401	21448685	.	+	.	Parent=LTR_retrotransposon77;frame=0
seq0	GenomeTools	reading_frame	21443741	21444001	.	-	.	Parent=LTR_retrotransposon77;frame=1
seq0	LTRdigest	protein_match	21445443	21445851	0	+	0	Parent=LTR_retrotransposon77;name=Peptidase_A17;id=PF05380.4;clid=15
seq0	GenomeTools	reading_frame	21446102	21446179	.	+	.	Parent=LTR_retrotransposon77;frame=2
seq0	LTRdigest	protein_match	21446844	21447258	5.92e-16	+	0	Parent=LTR_retrotransposon77;name=rve;id=PF00665.17;clid=67
seq0	GenomeTools	reading_frame	21447334	21447444	.	-	.	Parent=LTR_retrotransposon77;frame=2
seq0	GenomeTools	reading_frame	21448753	21449481	.	+	.	Parent=LTR_retrotransposon77;frame=1
seq0	LTRharvest	long_terminal_repeat	21449803	21450230	.	?	.	Parent=LTR_retrotransposon77;clid=48
seq0	LTRsift	nucleotide_match	21441097	21450231	.	+	.	Parent=repeat_region77;params=3;target=roo 1 9092
seq0	LTRharvest	target_site_duplication	21450231	21450234	.	?	.	Parent=repeat_region77
###
seq0	LTRharvest	repeat_region	21460030	21465268	.	?	.	ID=repeat_region78
seq0	LTRharvest	target_site_duplication	21460030	21460033	.	?	.	Parent=repeat_region78
seq0	LTRharvest	LTR_retrotransposon	21460034	21465264	.	?	.	ID=LTR_retrotransposon78;Parent=repeat_region78;ltr_similarity=96.05;seq_number=0
seq0	LTRharvest	long_terminal_repeat	21460034	21460210	.	?	.	Parent=LTR_retrotransposon78;clid=77
seq0	GenomeTools	reading_frame	21461332	21462099	.	+	.	Parent=LTR_retrotransposon78;frame=2
seq0	GenomeTools	reading_frame	21461752	21462129	.	-	.	Parent=LTR_retrotransposon78;frame=0
seq0	GenomeTools	reading_frame	21462368	21462559	.	-	.	Parent=LTR_retrotransposon78;frame=2
seq0	GenomeTools	reading_frame	21462510	21462878	.	-	.	Parent=LTR_retrotransposon78;frame=1
seq0	GenomeTools	reading_frame	21463107	21463478	.	+	.	Parent=LTR_retrotransposon78;frame=1
seq0	GenomeTools	reading_frame	21464564	21464971	.	+	.	Parent=LTR_retrotransposon78;frame=0
seq0	LTRharvest	long_terminal_repeat	21465092	21465264	.	?	.	Parent=LTR_retrotransposon78;clid=77
seq0	LTRharvest	target_site_duplication	21465265	21465268	.	?	.	Parent=repeat_region78
###
seq0	LTRharvest	repeat_region	21597080	21604774	.	?	.	ID=repeat_region79;ltrfam=MANUAL (roo)
seq0	LTRharvest	target_site_duplication	21597080	21597083	.	?	.	Parent=repeat_region79
seq0	LTRharvest	LTR_retrotransposon	21597084	21604770	.	+	.	ID=LTR_retrotransposon79;Parent=repeat_region79;ltr_similarity=98.84;seq_number=0
seq0	LTRharvest	long_terminal_repeat	21597084	21597512	.	?	.	Parent=LTR_retrotransposon79
seq0	GenomeTools	reading_frame	21597962	21598090	.	-	.	Parent=LTR_retrotransposon79;frame=2
seq0	GenomeTools	reading_frame	21597983	21598357	.	+	.	Parent=LTR_retrotransposon79;frame=2
seq0	GenomeTools	reading_frame	21598357	21604032	.	+	.	Parent=LTR_retrotransposon79;frame=1
seq0	GenomeTools	reading_frame	21599697	21599957	.	-	.	Parent=LTR_retrotransposon79;frame=1
seq0	LTRdigest	protein_match	21601399	21601525	7.22e-19	+	1	Parent=LTR_retrotransposon79;name=Peptidase_A17;id=PF05380.4
seq0	GenomeTools	reading_frame	21601917	21601994	.	+	.	Parent=LTR_retrotransposon79;frame=0
seq0	GenomeTools	reading_frame	21602113	21602343	.	-	.	Parent=LTR_retrotransposon79;frame=0
seq0	LTRdigest	protein_match	21602659	21603073	4.83e-16	+	1	Parent=LTR_retrotransposon79;name=rve;id=PF00665.17;clid=68
seq0	LTRharvest	long_terminal_repeat	21604339	21604770	.	?	.	Parent=LTR_retrotransposon79;clid=48
seq0	LTRsift	nucleotide_match	21597086	21601573	.	+	.	Parent=repeat_region79;params=3;target=roo 1 4490
seq0	LTRharvest	target_site_duplication	21604771	21604774	.	?	.	Parent=repeat_region79
###
seq0	LTRharvest	repeat_region	21653243	21656499	.	?	.	ID=repeat_region80
seq0	LTRharvest	target_site_duplication	21653243	21653246	.	?	.	Parent=repeat_region80
seq0	LTRharvest	LTR_retrotransposon	21653247	21656495	.	+	.	ID=LTR_retrotransposon80;Parent=repeat_region80;ltr_similarity=98.30;seq_number=0
seq0	LTRharvest	long_terminal_repeat	21653247	21653599	.	?	.	Parent=LTR_retrotransposon80
seq0	GenomeTools	reading_frame	21653566	21654510	.	+	.	Parent=LTR_retrotransposon80;frame=1
seq0	GenomeTools	reading_frame	21653635	21654045	.	-	.	Parent=LTR_retrotransposon80;frame=2
seq0	GenomeTools	reading_frame	21654321	21654419	.	+	.	Parent=LTR_retrotransposon80;frame=0
seq0	LTRdigest	protein_match	21654409	21654460	1.74e-08	+	1	Parent=LTR_retrotransposon80;name=zf-CCHC;id=PF00098.14;clid=0
seq0	GenomeTools	reading_frame	21655169	21655321	.	+	.	Parent=LTR_retrotransposon80;frame=2
seq0	LTRdigest	protein_match	21655187	21655319	3.9e-10	+	2	Parent=LTR_retrotransposon80;name=rve;id=PF00665.17;clid=83
seq0	GenomeTools	reading_frame	21655208	21655378	.	-	.	Parent=LTR_retrotransposon80;frame=1
seq0	GenomeTools	reading_frame	21656070	21656294	.	-	.	Parent=LTR_retrotransposon80;frame=0
seq0	LTRharvest	long_terminal_repeat	21656148	21656495	.	?	.	Parent=LTR_retrotransposon80
seq0	LTRsift	nucleotide_match	21654786	21656494	.	+	.	Parent=repeat_region80;params=3;target=invader4 1367 3105
seq0	LTRharvest	target_site_duplication	21656496	21656499	.	?	.	Parent=repeat_region80
###
seq0	LTRharvest	repeat_region	21691878	21698298	.	?	.	ID=repeat_region81;ltrfam=dmel_6 (Burdock)
seq0	LTRharvest	target_site_duplication	21691878	21691881	.	?	.	Parent=repeat_region81
seq0	LTRharvest	LTR_retrotransposon	21691882	21698294	.	-	.	ID=LTR_retrotransposon81;Parent=repeat_region81;ltr_similarity=100.00;seq_number=0
seq0	LTRharvest	long_terminal_repeat	21691882	21692157	.	?	.	Parent=LTR_retrotransposon81
seq0	LTRdigest	RR_tract	21692156	21692168	.	-	.	Parent=LTR_retrotransposon81
seq0	GenomeTools	reading_frame	21692901	21693041	.	+	.	Parent=LTR_retrotransposon81;frame=2
seq0	GenomeTools	reading_frame	21693176	21696142	.	-	.	Parent=LTR_retrotransposon81;frame=1
seq0	LTRdigest	protein_match	21693426	21693867	2.54e-30	-	2	Parent=LTR_retrotransposon81;name=rve;id=PF00665.17;clid=86
seq0	GenomeTools	reading_frame	21694157	21694441	.	+	.	Parent=LTR_retrotransposon81;frame=1
seq0	LTRdigest	protein_match	21695118	21695637	0	-	2	Parent=LTR_retrotransposon81;name=RVT_1;id=PF00078.18;clid=62
seq0	GenomeTools	reading_frame	21696238	21697728	.	-	.	Parent=LTR_retrotransposon81;frame=2
seq0	GenomeTools	reading_frame	21696291	21696665	.	-	.	Parent=LTR_retrotransposon81;frame=0
seq0	GenomeTools	reading_frame	21696931	21697077	.	+	.	Parent=LTR_retrotransposon81;frame=0
seq0	LTRharvest	long_terminal_repeat	21698019	21698294	.	?	.	Parent=LTR_retrotransposon81;clid=86
seq0	LTRsift	nucleotide_match	21691883	21698295	.	+	.	Parent=repeat_region81;params=3;target=Burdock 1 6411
seq0	LTRharvest	target_site_duplication	21698295	21698298	.	?	.	Parent=repeat_region81
###
seq0	LTRharvest	repeat_region	21981748	21990882	.	?	.	ID=repeat_region82;ltrfam=MANUAL (roo);flcand=yes
seq0	LTRharvest	target_site_duplication	21981748	21981751	.	?	.	Parent=repeat_region82
seq0	LTRsift	nucleotide_match	21981749	21990844	.	+	.	Parent=repeat_region82;params=3;target=roo 1 9082
seq0	LTRharvest	LTR_retrotransposon	21981752	21990878	.	-	.	ID=LTR_retrotransposon82;Parent=repeat_region82;ltr_similarity=93.74;seq_number=0
seq0	LTRharvest	long_terminal_repeat	21981752	21982203	.	?	.	Parent=LTR_retrotransposon82
seq0	GenomeTools	reading_frame	21982485	21989564	.	-	.	Parent=LTR_retrotransposon82;frame=0
seq0	GenomeTools	reading_frame	21983207	21983326	.	+	.	Parent=LTR_retrotransposon82;frame=0
seq0	LTRdigest	protein_match	21984706	21985120	5.91e-16	-	1	Parent=LTR_retrotransposon82;name=rve;id=PF00665.17;clid=71
seq0	GenomeTools	reading_frame	21985437	21985667	.	+	.	Parent=LTR_retrotransposon82;frame=1
seq0	LTRdigest	protein_match	21986113	21986521	0	-	1	Parent=LTR_retrotransposon82;name=Peptidase_A17;id=PF05380.4
seq0	GenomeTools	reading_frame	21987362	21987466	.	-	.	Parent=LTR_retrotransposon82;frame=1
seq0	GenomeTools	reading_frame	21987964	21988224	.	+	.	Parent=LTR_retrotransposon82;frame=2
seq0	GenomeTools	reading_frame	21989836	21989943	.	-	.	Parent=LTR_retrotransposon82;frame=2
seq0	LTRharvest	long_terminal_repeat	21990416	21990878	.	?	.	Parent=LTR_retrotransposon82;clid=48
seq0	LTRharvest	target_site_duplication	21990879	21990882	.	?	.	Parent=repeat_region82
###
seq0	LTRharvest	repeat_region	22066503	22071946	.	?	.	ID=repeat_region83
seq0	LTRharvest	target_site_duplication	22066503	22066506	.	?	.	Parent=repeat_region83
seq0	LTRharvest	LTR_retrotransposon	22066507	22071942	.	+	.	ID=LTR_retrotransposon83;Parent=repeat_region83;ltr_similarity=96.65;seq_number=0
seq0	LTRharvest	long_terminal_repeat	22066507	22067157	.	?	.	Parent=LTR_retrotransposon83;clid=82
seq0	GenomeTools	reading_frame	22066517	22067167	.	+	.	Parent=LTR_retrotransposon83;frame=1
seq0	GenomeTools	reading_frame	22068793	22069020	.	+	.	Parent=LTR_retrotransposon83;frame=0
seq0	GenomeTools	reading_frame	22069062	22069412	.	-	.	Parent=LTR_retrotransposon83;frame=1
seq0	GenomeTools	reading_frame	22069089	22069349	.	+	.	Parent=LTR_retrotransposon83;frame=2
seq0	GenomeTools	reading_frame	22069897	22070112	.	-	.	Parent=LTR_retrotransposon83;frame=0
seq0	GenomeTools	reading_frame	22070042	22070206	.	-	.	Parent=LTR_retrotransposon83;frame=2
seq0	LTRdigest	RR_tract	22071256	22071263	.	+	.	Parent=LTR_retrotransposon83
seq0	LTRharvest	long_terminal_repeat	22071287	22071942	.	?	.	Parent=LTR_retrotransposon83;clid=82
seq0	LTRharvest	target_site_duplication	22071943	22071946	.	?	.	Parent=repeat_region83
###
seq0	LTRharvest	repeat_region	22201403	22206556	.	?	.	ID=repeat_region84
seq0	LTRharvest	target_site_duplication	22201403	22201407	.	?	.	Parent=repeat_region84
seq0	LTRharvest	LTR_retrotransposon	22201408	22206551	.	-	.	ID=LTR_retrotransposon84;Parent=repeat_region84;ltr_similarity=100.00;seq_number=0
seq0	LTRharvest	long_terminal_repeat	22201408	22201683	.	?	.	ID=long_terminal_repeat30;Parent=LTR_retrotransposon84;clid=83
seq0	GenomeTools	reading_frame	22201478	22201630	.	+	.	Parent=long_terminal_repeat30;frame=1
seq0	GenomeTools	reading_frame	22201501	22201620	.	-	.	Parent=long_terminal_repeat30;frame=2
seq0	GenomeTools	reading_frame	22201893	22206119	.	-	.	Parent=LTR_retrotransposon84;frame=0
seq0	LTRdigest	protein_match	22202632	22203394	0	-	1	Parent=LTR_retrotransposon84;name=RVT_2;id=PF07727.5;clid=2
seq0	LTRdigest	protein_match	22204198	22204693	0	-	1	Parent=LTR_retrotransposon84;name=rve;id=PF00665.17;clid=3
seq0	GenomeTools	reading_frame	22205048	22205218	.	-	.	Parent=LTR_retrotransposon84;frame=1
seq0	GenomeTools	reading_frame	22205898	22206251	.	+	.	Parent=LTR_retrotransposon84;frame=2
seq0	LTRdigest	primer_binding_site	22206262	22206275	7.58	-	.	Parent=LTR_retrotransposon84;trna=Met-CAT;trnaoffset=33;pbsoffset=0;edist=0
seq0	LTRharvest	long_terminal_repeat	22206276	22206551	.	?	.	ID=long_terminal_repeat31;Parent=LTR_retrotransposon84;clid=79
seq0	GenomeTools	reading_frame	22206346	22206498	.	+	.	Parent=long_terminal_repeat31;frame=0
seq0	LTRsift	nucleotide_match	22201409	22206552	.	+	.	Parent=repeat_region84;params=3;target=copia 1 5143
seq0	LTRharvest	target_site_duplication	22206552	22206556	.	?	.	Parent=repeat_region84
###
seq0	LTRharvest	repeat_region	22229463	22234308	.	?	.	ID=repeat_region85;ltrfam=?dmel_15
seq0	LTRharvest	target_site_duplication	22229463	22229466	.	?	.	Parent=repeat_region85
seq0	LTRharvest	LTR_retrotransposon	22229467	22234304	.	-	.	ID=LTR_retrotransposon85;Parent=repeat_region85;ltr_similarity=97.60;seq_number=0
seq0	LTRharvest	long_terminal_repeat	22229467	22229630	.	?	.	Parent=LTR_retrotransposon85;clid=105
seq0	GenomeTools	reading_frame	22229548	22229790	.	-	.	Parent=LTR_retrotransposon85;frame=2
seq0	LTRdigest	RR_tract	22229602	22229626	.	-	.	Parent=LTR_retrotransposon85
seq0	GenomeTools	reading_frame	22229892	22230179	.	+	.	Parent=LTR_retrotransposon85;frame=2
seq0	GenomeTools	reading_frame	22230128	22231006	.	-	.	Parent=LTR_retrotransposon85;frame=1
seq0	LTRdigest	protein_match	22230165	22230540	2.83e-34	-	2	Parent=LTR_retrotransposon85;name=rve;id=PF00665.17;clid=69
seq0	GenomeTools	reading_frame	22230277	22230546	.	+	.	Parent=LTR_retrotransposon85;frame=0
seq0	GenomeTools	reading_frame	22230873	22232030	.	-	.	Parent=LTR_retrotransposon85;frame=0
seq0	LTRdigest	protein_match	22231564	22231900	3.7e-29	-	1	Parent=LTR_retrotransposon85;name=RVT_1;id=PF00078.18;clid=55
seq0	LTRdigest	protein_match	22232221	22232488	5.89e-12	-	1	Parent=LTR_retrotransposon85;name=RVP;id=PF00077.11;clid=19
seq0	GenomeTools	reading_frame	22232573	22232719	.	+	.	Parent=LTR_retrotransposon85;frame=1
seq0	LTRdigest	protein_match	22232620	22232665	1.48e-08	-	1	Parent=LTR_retrotransposon85;name=zf-CCHC;id=PF00098.14
seq0	LTRdigest	primer_binding_site	22234126	22234138	12.8	-	.	Parent=LTR_retrotransposon85;trna=Leu-CAA;trnaoffset=2;pbsoffset=1;edist=0
seq0	LTRharvest	long_terminal_repeat	22234138	22234304	.	?	.	Parent=LTR_retrotransposon85
seq0	LTRharvest	target_site_duplication	22234305	22234308	.	?	.	Parent=repeat_region85
###
seq0	LTRharvest	repeat_region	22269689	22272608	.	?	.	ID=repeat_region86
seq0	LTRharvest	target_site_duplication	22269689	22269692	.	?	.	Parent=repeat_region86
seq0	LTRharvest	LTR_retrotransposon	22269693	22272604	.	-	.	ID=LTR_retrotransposon86;Parent=repeat_region86;ltr_similarity=95.62;seq_number=0
seq0	LTRharvest	long_terminal_repeat	22269693	22269825	.	?	.	Parent=LTR_retrotransposon86
seq0	GenomeTools	reading_frame	22270185	22270418	.	-	.	Parent=LTR_retrotransposon86;frame=2
seq0	LTRdigest	protein_match	22270285	22270654	1.45e-18	-	0	Parent=LTR_retrotransposon86;name=rve;id=PF00665.17;clid=83
seq0	GenomeTools	reading_frame	22270883	22271098	.	+	.	Parent=LTR_retrotransposon86;frame=2
seq0	GenomeTools	reading_frame	22270891	22271976	.	-	.	Parent=LTR_retrotransposon86;frame=1
seq0	GenomeTools	reading_frame	22271281	22271424	.	+	.	Parent=LTR_retrotransposon86;frame=1
seq0	LTRdigest	protein_match	22271540	22272017	2.38e-44	-	2	ID=protein_match7;Parent=LTR_retrotransposon86;name=RVT_1;id=PF00078.18;clid=62
seq0	GenomeTools	reading_frame	22271847	22271927	.	+	.	Parent=protein_match7;frame=0
seq0	GenomeTools	reading_frame	22272074	22272505	.	-	.	Parent=LTR_retrotransposon86;frame=0
seq0	LTRdigest	primer_binding_site	22272456	22272468	12.8	-	.	Parent=LTR_retrotransposon86;trna=Leu-CAA;trnaoffset=2;pbsoffset=1;edist=0
seq0	LTRharvest	long_terminal_repeat	22272468	22272604	.	?	.	Parent=LTR_retrotransposon86
seq0	LTRharvest	target_site_duplication	22272605	22272608	.	?	.	Parent=repeat_region86
###
seq0	LTRharvest	repeat_region	22283447	22290104	.	?	.	ID=repeat_region87;ltrfam=MANUAL (gypsy4)
seq0	LTRharvest	target_site_duplication	22283447	22283450	.	?	.	Parent=repeat_region87
seq0	LTRharvest	LTR_retrotransposon	22283451	22290100	.	-	.	ID=LTR_retrotransposon87;Parent=repeat_region87;ltr_similarity=99.30;seq_number=0
seq0	LTRharvest	long_terminal_repeat	22283451	22283737	.	?	.	Parent=LTR_retrotransposon87
seq0	GenomeTools	reading_frame	22283624	22283830	.	+	.	Parent=LTR_retrotransposon87;frame=2
seq0	GenomeTools	reading_frame	22283642	22285132	.	-	.	Parent=LTR_retrotransposon87;frame=0
seq0	LTRdigest	protein_match	22283730	22285119	0	-	1	ID=protein_match8;Parent=LTR_retrotransposon87;name=Gypsy;id=PF07253.2;clid=3
seq0	GenomeTools	reading_frame	22284214	22284381	.	+	.	Parent=protein_match8;frame=1
seq0	LTRdigest	RR_tract	22283736	22283744	.	-	.	Parent=LTR_retrotransposon87
seq0	GenomeTools	reading_frame	22285236	22287809	.	-	.	Parent=LTR_retrotransposon87;frame=2
seq0	LTRdigest	protein_match	22285534	22285960	4.03e-31	-	0	Parent=LTR_retrotransposon87;name=rve;id=PF00665.17;clid=86
seq0	GenomeTools	reading_frame	22285794	22286090	.	+	.	Parent=LTR_retrotransposon87;frame=0
seq0	LTRdigest	protein_match	22287211	22287736	0	-	0	Parent=LTR_retrotransposon87;name=RVT_1;id=PF00078.18;clid=62
seq0	GenomeTools	reading_frame	22288360	22288455	.	-	.	Parent=LTR_retrotransposon87;frame=1
seq0	LTRharvest	long_terminal_repeat	22289814	22290100	.	?	.	Parent=LTR_retrotransposon87;clid=103
seq0	LTRsift	nucleotide_match	22283452	22289010	.	+	.	Parent=repeat_region87;params=3;target=gypsy4 1308 6852
seq0	LTRharvest	target_site_duplication	22290101	22290104	.	?	.	Parent=repeat_region87
###
seq0	LTRharvest	repeat_region	22315668	22318162	.	?	.	ID=repeat_region88
seq0	LTRharvest	target_site_duplication	22315668	22315672	.	?	.	Parent=repeat_region88
seq0	LTRharvest	LTR_retrotransposon	22315673	22318157	.	-	.	ID=LTR_retrotransposon88;Parent=repeat_region88;ltr_similarity=97.56;seq_number=0
seq0	LTRharvest	long_terminal_repeat	22315673	22315877	.	?	.	Parent=LTR_retrotransposon88
seq0	GenomeTools	reading_frame	22315913	22317157	.	-	.	Parent=LTR_retrotransposon88;frame=1
seq0	GenomeTools	reading_frame	22316139	22316249	.	+	.	Parent=LTR_retrotransposon88;frame=1
seq0	GenomeTools	reading_frame	22316182	22316304	.	-	.	Parent=LTR_retrotransposon88;frame=2
seq0	GenomeTools	reading_frame	22316219	22316389	.	+	.	Parent=LTR_retrotransposon88;frame=0
seq0	GenomeTools	reading_frame	22316226	22316585	.	-	.	Parent=LTR_retrotransposon88;frame=0
seq0	LTRdigest	protein_match	22316613	22317315	0	-	2	Parent=LTR_retrotransposon88;name=RVT_2;id=PF07727.5;clid=4
seq0	GenomeTools	reading_frame	22317340	22317549	.	+	.	Parent=LTR_retrotransposon88;frame=2
seq0	LTRdigest	protein_match	22317682	22317817	5.27e-12	-	1	Parent=LTR_retrotransposon88;name=rve;id=PF00665.17;clid=76
seq0	LTRdigest	primer_binding_site	22317936	22317949	7.58	-	.	Parent=LTR_retrotransposon88;trna=Met-CAT;trnaoffset=33;pbsoffset=3;edist=0
seq0	LTRharvest	long_terminal_repeat	22317953	22318157	.	?	.	Parent=LTR_retrotransposon88;clid=112
seq0	LTRsift	nucleotide_match	22315674	22318156	.	+	.	Parent=repeat_region88;params=3;target=frogger 1 2483
seq0	LTRharvest	target_site_duplication	22318158	22318162	.	?	.	Parent=repeat_region88
###
seq0	LTRharvest	repeat_region	22329285	22334337	.	?	.	ID=repeat_region89;ltrfam=dmel_17 (invader2)
seq0	LTRharvest	target_site_duplication	22329285	22329288	.	?	.	Parent=repeat_region89
seq0	LTRharvest	LTR_retrotransposon	22329289	22334333	.	-	.	ID=LTR_retrotransposon89;Parent=repeat_region89;ltr_similarity=92.16;seq_number=0
seq0	LTRharvest	long_terminal_repeat	22329289	22329544	.	?	.	Parent=LTR_retrotransposon89
seq0	LTRdigest	protein_match	22330240	22330570	8.1e-23	-	1	Parent=LTR_retrotransposon89;name=rve;id=PF00665.17;clid=16
seq0	GenomeTools	reading_frame	22330512	22331789	.	-	.	Parent=LTR_retrotransposon89;frame=0
seq0	LTRdigest	protein_match	22331608	22331830	1.17e-20	-	1	Parent=LTR_retrotransposon89;name=RVT_1;id=PF00078.18;clid=62
seq0	GenomeTools	reading_frame	22331981	22332151	.	-	.	Parent=LTR_retrotransposon89;frame=1
seq0	GenomeTools	reading_frame	22332205	22334025	.	-	.	Parent=LTR_retrotransposon89;frame=2
seq0	LTRdigest	protein_match	22332923	22332971	1.73e-09	-	0	Parent=LTR_retrotransposon89;name=zf-CCHC;id=PF00098.14;clid=2
seq0	GenomeTools	reading_frame	22333432	22333680	.	+	.	Parent=LTR_retrotransposon89;frame=0
seq0	GenomeTools	reading_frame	22333466	22334071	.	+	.	Parent=LTR_retrotransposon89;frame=1
seq0	GenomeTools	reading_frame	22333707	22333883	.	+	.	Parent=LTR_retrotransposon89;frame=2
seq0	LTRdigest	primer_binding_site	22334056	22334066	10.8	-	.	Parent=LTR_retrotransposon89;trna=Leu-CAA;trnaoffset=2;pbsoffset=1;edist=0
seq0	LTRharvest	long_terminal_repeat	22334066	22334333	.	?	.	Parent=LTR_retrotransposon89;clid=102
seq0	LTRsift	nucleotide_match	22329290	22332201	.	+	.	Parent=repeat_region89;params=3;target=invader2 2243 5124
seq0	LTRharvest	target_site_duplication	22334334	22334337	.	?	.	Parent=repeat_region89
###
seq0	LTRharvest	repeat_region	22498394	22507487	.	?	.	ID=repeat_region90;ltrfam=MANUAL (roo);flcand=yes
seq0	LTRharvest	target_site_duplication	22498394	22498397	.	?	.	Parent=repeat_region90
seq0	LTRharvest	LTR_retrotransposon	22498398	22507483	.	-	.	ID=LTR_retrotransposon90;Parent=repeat_region90;ltr_similarity=98.61;seq_number=0
seq0	LTRharvest	long_terminal_repeat	22498398	22498830	.	?	.	Parent=LTR_retrotransposon90
seq0	GenomeTools	reading_frame	22499445	22506209	.	-	.	Parent=LTR_retrotransposon90;frame=2
seq0	LTRdigest	protein_match	22501351	22501765	5.88e-16	-	0	Parent=LTR_retrotransposon90;name=rve;id=PF00665.17;clid=78
seq0	GenomeTools	reading_frame	22502082	22502312	.	+	.	Parent=LTR_retrotransposon90;frame=0
seq0	GenomeTools	reading_frame	22502431	22502508	.	-	.	Parent=LTR_retrotransposon90;frame=1
seq0	LTRdigest	protein_match	22502758	22503166	0	-	0	Parent=LTR_retrotransposon90;name=Peptidase_A17;id=PF05380.4
seq0	GenomeTools	reading_frame	22504609	22504869	.	+	.	Parent=LTR_retrotransposon90;frame=1
seq0	GenomeTools	reading_frame	22506209	22506583	.	-	.	Parent=LTR_retrotransposon90;frame=0
seq0	GenomeTools	reading_frame	22506476	22506604	.	+	.	Parent=LTR_retrotransposon90;frame=2
seq0	LTRharvest	long_terminal_repeat	22507056	22507483	.	?	.	Parent=LTR_retrotransposon90;clid=48
seq0	LTRsift	nucleotide_match	22498399	22507484	.	+	.	Parent=repeat_region90;params=3;target=roo 1 9092
seq0	LTRharvest	target_site_duplication	22507484	22507487	.	?	.	Parent=repeat_region90
###
seq0	LTRharvest	repeat_region	22657876	22666457	.	?	.	ID=repeat_region91;ltrfam=dmel_18 (Max-element)
seq0	LTRharvest	target_site_duplication	22657876	22657879	.	?	.	Parent=repeat_region91
seq0	LTRharvest	LTR_retrotransposon	22657880	22666453	.	+	.	ID=LTR_retrotransposon91;Parent=repeat_region91;ltr_similarity=99.38;seq_number=0
seq0	LTRharvest	long_terminal_repeat	22657880	22658200	.	?	.	Parent=LTR_retrotransposon91
seq0	LTRdigest	primer_binding_site	22658204	22658218	15	+	.	Parent=LTR_retrotransposon91;trna=Tyr-GTA;trnaoffset=0;pbsoffset=3;edist=0
seq0	GenomeTools	reading_frame	22659532	22659963	.	-	.	Parent=LTR_retrotransposon91;frame=1
seq0	GenomeTools	reading_frame	22659607	22665096	.	+	.	Parent=LTR_retrotransposon91;frame=2
seq0	GenomeTools	reading_frame	22660554	22660802	.	-	.	Parent=LTR_retrotransposon91;frame=2
seq0	GenomeTools	reading_frame	22661114	22661233	.	+	.	Parent=LTR_retrotransposon91;frame=0
seq0	LTRdigest	protein_match	22662808	22663282	0	+	2	Parent=LTR_retrotransposon91;name=Peptidase_A17;id=PF05380.4
seq0	GenomeTools	reading_frame	22663868	22664290	.	-	.	Parent=LTR_retrotransposon91;frame=0
seq0	LTRdigest	protein_match	22664185	22664659	3.33e-17	+	2	Parent=LTR_retrotransposon91;name=rve;id=PF00665.17;clid=87
seq0	GenomeTools	reading_frame	22665417	22665893	.	+	.	Parent=LTR_retrotransposon91;frame=1
seq0	LTRdigest	RR_tract	22666120	22666133	.	+	.	Parent=LTR_retrotransposon91
seq0	LTRharvest	long_terminal_repeat	22666132	22666453	.	?	.	Parent=LTR_retrotransposon91;clid=83
seq0	LTRsift	nucleotide_match	22658600	22666454	.	+	.	Parent=repeat_region91;params=3;target=Max-element 680 8556
seq0	LTRharvest	target_site_duplication	22666454	22666457	.	?	.	Parent=repeat_region91
###
seq0	LTRharvest	repeat_region	22780914	22786615	.	?	.	ID=repeat_region92
seq0	LTRharvest	target_site_duplication	22780914	22780917	.	?	.	Parent=repeat_region92
seq0	LTRharvest	LTR_retrotransposon	22780918	22786611	.	+	.	ID=LTR_retrotransposon92;Parent=repeat_region92;ltr_similarity=96.12;seq_number=0
seq0	LTRharvest	long_terminal_repeat	22780918	22781433	.	?	.	Parent=LTR_retrotransposon92
seq0	LTRdigest	primer_binding_site	22781433	22781447	15	+	.	Parent=LTR_retrotransposon92;trna=Lys-CTT;trnaoffset=0;pbsoffset=1;edist=0
seq0	GenomeTools	reading_frame	22781756	22782958	.	+	.	Parent=LTR_retrotransposon92;frame=1
seq0	GenomeTools	reading_frame	22781861	22782052	.	-	.	Parent=LTR_retrotransposon92;frame=2
seq0	GenomeTools	reading_frame	22783156	22783608	.	-	.	Parent=LTR_retrotransposon92;frame=0
seq0	GenomeTools	reading_frame	22783245	22783334	.	-	.	Parent=LTR_retrotransposon92;frame=1
seq0	GenomeTools	reading_frame	22784007	22784543	.	+	.	Parent=LTR_retrotransposon92;frame=2
seq0	LTRdigest	protein_match	22784025	22784265	2.04e-25	+	2	Parent=LTR_retrotransposon92;name=RVT_1;id=PF00078.18;clid=62
seq0	GenomeTools	reading_frame	22784719	22786113	.	+	.	Parent=LTR_retrotransposon92;frame=0
seq0	LTRdigest	protein_match	22784989	22785106	7.04e-11	+	0	Parent=LTR_retrotransposon92;name=Gypsy;id=PF07253.2;clid=13
seq0	LTRdigest	protein_match	22785169	22785745	9.45e-13	+	0	Parent=LTR_retrotransposon92;name=Gypsy;id=PF07253.2;clid=8
seq0	LTRdigest	RR_tract	22786089	22786101	.	+	.	Parent=LTR_retrotransposon92
seq0	LTRharvest	long_terminal_repeat	22786099	22786611	.	?	.	Parent=LTR_retrotransposon92;clid=17
seq0	LTRharvest	target_site_duplication	22786612	22786615	.	?	.	Parent=repeat_region92
###
seq0	LTRharvest	repeat_region	22791517	22800505	.	?	.	ID=repeat_region93;ltrfam=?dmel_19
seq0	LTRharvest	target_site_duplication	22791517	22791520	.	?	.	Parent=repeat_region93
seq0	LTRharvest	LTR_retrotransposon	22791521	22800501	.	+	.	ID=LTR_retrotransposon93;Parent=repeat_region93;ltr_similarity=99.37;seq_number=0
seq0	LTRharvest	long_terminal_repeat	22791521	22792319	.	?	.	Parent=LTR_retrotransposon93;clid=72
seq0	GenomeTools	reading_frame	22795003	22796739	.	+	.	Parent=LTR_retrotransposon93;frame=2
seq0	LTRdigest	protein_match	22796855	22796987	2.94e-34	+	0	Parent=LTR_retrotransposon93;name=Peptidase_A17;id=PF05380.4
seq0	LTRdigest	protein_match	22796991	22797327	0	+	1	ID=protein_match9;Parent=LTR_retrotransposon93;name=Peptidase_A17;id=PF05380.4
seq0	GenomeTools	reading_frame	22797008	22797304	.	+	.	Parent=protein_match9;frame=0
seq0	GenomeTools	reading_frame	22797174	22799129	.	+	.	Parent=LTR_retrotransposon93;frame=1
seq0	GenomeTools	reading_frame	22797948	22798226	.	-	.	Parent=LTR_retrotransposon93;frame=1
seq0	LTRdigest	protein_match	22798203	22798701	8.68e-14	+	1	Parent=LTR_retrotransposon93;name=rve;id=PF00665.17;clid=87
seq0	GenomeTools	reading_frame	22799626	22800060	.	-	.	Parent=LTR_retrotransposon93;frame=0
seq0	LTRharvest	long_terminal_repeat	22799705	22800501	.	?	.	ID=long_terminal_repeat32;Parent=LTR_retrotransposon93;clid=71
seq0	GenomeTools	reading_frame	22800050	22800346	.	-	.	Parent=long_terminal_repeat32;frame=2
seq0	LTRharvest	target_site_duplication	22800502	22800505	.	?	.	Parent=repeat_region93
###
seq0	LTRharvest	repeat_region	22835714	22841785	.	?	.	ID=repeat_region94
seq0	LTRharvest	target_site_duplication	22835714	22835717	.	?	.	Parent=repeat_region94
seq0	LTRharvest	LTR_retrotransposon	22835718	22841781	.	+	.	ID=LTR_retrotransposon94;Parent=repeat_region94;ltr_similarity=97.03;seq_number=0
seq0	LTRharvest	long_terminal_repeat	22835718	22836221	.	?	.	Parent=LTR_retrotransposon94
seq0	LTRdigest	primer_binding_site	22836221	22836235	15	+	.	Parent=LTR_retrotransposon94;trna=Lys-CTT;trnaoffset=0;pbsoffset=1;edist=0
seq0	GenomeTools	reading_frame	22836931	22837893	.	+	.	Parent=LTR_retrotransposon94;frame=1
seq0	GenomeTools	reading_frame	22837036	22837227	.	-	.	Parent=LTR_retrotransposon94;frame=0
seq0	GenomeTools	reading_frame	22838334	22838786	.	-	.	Parent=LTR_retrotransposon94;frame=1
seq0	GenomeTools	reading_frame	22839185	22839721	.	+	.	Parent=LTR_retrotransposon94;frame=2
seq0	LTRdigest	protein_match	22839203	22839443	2.19e-25	+	2	Parent=LTR_retrotransposon94;name=RVT_1;id=PF00078.18;clid=62
seq0	GenomeTools	reading_frame	22839897	22840859	.	+	.	Parent=LTR_retrotransposon94;frame=0
seq0	LTRdigest	protein_match	22840167	22840284	7.53e-11	+	0	Parent=LTR_retrotransposon94;name=Gypsy;id=PF07253.2;clid=13
seq0	GenomeTools	reading_frame	22840856	22841026	.	-	.	Parent=LTR_retrotransposon94;frame=2
seq0	LTRdigest	RR_tract	22841266	22841278	.	+	.	Parent=LTR_retrotransposon94
seq0	LTRharvest	long_terminal_repeat	22841277	22841781	.	?	.	Parent=LTR_retrotransposon94;clid=17
seq0	LTRharvest	target_site_duplication	22841782	22841785	.	?	.	Parent=repeat_region94
###
seq0	LTRharvest	repeat_region	22950622	22956085	.	?	.	ID=repeat_region95;ltrfam=dmel_17_2 (invader3)
seq0	LTRharvest	target_site_duplication	22950622	22950625	.	?	.	Parent=repeat_region95
seq0	LTRharvest	LTR_retrotransposon	22950626	22956081	.	-	.	ID=LTR_retrotransposon95;Parent=repeat_region95;ltr_similarity=94.41;seq_number=0
seq0	LTRharvest	long_terminal_repeat	22950626	22950925	.	?	.	Parent=LTR_retrotransposon95;clid=91
seq0	GenomeTools	reading_frame	22951063	22953216	.	-	.	Parent=LTR_retrotransposon95;frame=0
seq0	LTRdigest	protein_match	22951481	22951937	3.72e-42	-	1	ID=protein_match10;Parent=LTR_retrotransposon95;name=rve;id=PF00665.17;clid=16
seq0	GenomeTools	reading_frame	22951507	22951776	.	+	.	Parent=protein_match10;frame=2
seq0	LTRdigest	protein_match	22952969	22953251	4.33e-30	-	1	Parent=LTR_retrotransposon95;name=RVT_1;id=PF00078.18;clid=62
seq0	LTRdigest	protein_match	22953286	22953463	1.23e-17	-	2	Parent=LTR_retrotransposon95;name=RVT_1;id=PF00078.18;clid=62
seq0	GenomeTools	reading_frame	22954464	22955768	.	-	.	Parent=LTR_retrotransposon95;frame=1
seq0	GenomeTools	reading_frame	22955207	22955437	.	+	.	Parent=LTR_retrotransposon95;frame=0
seq0	GenomeTools	reading_frame	22955220	22955345	.	+	.	Parent=LTR_retrotransposon95;frame=1
seq0	GenomeTools	reading_frame	22955438	22955584	.	-	.	Parent=LTR_retrotransposon95;frame=2
seq0	LTRharvest	long_terminal_repeat	22955778	22956081	.	?	.	Parent=LTR_retrotransposon95
seq0	LTRsift	nucleotide_match	22950636	22956082	.	+	.	Parent=repeat_region95;params=3;target=invader3 1 5484
seq0	LTRharvest	target_site_duplication	22956082	22956085	.	?	.	Parent=repeat_region95
###
seq0	LTRharvest	repeat_region	23004543	23009700	.	?	.	ID=repeat_region96;ltrfam=dmel_4 (copia)
seq0	LTRharvest	target_site_duplication	23004543	23004546	.	?	.	Parent=repeat_region96
seq0	LTRsift	nucleotide_match	23004547	23009695	.	+	.	Parent=repeat_region96;params=3;target=copia 1 5143
seq0	LTRharvest	LTR_retrotransposon	23004547	23009696	.	-	.	ID=LTR_retrotransposon96;Parent=repeat_region96;ltr_similarity=98.92;seq_number=0
seq0	LTRharvest	long_terminal_repeat	23004547	23004824	.	?	.	ID=long_terminal_repeat33;Parent=LTR_retrotransposon96;clid=75
seq0	GenomeTools	reading_frame	23004603	23004701	.	+	.	Parent=long_terminal_repeat33;frame=2
seq0	GenomeTools	reading_frame	23004616	23004768	.	+	.	Parent=long_terminal_repeat33;frame=0
seq0	GenomeTools	reading_frame	23005031	23009260	.	-	.	Parent=LTR_retrotransposon96;frame=1
seq0	LTRdigest	protein_match	23005770	23006532	0	-	2	Parent=LTR_retrotransposon96;name=RVT_2;id=PF07727.5;clid=2
seq0	GenomeTools	reading_frame	23006891	23007220	.	+	.	Parent=LTR_retrotransposon96;frame=1
seq0	LTRdigest	protein_match	23007336	23007831	1.4e-45	-	2	Parent=LTR_retrotransposon96;name=rve;id=PF00665.17;clid=3
seq0	GenomeTools	reading_frame	23008189	23008359	.	-	.	Parent=LTR_retrotransposon96;frame=2
seq0	LTRdigest	primer_binding_site	23009404	23009417	7.58	-	.	Parent=LTR_retrotransposon96;trna=Met-CAT;trnaoffset=33;pbsoffset=0;edist=0
seq0	LTRharvest	long_terminal_repeat	23009418	23009696	.	?	.	ID=long_terminal_repeat34;Parent=LTR_retrotransposon96;clid=79
seq0	GenomeTools	reading_frame	23009511	23009696	.	-	.	Parent=long_terminal_repeat34;frame=0
seq0	LTRharvest	target_site_duplication	23009697	23009700	.	?	.	Parent=repeat_region96
###
seq1	LTRharvest	repeat_region	1	3480	.	?	.	ID=repeat_region97
seq1	LTRharvest	target_site_duplication	1	4	.	?	.	Parent=repeat_region97
seq1	LTRharvest	LTR_retrotransposon	5	3476	.	-	.	ID=LTR_retrotransposon97;Parent=repeat_region97;ltr_similarity=97.69;seq_number=1
seq1	LTRharvest	long_terminal_repeat	5	475	.	?	.	Parent=LTR_retrotransposon97;clid=96
seq1	LTRdigest	RR_tract	479	506	.	-	.	Parent=LTR_retrotransposon97
seq1	GenomeTools	reading_frame	616	909	.	+	.	Parent=LTR_retrotransposon97;frame=2
seq1	GenomeTools	reading_frame	2073	2270	.	+	.	Parent=LTR_retrotransposon97;frame=1
seq1	LTRdigest	protein_match	2095	2176	9.72e-12	-	1	Parent=LTR_retrotransposon97;name=RVT_2;id=PF07727.5
seq1	GenomeTools	reading_frame	2260	2481	.	-	.	Parent=LTR_retrotransposon97;frame=2
seq1	GenomeTools	reading_frame	2312	2686	.	+	.	Parent=LTR_retrotransposon97;frame=0
seq1	GenomeTools	reading_frame	2514	2789	.	-	.	Parent=LTR_retrotransposon97;frame=0
seq1	GenomeTools	reading_frame	2777	3031	.	-	.	Parent=LTR_retrotransposon97;frame=1
seq1	LTRdigest	protein_match	2808	3120	4.53e-37	-	2	Parent=LTR_retrotransposon97;name=rve;id=PF00665.17;clid=85
seq1	LTRharvest	long_terminal_repeat	3001	3476	.	?	.	Parent=LTR_retrotransposon97;clid=96
seq1	LTRharvest	target_site_duplication	3477	3480	.	?	.	Parent=repeat_region97
###
seq1	LTRharvest	repeat_region	43523	48430	.	?	.	ID=repeat_region98
seq1	LTRharvest	target_site_duplication	43523	43526	.	?	.	Parent=repeat_region98
seq1	LTRharvest	LTR_retrotransposon	43527	48426	.	?	.	ID=LTR_retrotransposon98;Parent=repeat_region98;ltr_similarity=98.12;seq_number=1
seq1	LTRharvest	long_terminal_repeat	43527	43996	.	?	.	Parent=LTR_retrotransposon98;clid=25
seq1	GenomeTools	reading_frame	45181	46425	.	-	.	Parent=LTR_retrotransposon98;frame=0
seq1	GenomeTools	reading_frame	45936	46076	.	-	.	Parent=LTR_retrotransposon98;frame=1
seq1	GenomeTools	reading_frame	46282	46698	.	+	.	Parent=LTR_retrotransposon98;frame=1
seq1	GenomeTools	reading_frame	47034	47411	.	+	.	Parent=LTR_retrotransposon98;frame=0
seq1	GenomeTools	reading_frame	47798	48100	.	-	.	Parent=LTR_retrotransposon98;frame=2
seq1	GenomeTools	reading_frame	47807	48106	.	+	.	Parent=LTR_retrotransposon98;frame=2
seq1	LTRharvest	long_terminal_repeat	47948	48426	.	?	.	Parent=LTR_retrotransposon98;clid=22
seq1	LTRharvest	target_site_duplication	48427	48430	.	?	.	Parent=repeat_region98
###
seq1	LTRharvest	repeat_region	56491	62233	.	?	.	ID=repeat_region99
seq1	LTRharvest	target_site_duplication	56491	56494	.	?	.	Parent=repeat_region99
seq1	LTRharvest	LTR_retrotransposon	56495	62229	.	+	.	ID=LTR_retrotransposon99;Parent=repeat_region99;ltr_similarity=94.96;seq_number=1
seq1	LTRharvest	long_terminal_repeat	56495	56935	.	?	.	Parent=LTR_retrotransposon99;clid=98
seq1	GenomeTools	reading_frame	56907	57191	.	+	.	Parent=LTR_retrotransposon99;frame=1
seq1	GenomeTools	reading_frame	58481	59227	.	+	.	Parent=LTR_retrotransposon99;frame=0
seq1	GenomeTools	reading_frame	58776	58928	.	-	.	Parent=LTR_retrotransposon99;frame=1
seq1	LTRdigest	protein_match	58889	59009	8.51e-09	+	0	Parent=LTR_retrotransposon99;name=Retrotrans_gag;id=PF03732.8
seq1	GenomeTools	reading_frame	59447	59638	.	-	.	Parent=LTR_retrotransposon99;frame=2
seq1	LTRdigest	protein_match	60322	60841	0	+	2	Parent=LTR_retrotransposon99;name=RVT_1;id=PF00078.18;clid=62
seq1	GenomeTools	reading_frame	60532	61842	.	+	.	Parent=LTR_retrotransposon99;frame=2
seq1	LTRharvest	long_terminal_repeat	61774	62229	.	?	.	ID=long_terminal_repeat35;Parent=LTR_retrotransposon99;clid=98
seq1	GenomeTools	reading_frame	61876	62082	.	-	.	Parent=long_terminal_repeat35;frame=0
seq1	LTRharvest	target_site_duplication	62230	62233	.	?	.	Parent=repeat_region99
###
seq1	LTRharvest	repeat_region	136303	142011	.	?	.	ID=repeat_region100
seq1	LTRharvest	target_site_duplication	136303	136306	.	?	.	Parent=repeat_region100
seq1	LTRharvest	LTR_retrotransposon	136307	142007	.	+	.	ID=LTR_retrotransposon100;Parent=repeat_region100;ltr_similarity=94.78;seq_number=1
seq1	LTRharvest	long_terminal_repeat	136307	136555	.	?	.	Parent=LTR_retrotransposon100;clid=99
seq1	GenomeTools	reading_frame	136618	137079	.	-	.	Parent=LTR_retrotransposon100;frame=2
seq1	GenomeTools	reading_frame	136640	136948	.	-	.	Parent=LTR_retrotransposon100;frame=1
seq1	GenomeTools	reading_frame	138099	138275	.	-	.	Parent=LTR_retrotransposon100;frame=0
seq1	GenomeTools	reading_frame	138618	138863	.	+	.	Parent=LTR_retrotransposon100;frame=1
seq1	GenomeTools	reading_frame	139592	140557	.	+	.	Parent=LTR_retrotransposon100;frame=0
seq1	LTRdigest	protein_match	140545	140725	9.11e-20	+	2	Parent=LTR_retrotransposon100;name=RVT_1;id=PF00078.18;clid=62
seq1	LTRdigest	protein_match	140731	140935	1.53e-18	+	2	Parent=LTR_retrotransposon100;name=RVT_1;id=PF00078.18;clid=62
seq1	GenomeTools	reading_frame	141160	141636	.	+	.	Parent=LTR_retrotransposon100;frame=2
seq1	LTRdigest	RR_tract	141750	141762	.	+	.	Parent=LTR_retrotransposon100
seq1	LTRharvest	long_terminal_repeat	141760	142007	.	?	.	Parent=LTR_retrotransposon100;clid=99
seq1	LTRharvest	target_site_duplication	142008	142011	.	?	.	Parent=repeat_region100
###
seq1	LTRharvest	repeat_region	158118	164715	.	?	.	ID=repeat_region101;ltrfam=MANUAL (gypsy4)
seq1	LTRharvest	target_site_duplication	158118	158121	.	?	.	Parent=repeat_region101
seq1	LTRharvest	LTR_retrotransposon	158122	164711	.	-	.	ID=LTR_retrotransposon101;Parent=repeat_region101;ltr_similarity=99.65;seq_number=1
seq1	LTRharvest	long_terminal_repeat	158122	158407	.	?	.	Parent=LTR_retrotransposon101
seq1	LTRdigest	protein_match	158400	158883	3.74e-23	-	2	Parent=LTR_retrotransposon101;name=Gypsy;id=PF07253.2;clid=3
seq1	LTRdigest	RR_tract	158406	158414	.	-	.	Parent=LTR_retrotransposon101
seq1	GenomeTools	reading_frame	158848	159384	.	-	.	Parent=LTR_retrotransposon101;frame=2
seq1	LTRdigest	protein_match	158900	159782	0	-	0	Parent=LTR_retrotransposon101;name=Gypsy;id=PF07253.2;clid=3
seq1	GenomeTools	reading_frame	159888	160190	.	+	.	Parent=LTR_retrotransposon101;frame=2
seq1	GenomeTools	reading_frame	160110	160691	.	-	.	Parent=LTR_retrotransposon101;frame=0
seq1	LTRdigest	protein_match	160195	160624	1.38e-26	-	1	Parent=LTR_retrotransposon101;name=rve;id=PF00665.17;clid=86
seq1	GenomeTools	reading_frame	160850	161140	.	+	.	Parent=LTR_retrotransposon101;frame=1
seq1	LTRdigest	protein_match	161870	162137	8.33e-33	-	0	Parent=LTR_retrotransposon101;name=RVT_1;id=PF00078.18;clid=62
seq1	LTRdigest	protein_match	162148	162364	3.87e-15	-	1	Parent=LTR_retrotransposon101;name=RVT_1;id=PF00078.18;clid=62
seq1	GenomeTools	reading_frame	162995	163981	.	-	.	Parent=LTR_retrotransposon101;frame=1
seq1	GenomeTools	reading_frame	164050	164298	.	+	.	Parent=LTR_retrotransposon101;frame=0
seq1	LTRharvest	long_terminal_repeat	164426	164711	.	?	.	Parent=LTR_retrotransposon101;clid=103
seq1	LTRsift	nucleotide_match	158123	162148	.	+	.	Parent=repeat_region101;params=3;target=gypsy4 2820 6852
seq1	LTRharvest	target_site_duplication	164712	164715	.	?	.	Parent=repeat_region101
###
seq1	LTRharvest	repeat_region	176242	179464	.	?	.	ID=repeat_region102;ltrfam=?newfam_12
seq1	LTRharvest	target_site_duplication	176242	176245	.	?	.	Parent=repeat_region102
seq1	LTRharvest	LTR_retrotransposon	176246	179460	.	-	.	ID=LTR_retrotransposon102;Parent=repeat_region102;ltr_similarity=97.01;seq_number=1
seq1	LTRharvest	long_terminal_repeat	176246	176409	.	?	.	Parent=LTR_retrotransposon102;clid=105
seq1	LTRdigest	RR_tract	176381	176405	.	-	.	Parent=LTR_retrotransposon102
seq1	GenomeTools	reading_frame	176405	176569	.	-	.	Parent=LTR_retrotransposon102;frame=2
seq1	GenomeTools	reading_frame	176518	177717	.	-	.	Parent=LTR_retrotransposon102;frame=0
seq1	LTRdigest	protein_match	176864	177182	1.96e-29	-	1	Parent=LTR_retrotransposon102;name=RVT_1;id=PF00078.18;clid=55
seq1	GenomeTools	reading_frame	177797	178030	.	+	.	Parent=LTR_retrotransposon102;frame=0
seq1	LTRdigest	protein_match	177844	177889	9.5e-09	-	2	Parent=LTR_retrotransposon102;name=zf-CCHC;id=PF00098.14
seq1	GenomeTools	reading_frame	178197	178421	.	-	.	Parent=LTR_retrotransposon102;frame=1
seq1	GenomeTools	reading_frame	178257	178373	.	+	.	Parent=LTR_retrotransposon102;frame=1
seq1	GenomeTools	reading_frame	178885	179214	.	+	.	Parent=LTR_retrotransposon102;frame=2
seq1	LTRdigest	primer_binding_site	179282	179294	12.8	-	.	Parent=LTR_retrotransposon102;trna=Leu-CAA;trnaoffset=2;pbsoffset=1;edist=0
seq1	LTRharvest	long_terminal_repeat	179294	179460	.	?	.	Parent=LTR_retrotransposon102
seq1	LTRharvest	target_site_duplication	179461	179464	.	?	.	Parent=repeat_region102
###
seq1	LTRharvest	repeat_region	181424	187292	.	?	.	ID=repeat_region103
seq1	LTRharvest	target_site_duplication	181424	181427	.	?	.	Parent=repeat_region103
seq1	LTRharvest	LTR_retrotransposon	181428	187288	.	+	.	ID=LTR_retrotransposon103;Parent=repeat_region103;ltr_similarity=93.05;seq_number=1
seq1	LTRharvest	long_terminal_repeat	181428	181723	.	?	.	Parent=LTR_retrotransposon103
seq1	GenomeTools	reading_frame	181742	182056	.	+	.	Parent=LTR_retrotransposon103;frame=2
seq1	LTRdigest	protein_match	181841	182051	1.02e-18	+	2	Parent=LTR_retrotransposon103;name=RVT_1;id=PF00078.18;clid=62
seq1	GenomeTools	reading_frame	183270	183623	.	+	.	Parent=LTR_retrotransposon103;frame=0
seq1	LTRdigest	protein_match	183378	183810	6.61e-24	+	0	Parent=LTR_retrotransposon103;name=rve;id=PF00665.17;clid=83
seq1	GenomeTools	reading_frame	183681	183935	.	-	.	Parent=LTR_retrotransposon103;frame=2
seq1	GenomeTools	reading_frame	183803	183982	.	-	.	Parent=LTR_retrotransposon103;frame=0
seq1	GenomeTools	reading_frame	184921	185148	.	+	.	Parent=LTR_retrotransposon103;frame=1
seq1	GenomeTools	reading_frame	186376	186597	.	-	.	Parent=LTR_retrotransposon103;frame=1
seq1	LTRharvest	long_terminal_repeat	186987	187288	.	?	.	Parent=LTR_retrotransposon103;clid=54
seq1	LTRharvest	target_site_duplication	187289	187292	.	?	.	Parent=repeat_region103
###
seq1	LTRharvest	repeat_region	197584	203059	.	?	.	ID=repeat_region104
seq1	LTRharvest	target_site_duplication	197584	197587	.	?	.	Parent=repeat_region104
seq1	LTRharvest	LTR_retrotransposon	197588	203055	.	+	.	ID=LTR_retrotransposon104;Parent=repeat_region104;ltr_similarity=92.13;seq_number=1
seq1	LTRharvest	long_terminal_repeat	197588	197794	.	?	.	Parent=LTR_retrotransposon104;clid=60
seq1	GenomeTools	reading_frame	198994	199527	.	+	.	Parent=LTR_retrotransposon104;frame=2
seq1	GenomeTools	reading_frame	199849	200166	.	-	.	Parent=LTR_retrotransposon104;frame=0
seq1	GenomeTools	reading_frame	200169	201179	.	+	.	Parent=LTR_retrotransposon104;frame=1
seq1	GenomeTools	reading_frame	200637	200915	.	-	.	Parent=LTR_retrotransposon104;frame=1
seq1	LTRdigest	protein_match	200922	201078	1.47e-37	+	1	Parent=LTR_retrotransposon104;name=Peptidase_A17;id=PF05380.4
seq1	LTRdigest	protein_match	201083	201368	0	+	0	Parent=LTR_retrotransposon104;name=Peptidase_A17;id=PF05380.4
seq1	GenomeTools	reading_frame	201530	201844	.	-	.	Parent=LTR_retrotransposon104;frame=2
seq1	GenomeTools	reading_frame	202067	202393	.	+	.	Parent=LTR_retrotransposon104;frame=0
seq1	LTRdigest	protein_match	202321	202615	3.4e-10	+	2	Parent=LTR_retrotransposon104;name=rve;id=PF00665.17;clid=0
seq1	LTRharvest	long_terminal_repeat	202840	203055	.	?	.	Parent=LTR_retrotransposon104;clid=60
seq1	LTRsift	nucleotide_match	199916	202778	.	+	.	Parent=repeat_region104;params=3;target=3S18 2441 5358
seq1	LTRharvest	target_site_duplication	203056	203059	.	?	.	Parent=repeat_region104
###
seq1	LTRharvest	repeat_region	250923	255414	.	?	.	ID=repeat_region105
seq1	LTRharvest	target_site_duplication	250923	250926	.	?	.	Parent=repeat_region105
seq1	LTRharvest	LTR_retrotransposon	250927	255410	.	-	.	ID=LTR_retrotransposon105;Parent=repeat_region105;ltr_similarity=91.37;seq_number=1
seq1	LTRharvest	long_terminal_repeat	250927	251123	.	?	.	Parent=LTR_retrotransposon105;clid=104
seq1	GenomeTools	reading_frame	251212	252234	.	-	.	Parent=LTR_retrotransposon105;frame=2
seq1	LTRdigest	protein_match	251915	252218	3.34e-40	-	0	Parent=LTR_retrotransposon105;name=RVT_2;id=PF07727.5;clid=4
seq1	GenomeTools	reading_frame	252040	252225	.	+	.	Parent=LTR_retrotransposon105;frame=0
seq1	GenomeTools	reading_frame	252215	253606	.	-	.	Parent=LTR_retrotransposon105;frame=1
seq1	LTRdigest	protein_match	252225	252669	0	-	2	Parent=LTR_retrotransposon105;name=RVT_2;id=PF07727.5;clid=4
seq1	GenomeTools	reading_frame	252737	253033	.	+	.	Parent=LTR_retrotransposon105;frame=1
seq1	LTRdigest	protein_match	253245	253677	0	-	2	Parent=LTR_retrotransposon105;name=rve;id=PF00665.17;clid=85
seq1	GenomeTools	reading_frame	253641	255107	.	-	.	Parent=LTR_retrotransposon105;frame=0
seq1	GenomeTools	reading_frame	254853	255065	.	+	.	Parent=LTR_retrotransposon105;frame=2
seq1	LTRdigest	primer_binding_site	255219	255232	7.58	-	.	Parent=LTR_retrotransposon105;trna=Met-CAT;trnaoffset=33;pbsoffset=3;edist=0
seq1	LTRharvest	long_terminal_repeat	255230	255410	.	?	.	Parent=LTR_retrotransposon105;clid=111
seq1	LTRharvest	target_site_duplication	255411	255414	.	?	.	Parent=repeat_region105
###
seq1	LTRharvest	repeat_region	260875	269996	.	?	.	ID=repeat_region106;ltrfam=MANUAL (roo);flcand=yes
seq1	LTRharvest	target_site_duplication	260875	260878	.	?	.	Parent=repeat_region106
seq1	LTRharvest	LTR_retrotransposon	260879	269992	.	+	.	ID=LTR_retrotransposon106;Parent=repeat_region106;ltr_similarity=97.94;seq_number=1
seq1	LTRharvest	long_terminal_repeat	260879	261307	.	?	.	Parent=LTR_retrotransposon106
seq1	GenomeTools	reading_frame	261791	261910	.	+	.	Parent=LTR_retrotransposon106;frame=0
seq1	GenomeTools	reading_frame	262164	269243	.	+	.	Parent=LTR_retrotransposon106;frame=1
seq1	GenomeTools	reading_frame	263504	263764	.	-	.	Parent=LTR_retrotransposon106;frame=0
seq1	GenomeTools	reading_frame	264262	264366	.	+	.	Parent=LTR_retrotransposon106;frame=2
seq1	LTRdigest	protein_match	265206	265614	0	+	1	Parent=LTR_retrotransposon106;name=Peptidase_A17;id=PF05380.4
seq1	GenomeTools	reading_frame	266061	266291	.	-	.	Parent=LTR_retrotransposon106;frame=2
seq1	LTRdigest	protein_match	266607	267021	5.9e-16	+	1	Parent=LTR_retrotransposon106;name=rve;id=PF00665.17;clid=88
seq1	GenomeTools	reading_frame	268402	268521	.	-	.	Parent=LTR_retrotransposon106;frame=1
seq1	LTRharvest	long_terminal_repeat	269557	269992	.	?	.	Parent=LTR_retrotransposon106;clid=48
seq1	LTRsift	nucleotide_match	260881	269993	.	+	.	Parent=repeat_region106;params=3;target=roo 1 9092
seq1	LTRharvest	target_site_duplication	269993	269996	.	?	.	Parent=repeat_region106
###
seq1	LTRharvest	repeat_region	330877	337337	.	?	.	ID=repeat_region107;ltrfam=dmel_24 (McClintock)
seq1	LTRharvest	target_site_duplication	330877	330880	.	?	.	Parent=repeat_region107
seq1	LTRharvest	LTR_retrotransposon	330881	337333	.	+	.	ID=LTR_retrotransposon107;Parent=repeat_region107;ltr_similarity=99.80;seq_number=1
seq1	LTRharvest	long_terminal_repeat	330881	331379	.	?	.	Parent=LTR_retrotransposon107;clid=15
seq1	LTRdigest	primer_binding_site	331382	331396	15	+	.	Parent=LTR_retrotransposon107;trna=Ser-AGA;trnaoffset=0;pbsoffset=2;edist=0
seq1	GenomeTools	reading_frame	333183	333323	.	-	.	Parent=LTR_retrotransposon107;frame=2
seq1	GenomeTools	reading_frame	333511	333612	.	+	.	Parent=LTR_retrotransposon107;frame=2
seq1	GenomeTools	reading_frame	333575	335002	.	+	.	Parent=LTR_retrotransposon107;frame=0
seq1	LTRdigest	protein_match	334067	334583	0	+	0	Parent=LTR_retrotransposon107;name=RVT_1;id=PF00078.18;clid=62
seq1	GenomeTools	reading_frame	334700	334840	.	-	.	Parent=LTR_retrotransposon107;frame=0
seq1	GenomeTools	reading_frame	335100	336521	.	+	.	Parent=LTR_retrotransposon107;frame=1
seq1	LTRdigest	protein_match	335832	336231	8.4e-28	+	1	ID=protein_match11;Parent=LTR_retrotransposon107;name=rve;id=PF00665.17;clid=40
seq1	GenomeTools	reading_frame	336049	336198	.	-	.	Parent=protein_match11;frame=1
seq1	LTRdigest	RR_tract	336824	336836	.	+	.	Parent=LTR_retrotransposon107
seq1	LTRharvest	long_terminal_repeat	336835	337333	.	?	.	Parent=LTR_retrotransposon107;clid=16
seq1	LTRsift	nucleotide_match	330882	337333	.	+	.	Parent=repeat_region107;params=3;target=McClintock 1 6450
seq1	LTRharvest	target_site_duplication	337334	337337	.	?	.	Parent=repeat_region107
###
seq1	LTRharvest	repeat_region	337365	343503	.	?	.	ID=repeat_region108
seq1	LTRharvest	target_site_duplication	337365	337368	.	?	.	Parent=repeat_region108
seq1	LTRharvest	LTR_retrotransposon	337369	343499	.	+	.	ID=LTR_retrotransposon108;Parent=repeat_region108;ltr_similarity=92.90;seq_number=1
seq1	LTRharvest	long_terminal_repeat	337369	337537	.	?	.	Parent=LTR_retrotransposon108;clid=107
seq1	GenomeTools	reading_frame	338013	338315	.	+	.	Parent=LTR_retrotransposon108;frame=2
seq1	GenomeTools	reading_frame	338118	338357	.	-	.	Parent=LTR_retrotransposon108;frame=0
seq1	GenomeTools	reading_frame	339529	340095	.	+	.	Parent=LTR_retrotransposon108;frame=0
seq1	LTRdigest	protein_match	339565	340063	6.53e-39	+	0	Parent=LTR_retrotransposon108;name=RVT_1;id=PF00078.18;clid=68
seq1	GenomeTools	reading_frame	340298	341281	.	+	.	Parent=LTR_retrotransposon108;frame=1
seq1	LTRdigest	protein_match	341217	341376	7.44e-11	+	2	Parent=LTR_retrotransposon108;name=rve;id=PF00665.17
seq1	GenomeTools	reading_frame	342020	342259	.	-	.	Parent=LTR_retrotransposon108;frame=1
seq1	GenomeTools	reading_frame	342793	343089	.	-	.	Parent=LTR_retrotransposon108;frame=2
seq1	LTRharvest	long_terminal_repeat	343332	343499	.	?	.	Parent=LTR_retrotransposon108;clid=107
seq1	LTRharvest	target_site_duplication	343500	343503	.	?	.	Parent=repeat_region108
###
seq10	LTRharvest	repeat_region	88475	95155	.	?	.	ID=repeat_region109
seq10	LTRharvest	target_site_duplication	88475	88478	.	?	.	Parent=repeat_region109
seq10	LTRharvest	LTR_retrotransposon	88479	95151	.	+	.	ID=LTR_retrotransposon109;Parent=repeat_region109;ltr_similarity=98.11;seq_number=10
seq10	LTRharvest	long_terminal_repeat	88479	89270	.	?	.	ID=long_terminal_repeat36;Parent=LTR_retrotransposon109;clid=108
seq10	GenomeTools	reading_frame	88685	88855	.	+	.	Parent=long_terminal_repeat36;frame=2
seq10	GenomeTools	reading_frame	88851	89066	.	+	.	Parent=long_terminal_repeat36;frame=0
seq10	GenomeTools	reading_frame	89223	89681	.	-	.	Parent=LTR_retrotransposon109;frame=1
seq10	GenomeTools	reading_frame	93232	94419	.	+	.	Parent=LTR_retrotransposon109;frame=1
seq10	LTRharvest	long_terminal_repeat	94357	95151	.	?	.	ID=long_terminal_repeat37;Parent=LTR_retrotransposon109;clid=108
seq10	GenomeTools	reading_frame	94456	94749	.	-	.	Parent=long_terminal_repeat37;frame=0
seq10	GenomeTools	reading_frame	94715	95041	.	-	.	Parent=long_terminal_repeat37;frame=2
seq10	LTRharvest	target_site_duplication	95152	95155	.	?	.	Parent=repeat_region109
###
seq10	LTRharvest	repeat_region	128200	132739	.	?	.	ID=repeat_region110;ltrfam=?dmel_25
seq10	LTRharvest	target_site_duplication	128200	128219	.	?	.	Parent=repeat_region110
seq10	LTRharvest	LTR_retrotransposon	128220	132719	.	+	.	ID=LTR_retrotransposon110;Parent=repeat_region110;ltr_similarity=100.00;seq_number=10
seq10	LTRharvest	long_terminal_repeat	128220	128417	.	?	.	Parent=LTR_retrotransposon110;clid=103
seq10	LTRdigest	primer_binding_site	128418	128432	8.12	+	.	Parent=LTR_retrotransposon110;trna=Met-CAT;trnaoffset=33;pbsoffset=0;edist=0
seq10	GenomeTools	reading_frame	128536	129765	.	+	.	Parent=LTR_retrotransposon110;frame=1
seq10	GenomeTools	reading_frame	128622	128870	.	-	.	Parent=LTR_retrotransposon110;frame=0
seq10	GenomeTools	reading_frame	128855	129142	.	-	.	Parent=LTR_retrotransposon110;frame=1
seq10	GenomeTools	reading_frame	129079	129303	.	-	.	Parent=LTR_retrotransposon110;frame=2
seq10	LTRdigest	protein_match	129238	129286	1.84e-08	+	1	Parent=LTR_retrotransposon110;name=zf-CCHC;id=PF00098.14;clid=7
seq10	LTRdigest	protein_match	129960	130272	3.14e-35	+	0	Parent=LTR_retrotransposon110;name=rve;id=PF00665.17;clid=85
seq10	GenomeTools	reading_frame	130623	132350	.	+	.	Parent=LTR_retrotransposon110;frame=0
seq10	LTRdigest	protein_match	130968	131739	0	+	0	Parent=LTR_retrotransposon110;name=RVT_2;id=PF07727.5;clid=4
seq10	GenomeTools	reading_frame	132047	132202	.	+	.	Parent=LTR_retrotransposon110;frame=2
seq10	LTRdigest	RR_tract	132513	132521	.	+	.	Parent=LTR_retrotransposon110
seq10	LTRharvest	long_terminal_repeat	132522	132719	.	?	.	Parent=LTR_retrotransposon110;clid=110
seq10	LTRsift	nucleotide_match	130270	132720	.	+	.	Parent=repeat_region110;params=3;target=Dm88 2086 4558
seq10	LTRharvest	target_site_duplication	132720	132739	.	?	.	Parent=repeat_region110
###
seq2	LTRharvest	repeat_region	4525	9680	.	?	.	ID=repeat_region111
seq2	LTRharvest	target_site_duplication	4525	4529	.	?	.	Parent=repeat_region111
seq2	LTRharvest	LTR_retrotransposon	4530	9675	.	+	.	ID=LTR_retrotransposon111;Parent=repeat_region111;ltr_similarity=100.00;seq_number=2
seq2	LTRharvest	long_terminal_repeat	4530	4805	.	?	.	Parent=LTR_retrotransposon111;clid=110
seq2	LTRdigest	primer_binding_site	4806	4819	7.58	+	.	Parent=LTR_retrotransposon111;trna=Met-CAT;trnaoffset=33;pbsoffset=0;edist=0
seq2	GenomeTools	reading_frame	4962	9188	.	+	.	Parent=LTR_retrotransposon111;frame=0
seq2	GenomeTools	reading_frame	5863	6033	.	+	.	Parent=LTR_retrotransposon111;frame=1
seq2	LTRdigest	protein_match	6387	6882	0	+	0	Parent=LTR_retrotransposon111;name=rve;id=PF00665.17;clid=3
seq2	GenomeTools	reading_frame	6999	7328	.	-	.	Parent=LTR_retrotransposon111;frame=1
seq2	LTRdigest	protein_match	7686	8448	0	+	0	Parent=LTR_retrotransposon111;name=RVT_2;id=PF07727.5;clid=2
seq2	LTRharvest	long_terminal_repeat	9400	9675	.	?	.	ID=long_terminal_repeat38;Parent=LTR_retrotransposon111;clid=79
seq2	GenomeTools	reading_frame	9451	9603	.	-	.	Parent=long_terminal_repeat38;frame=0
seq2	GenomeTools	reading_frame	9461	9580	.	+	.	Parent=long_terminal_repeat38;frame=2
seq2	GenomeTools	reading_frame	9518	9616	.	-	.	Parent=long_terminal_repeat38;frame=2
seq2	LTRsift	nucleotide_match	4531	9676	.	+	.	Parent=repeat_region111;params=3;target=copia 1 5143
seq2	LTRharvest	target_site_duplication	9676	9680	.	?	.	Parent=repeat_region111
###
seq2	LTRharvest	repeat_region	29487	37799	.	?	.	ID=repeat_region112;ltrfam=?dmel_25
seq2	LTRharvest	target_site_duplication	29487	29490	.	?	.	Parent=repeat_region112
seq2	LTRharvest	LTR_retrotransposon	29491	37795	.	-	.	ID=LTR_retrotransposon112;Parent=repeat_region112;ltr_similarity=97.11;seq_number=2
seq2	LTRharvest	long_terminal_repeat	29491	29663	.	?	.	Parent=LTR_retrotransposon112;clid=103
seq2	GenomeTools	reading_frame	29886	31121	.	-	.	Parent=LTR_retrotransposon112;frame=2
seq2	LTRdigest	protein_match	30463	31138	0	-	0	Parent=LTR_retrotransposon112;name=RVT_2;id=PF07727.5;clid=4
seq2	LTRdigest	protein_match	31140	31224	1.21e-13	-	1	Parent=LTR_retrotransposon112;name=RVT_2;id=PF07727.5;clid=4
seq2	GenomeTools	reading_frame	32833	33168	.	+	.	Parent=LTR_retrotransposon112;frame=0
seq2	GenomeTools	reading_frame	33952	35187	.	-	.	Parent=LTR_retrotransposon112;frame=1
seq2	GenomeTools	reading_frame	35217	35519	.	+	.	Parent=LTR_retrotransposon112;frame=2
seq2	GenomeTools	reading_frame	35321	35872	.	-	.	Parent=LTR_retrotransposon112;frame=0
seq2	LTRdigest	protein_match	35676	35979	2.73e-30	-	1	Parent=LTR_retrotransposon112;name=rve;id=PF00665.17;clid=85
seq2	LTRdigest	protein_match	35969	36143	3.52e-16	-	2	Parent=LTR_retrotransposon112;name=rve;id=PF00665.17;clid=85
seq2	GenomeTools	reading_frame	36899	37234	.	+	.	Parent=LTR_retrotransposon112;frame=1
seq2	LTRdigest	primer_binding_site	37609	37624	8.89	-	.	Parent=LTR_retrotransposon112;trna=Met-CAT;trnaoffset=32;pbsoffset=2;edist=0
seq2	LTRharvest	long_terminal_repeat	37627	37795	.	?	.	Parent=LTR_retrotransposon112;clid=110
seq2	LTRharvest	target_site_duplication	37796	37799	.	?	.	Parent=repeat_region112
###
seq2	LTRharvest	repeat_region	62252	67796	.	?	.	ID=repeat_region113;ltrfam=dmel_26 (Stalker*)
seq2	LTRharvest	target_site_duplication	62252	62255	.	?	.	Parent=repeat_region113
seq2	LTRharvest	LTR_retrotransposon	62256	67792	.	-	.	ID=LTR_retrotransposon113;Parent=repeat_region113;ltr_similarity=99.77;seq_number=2
seq2	LTRharvest	long_terminal_repeat	62256	62685	.	?	.	Parent=LTR_retrotransposon113;clid=30
seq2	LTRdigest	RR_tract	62686	62696	.	-	.	Parent=LTR_retrotransposon113
seq2	GenomeTools	reading_frame	62990	65467	.	-	.	Parent=LTR_retrotransposon113;frame=0
seq2	LTRdigest	protein_match	63357	63792	1.74e-35	-	1	ID=protein_match12;Parent=LTR_retrotransposon113;name=rve;id=PF00665.17
seq2	GenomeTools	reading_frame	63361	63480	.	-	.	Parent=protein_match12;frame=1
seq2	GenomeTools	reading_frame	64346	64669	.	+	.	Parent=LTR_retrotransposon113;frame=2
seq2	LTRdigest	protein_match	65136	65658	0	-	1	Parent=LTR_retrotransposon113;name=RVT_1;id=PF00078.18;clid=62
seq2	GenomeTools	reading_frame	66040	66150	.	+	.	Parent=LTR_retrotransposon113;frame=1
seq2	LTRdigest	protein_match	66267	66549	5.6e-21	-	1	Parent=LTR_retrotransposon113;name=RVP;id=PF00077.11;clid=12
seq2	GenomeTools	reading_frame	66684	66935	.	+	.	Parent=LTR_retrotransposon113;frame=0
seq2	GenomeTools	reading_frame	67104	67202	.	-	.	Parent=LTR_retrotransposon113;frame=2
seq2	LTRdigest	primer_binding_site	67348	67359	12	-	.	Parent=LTR_retrotransposon113;trna=Arg-TCG;trnaoffset=0;pbsoffset=2;edist=0
seq2	LTRharvest	long_terminal_repeat	67362	67792	.	?	.	Parent=LTR_retrotransposon113;clid=33
seq2	LTRsift	nucleotide_match	62284	66865	.	+	.	Parent=repeat_region113;params=3;target=Stalker4 2780 7359
seq2	LTRsift	nucleotide_match	62284	66865	.	+	.	Parent=repeat_region113;params=3;target=Stalker 2674 7252
seq2	LTRsift	nucleotide_match	62983	66865	.	+	.	Parent=repeat_region113;params=3;target=Stalker2 3092 6967
seq2	LTRsift	nucleotide_match	63005	65853	.	+	.	Parent=repeat_region113;params=3;target=Tabor 3604 6464
seq2	LTRsift	nucleotide_match	63245	66514	.	+	.	Parent=repeat_region113;params=3;target=412 3328 6600
seq2	LTRharvest	target_site_duplication	67793	67796	.	?	.	Parent=repeat_region113
###
seq2	LTRharvest	repeat_region	81991	87019	.	?	.	ID=repeat_region114
seq2	LTRharvest	target_site_duplication	81991	81994	.	?	.	Parent=repeat_region114
seq2	LTRharvest	LTR_retrotransposon	81995	87015	.	-	.	ID=LTR_retrotransposon114;Parent=repeat_region114;ltr_similarity=92.04;seq_number=2
seq2	LTRharvest	long_terminal_repeat	81995	82195	.	?	.	Parent=LTR_retrotransposon114;clid=113
seq2	LTRdigest	RR_tract	82198	82210	.	-	.	Parent=LTR_retrotransposon114
seq2	GenomeTools	reading_frame	82873	83436	.	-	.	Parent=LTR_retrotransposon114;frame=0
seq2	LTRdigest	protein_match	82910	83279	2.63e-22	-	1	Parent=LTR_retrotransposon114;name=rve;id=PF00665.17;clid=86
seq2	GenomeTools	reading_frame	83494	83784	.	+	.	Parent=LTR_retrotransposon114;frame=2
seq2	GenomeTools	reading_frame	83549	83794	.	+	.	Parent=LTR_retrotransposon114;frame=0
seq2	GenomeTools	reading_frame	84119	84307	.	-	.	Parent=LTR_retrotransposon114;frame=2
seq2	GenomeTools	reading_frame	84852	85172	.	-	.	Parent=LTR_retrotransposon114;frame=1
seq2	GenomeTools	reading_frame	85503	85670	.	+	.	Parent=LTR_retrotransposon114;frame=1
seq2	LTRharvest	long_terminal_repeat	86822	87015	.	?	.	Parent=LTR_retrotransposon114;clid=113
seq2	LTRsift	nucleotide_match	82416	85413	.	+	.	Parent=repeat_region114;params=3;target=gypsy7 2121 5124
seq2	LTRharvest	target_site_duplication	87016	87019	.	?	.	Parent=repeat_region114
###
seq2	LTRharvest	repeat_region	163158	172057	.	?	.	ID=repeat_region115
seq2	LTRharvest	target_site_duplication	163158	163161	.	?	.	Parent=repeat_region115
seq2	LTRharvest	LTR_retrotransposon	163162	172053	.	+	.	ID=LTR_retrotransposon115;Parent=repeat_region115;ltr_similarity=94.76;seq_number=2
seq2	LTRharvest	long_terminal_repeat	163162	163688	.	?	.	Parent=LTR_retrotransposon115;clid=114
seq2	GenomeTools	reading_frame	164723	165133	.	-	.	Parent=LTR_retrotransposon115;frame=2
seq2	GenomeTools	reading_frame	165562	166011	.	+	.	Parent=LTR_retrotransposon115;frame=0
seq2	GenomeTools	reading_frame	166826	167182	.	+	.	Parent=LTR_retrotransposon115;frame=1
seq2	LTRdigest	protein_match	166841	167159	6.3e-25	+	1	Parent=LTR_retrotransposon115;name=RVT_1;id=PF00078.18;clid=68
seq2	GenomeTools	reading_frame	167593	167790	.	-	.	Parent=LTR_retrotransposon115;frame=0
seq2	GenomeTools	reading_frame	167700	168014	.	+	.	Parent=LTR_retrotransposon115;frame=2
seq2	LTRdigest	protein_match	168020	168395	3.03e-26	+	1	Parent=LTR_retrotransposon115;name=rve;id=PF00665.17
seq2	GenomeTools	reading_frame	168459	168803	.	-	.	Parent=LTR_retrotransposon115;frame=1
seq2	LTRharvest	long_terminal_repeat	171520	172053	.	?	.	Parent=LTR_retrotransposon115;clid=114
seq2	LTRharvest	target_site_duplication	172054	172057	.	?	.	Parent=repeat_region115
###
seq2	LTRharvest	repeat_region	177247	180512	.	?	.	ID=repeat_region116
seq2	LTRharvest	target_site_duplication	177247	177251	.	?	.	Parent=repeat_region116
seq2	LTRharvest	LTR_retrotransposon	177252	180507	.	+	.	ID=LTR_retrotransposon116;Parent=repeat_region116;ltr_similarity=91.04;seq_number=2
seq2	LTRharvest	long_terminal_repeat	177252	177820	.	?	.	Parent=LTR_retrotransposon116
seq2	LTRdigest	primer_binding_site	177823	177833	3.64	+	.	Parent=LTR_retrotransposon116;trna=Glu-CTC;trnaoffset=24;pbsoffset=2;edist=1
seq2	GenomeTools	reading_frame	178542	178640	.	+	.	Parent=LTR_retrotransposon116;frame=0
seq2	LTRdigest	protein_match	178559	178865	6.93e-33	+	2	Parent=LTR_retrotransposon116;name=RVT_1;id=PF00078.18;clid=62
seq2	GenomeTools	reading_frame	178562	178939	.	+	.	Parent=LTR_retrotransposon116;frame=2
seq2	GenomeTools	reading_frame	178983	179123	.	-	.	Parent=LTR_retrotransposon116;frame=1
seq2	LTRdigest	protein_match	179740	180028	4.1e-15	+	1	ID=protein_match13;Parent=LTR_retrotransposon116;name=rve;id=PF00665.17;clid=40
seq2	GenomeTools	reading_frame	179846	179995	.	-	.	Parent=protein_match13;frame=2
seq2	GenomeTools	reading_frame	179926	180273	.	+	.	Parent=LTR_retrotransposon116;frame=1
seq2	LTRharvest	long_terminal_repeat	179950	180507	.	?	.	ID=long_terminal_repeat39;Parent=LTR_retrotransposon116;clid=115
seq2	GenomeTools	reading_frame	180145	180240	.	-	.	Parent=long_terminal_repeat39;frame=0
seq2	LTRharvest	target_site_duplication	180508	180512	.	?	.	Parent=repeat_region116
###
seq2	LTRharvest	repeat_region	182156	185035	.	?	.	ID=repeat_region117
seq2	LTRharvest	target_site_duplication	182156	182161	.	?	.	Parent=repeat_region117
seq2	LTRharvest	LTR_retrotransposon	182162	185029	.	-	.	ID=LTR_retrotransposon117;Parent=repeat_region117;ltr_similarity=91.02;seq_number=2
seq2	LTRharvest	long_terminal_repeat	182162	182417	.	?	.	Parent=LTR_retrotransposon117
seq2	LTRdigest	RR_tract	182402	182410	.	-	.	Parent=LTR_retrotransposon117
seq2	GenomeTools	reading_frame	182715	183320	.	-	.	Parent=LTR_retrotransposon117;frame=2
seq2	GenomeTools	reading_frame	183121	184296	.	-	.	Parent=LTR_retrotransposon117;frame=1
seq2	GenomeTools	reading_frame	183727	183921	.	+	.	Parent=LTR_retrotransposon117;frame=2
seq2	GenomeTools	reading_frame	183737	183877	.	-	.	Parent=LTR_retrotransposon117;frame=0
seq2	GenomeTools	reading_frame	183863	184006	.	+	.	Parent=LTR_retrotransposon117;frame=0
seq2	LTRharvest	long_terminal_repeat	184774	185029	.	?	.	ID=long_terminal_repeat40;Parent=LTR_retrotransposon117;clid=116
seq2	GenomeTools	reading_frame	184785	185000	.	+	.	Parent=long_terminal_repeat40;frame=1
seq2	LTRharvest	target_site_duplication	185030	185035	.	?	.	Parent=repeat_region117
###
seq2	LTRharvest	repeat_region	187696	195074	.	?	.	ID=repeat_region118;ltrfam=MANUAL (mdg1)
seq2	LTRharvest	target_site_duplication	187696	187699	.	?	.	Parent=repeat_region118
seq2	LTRharvest	LTR_retrotransposon	187700	195070	.	-	.	ID=LTR_retrotransposon118;Parent=repeat_region118;ltr_similarity=99.55;seq_number=2
seq2	LTRharvest	long_terminal_repeat	187700	188141	.	?	.	Parent=LTR_retrotransposon118;clid=26
seq2	LTRdigest	RR_tract	188141	188153	.	-	.	Parent=LTR_retrotransposon118
seq2	GenomeTools	reading_frame	188394	191951	.	-	.	Parent=LTR_retrotransposon118;frame=2
seq2	LTRdigest	protein_match	188761	189211	4.16e-37	-	0	Parent=LTR_retrotransposon118;name=rve;id=PF00665.17
seq2	LTRdigest	protein_match	190543	191065	0	-	0	ID=protein_match14;Parent=LTR_retrotransposon118;name=RVT_1;id=PF00078.18;clid=62
seq2	GenomeTools	reading_frame	190702	191019	.	+	.	Parent=protein_match14;frame=2
seq2	GenomeTools	reading_frame	191973	192359	.	+	.	Parent=LTR_retrotransposon118;frame=1
seq2	GenomeTools	reading_frame	192005	193315	.	-	.	Parent=LTR_retrotransposon118;frame=0
seq2	GenomeTools	reading_frame	192022	192219	.	-	.	Parent=LTR_retrotransposon118;frame=1
seq2	GenomeTools	reading_frame	194429	194635	.	+	.	Parent=LTR_retrotransposon118;frame=0
seq2	LTRdigest	primer_binding_site	194616	194626	11	-	.	Parent=LTR_retrotransposon118;trna=Arg-TCG;trnaoffset=0;pbsoffset=3;edist=0
seq2	LTRharvest	long_terminal_repeat	194630	195070	.	?	.	Parent=LTR_retrotransposon118;clid=23
seq2	LTRsift	nucleotide_match	188316	195071	.	+	.	Parent=repeat_region118;params=3;target=mdg1 1 6750
seq2	LTRharvest	target_site_duplication	195071	195074	.	?	.	Parent=repeat_region118
###
seq2	LTRharvest	repeat_region	201285	208638	.	?	.	ID=repeat_region119
seq2	LTRharvest	target_site_duplication	201285	201288	.	?	.	Parent=repeat_region119
seq2	LTRharvest	LTR_retrotransposon	201289	208634	.	-	.	ID=LTR_retrotransposon119;Parent=repeat_region119;ltr_similarity=99.78;seq_number=2
seq2	LTRharvest	long_terminal_repeat	201289	201747	.	?	.	Parent=LTR_retrotransposon119
seq2	LTRdigest	RR_tract	201746	201758	.	-	.	Parent=LTR_retrotransposon119
seq2	GenomeTools	reading_frame	201903	202289	.	+	.	Parent=LTR_retrotransposon119;frame=2
seq2	GenomeTools	reading_frame	203108	204193	.	-	.	Parent=LTR_retrotransposon119;frame=1
seq2	LTRdigest	protein_match	203397	203832	1.31e-25	-	2	Parent=LTR_retrotransposon119;name=rve;id=PF00665.17;clid=40
seq2	GenomeTools	reading_frame	204299	204526	.	+	.	Parent=LTR_retrotransposon119;frame=1
seq2	GenomeTools	reading_frame	204874	206142	.	-	.	Parent=LTR_retrotransposon119;frame=2
seq2	LTRdigest	protein_match	205013	205535	0	-	0	Parent=LTR_retrotransposon119;name=RVT_1;id=PF00078.18;clid=62
seq2	LTRdigest	protein_match	205934	206207	1.56e-12	-	0	Parent=LTR_retrotransposon119;name=RVP;id=PF00077.11;clid=3
seq2	GenomeTools	reading_frame	206128	206484	.	+	.	Parent=LTR_retrotransposon119;frame=0
seq2	GenomeTools	reading_frame	206340	207455	.	-	.	Parent=LTR_retrotransposon119;frame=0
seq2	LTRdigest	primer_binding_site	208159	208173	15	-	.	Parent=LTR_retrotransposon119;trna=Ser-AGA;trnaoffset=0;pbsoffset=2;edist=0
seq2	LTRharvest	long_terminal_repeat	208176	208634	.	?	.	Parent=LTR_retrotransposon119;clid=118
seq2	LTRsift	nucleotide_match	204001	207849	.	+	.	Parent=repeat_region119;params=3;target=rover 923 4740
seq2	LTRharvest	target_site_duplication	208635	208638	.	?	.	Parent=repeat_region119
###
seq2	LTRharvest	repeat_region	257117	261975	.	?	.	ID=repeat_region120
seq2	LTRharvest	target_site_duplication	257117	257121	.	?	.	Parent=repeat_region120
seq2	LTRharvest	LTR_retrotransposon	257122	261970	.	-	.	ID=LTR_retrotransposon120;Parent=repeat_region120;ltr_similarity=99.22;seq_number=2
seq2	LTRharvest	long_terminal_repeat	257122	257508	.	?	.	Parent=LTR_retrotransposon120;clid=73
seq2	LTRdigest	RR_tract	257509	257518	.	-	.	Parent=LTR_retrotransposon120
seq2	GenomeTools	reading_frame	257796	258815	.	-	.	Parent=LTR_retrotransposon120;frame=2
seq2	LTRdigest	protein_match	257959	258460	1.34e-13	-	0	Parent=LTR_retrotransposon120;name=rve;id=PF00665.17;clid=15
seq2	GenomeTools	reading_frame	259036	259326	.	-	.	Parent=LTR_retrotransposon120;frame=1
seq2	GenomeTools	reading_frame	259316	259417	.	-	.	Parent=LTR_retrotransposon120;frame=0
seq2	GenomeTools	reading_frame	260616	260828	.	+	.	Parent=LTR_retrotransposon120;frame=2
seq2	GenomeTools	reading_frame	261044	261439	.	+	.	Parent=LTR_retrotransposon120;frame=1
seq2	GenomeTools	reading_frame	261415	261543	.	+	.	Parent=LTR_retrotransposon120;frame=0
seq2	LTRdigest	primer_binding_site	261565	261579	3.75	-	.	Parent=LTR_retrotransposon120;trna=Trp-CCA;trnaoffset=0;pbsoffset=4;edist=1
seq2	LTRharvest	long_terminal_repeat	261584	261970	.	?	.	Parent=LTR_retrotransposon120;clid=73
seq2	LTRsift	nucleotide_match	258651	261971	.	+	.	Parent=repeat_region120;params=3;target=diver2 1 3328
seq2	LTRharvest	target_site_duplication	261971	261975	.	?	.	Parent=repeat_region120
###
seq2	LTRharvest	repeat_region	266974	274382	.	?	.	ID=repeat_region121;ltrfam=MANUAL (mdg1)
seq2	LTRharvest	target_site_duplication	266974	266977	.	?	.	Parent=repeat_region121
seq2	LTRharvest	LTR_retrotransposon	266978	274378	.	+	.	ID=LTR_retrotransposon121;Parent=repeat_region121;ltr_similarity=99.30;seq_number=2
seq2	LTRharvest	long_terminal_repeat	266978	267400	.	?	.	Parent=LTR_retrotransposon121;clid=26
seq2	GenomeTools	reading_frame	267393	267599	.	-	.	Parent=LTR_retrotransposon121;frame=2
seq2	LTRdigest	primer_binding_site	267404	267414	11	+	.	Parent=LTR_retrotransposon121;trna=Arg-TCG;trnaoffset=0;pbsoffset=3;edist=0
seq2	GenomeTools	reading_frame	268462	268827	.	-	.	Parent=LTR_retrotransposon121;frame=1
seq2	GenomeTools	reading_frame	268716	270026	.	+	.	Parent=LTR_retrotransposon121;frame=1
seq2	GenomeTools	reading_frame	269672	270058	.	-	.	Parent=LTR_retrotransposon121;frame=0
seq2	GenomeTools	reading_frame	269812	270009	.	+	.	Parent=LTR_retrotransposon121;frame=2
seq2	LTRdigest	protein_match	270059	270359	1.33e-12	+	0	Parent=LTR_retrotransposon121;name=RVP;id=PF00077.11;clid=12
seq2	GenomeTools	reading_frame	270080	273637	.	+	.	Parent=LTR_retrotransposon121;frame=0
seq2	LTRdigest	protein_match	270965	271487	0	+	0	Parent=LTR_retrotransposon121;name=RVT_1;id=PF00078.18;clid=62
seq2	LTRdigest	protein_match	272819	273269	4.18e-37	+	0	Parent=LTR_retrotransposon121;name=rve;id=PF00665.17
seq2	LTRdigest	RR_tract	273943	273955	.	+	.	Parent=LTR_retrotransposon121
seq2	LTRharvest	long_terminal_repeat	273953	274378	.	?	.	Parent=LTR_retrotransposon121;clid=23
seq2	LTRsift	nucleotide_match	266997	273784	.	+	.	Parent=repeat_region121;params=3;target=mdg1 37 6820
seq2	LTRharvest	target_site_duplication	274379	274382	.	?	.	Parent=repeat_region121
###
seq2	LTRharvest	repeat_region	306110	312355	.	?	.	ID=repeat_region122
seq2	LTRharvest	target_site_duplication	306110	306113	.	?	.	Parent=repeat_region122
seq2	LTRharvest	LTR_retrotransposon	306114	312351	.	+	.	ID=LTR_retrotransposon122;Parent=repeat_region122;ltr_similarity=95.56;seq_number=2
seq2	LTRharvest	long_terminal_repeat	306114	306361	.	?	.	Parent=LTR_retrotransposon122;clid=72
seq2	GenomeTools	reading_frame	306829	307029	.	+	.	Parent=LTR_retrotransposon122;frame=1
seq2	GenomeTools	reading_frame	307826	309661	.	+	.	Parent=LTR_retrotransposon122;frame=2
seq2	GenomeTools	reading_frame	309552	310769	.	+	.	Parent=LTR_retrotransposon122;frame=0
seq2	GenomeTools	reading_frame	309978	310223	.	-	.	Parent=LTR_retrotransposon122;frame=1
seq2	LTRdigest	protein_match	310506	310695	7.01e-45	+	0	Parent=LTR_retrotransposon122;name=Peptidase_A17;id=PF05380.4
seq2	LTRdigest	protein_match	310699	310894	0	+	1	Parent=LTR_retrotransposon122;name=Peptidase_A17;id=PF05380.4
seq2	GenomeTools	reading_frame	310744	311058	.	-	.	Parent=LTR_retrotransposon122;frame=0
seq2	GenomeTools	reading_frame	311492	311926	.	-	.	Parent=LTR_retrotransposon122;frame=2
seq2	LTRharvest	long_terminal_repeat	312110	312351	.	?	.	Parent=LTR_retrotransposon122;clid=71
seq2	LTRharvest	target_site_duplication	312352	312355	.	?	.	Parent=repeat_region122
###
seq2	LTRharvest	repeat_region	336614	345517	.	?	.	ID=repeat_region123
seq2	LTRharvest	target_site_duplication	336614	336617	.	?	.	Parent=repeat_region123
seq2	LTRharvest	LTR_retrotransposon	336618	345513	.	-	.	ID=LTR_retrotransposon123;Parent=repeat_region123;ltr_similarity=93.41;seq_number=2
seq2	LTRharvest	long_terminal_repeat	336618	336863	.	?	.	Parent=LTR_retrotransposon123
seq2	GenomeTools	reading_frame	337587	338426	.	-	.	Parent=LTR_retrotransposon123;frame=1
seq2	LTRdigest	protein_match	340330	340672	2.49e-33	-	2	Parent=LTR_retrotransposon123;name=Peptidase_A17;id=PF05380.4
seq2	GenomeTools	reading_frame	341285	341503	.	+	.	Parent=LTR_retrotransposon123;frame=2
seq2	GenomeTools	reading_frame	341310	341708	.	+	.	Parent=LTR_retrotransposon123;frame=0
seq2	GenomeTools	reading_frame	341845	342249	.	-	.	Parent=LTR_retrotransposon123;frame=0
seq2	GenomeTools	reading_frame	342656	343075	.	-	.	Parent=LTR_retrotransposon123;frame=2
seq2	GenomeTools	reading_frame	345073	345369	.	+	.	Parent=LTR_retrotransposon123;frame=1
seq2	LTRharvest	long_terminal_repeat	345256	345513	.	?	.	Parent=LTR_retrotransposon123
seq2	LTRharvest	target_site_duplication	345514	345517	.	?	.	Parent=repeat_region123
###
seq2	LTRharvest	repeat_region	566992	574675	.	?	.	ID=repeat_region124
seq2	LTRharvest	target_site_duplication	566992	566995	.	?	.	Parent=repeat_region124
seq2	LTRharvest	LTR_retrotransposon	566996	574671	.	+	.	ID=LTR_retrotransposon124;Parent=repeat_region124;ltr_similarity=96.78;seq_number=2
seq2	LTRharvest	long_terminal_repeat	566996	567523	.	?	.	Parent=LTR_retrotransposon124
seq2	GenomeTools	reading_frame	568162	568911	.	+	.	Parent=LTR_retrotransposon124;frame=2
seq2	GenomeTools	reading_frame	568333	568524	.	-	.	Parent=LTR_retrotransposon124;frame=0
seq2	GenomeTools	reading_frame	569541	569852	.	-	.	Parent=LTR_retrotransposon124;frame=1
seq2	GenomeTools	reading_frame	570095	570646	.	+	.	Parent=LTR_retrotransposon124;frame=0
seq2	LTRdigest	protein_match	570290	570635	1.7e-30	+	0	Parent=LTR_retrotransposon124;name=RVT_1;id=PF00078.18;clid=62
seq2	GenomeTools	reading_frame	570846	572531	.	+	.	Parent=LTR_retrotransposon124;frame=1
seq2	GenomeTools	reading_frame	571478	571780	.	-	.	Parent=LTR_retrotransposon124;frame=2
seq2	LTRdigest	protein_match	572055	572490	8.2e-33	+	1	Parent=LTR_retrotransposon124;name=rve;id=PF00665.17;clid=61
seq2	LTRdigest	protein_match	573022	573169	3.19e-12	+	2	Parent=LTR_retrotransposon124;name=Gypsy;id=PF07253.2;clid=13
seq2	LTRdigest	RR_tract	574139	574151	.	+	.	Parent=LTR_retrotransposon124
seq2	LTRharvest	long_terminal_repeat	574149	574671	.	?	.	Parent=LTR_retrotransposon124;clid=17
seq2	LTRharvest	target_site_duplication	574672	574675	.	?	.	Parent=repeat_region124
###
seq2	LTRharvest	repeat_region	650989	656917	.	?	.	ID=repeat_region125;ltrfam=dmel_17 (invader2)
seq2	LTRharvest	target_site_duplication	650989	650992	.	?	.	Parent=repeat_region125
seq2	LTRharvest	LTR_retrotransposon	650993	656913	.	+	.	ID=LTR_retrotransposon125;Parent=repeat_region125;ltr_similarity=97.44;seq_number=2
seq2	LTRharvest	long_terminal_repeat	650993	651226	.	?	.	Parent=LTR_retrotransposon125
seq2	LTRdigest	primer_binding_site	651226	651236	10.8	+	.	Parent=LTR_retrotransposon125;trna=Leu-CAA;trnaoffset=2;pbsoffset=1;edist=0
seq2	GenomeTools	reading_frame	652473	652655	.	-	.	Parent=LTR_retrotransposon125;frame=1
seq2	GenomeTools	reading_frame	653791	653922	.	-	.	Parent=LTR_retrotransposon125;frame=0
seq2	GenomeTools	reading_frame	654044	655072	.	+	.	Parent=LTR_retrotransposon125;frame=0
seq2	LTRdigest	protein_match	654935	655058	2.45e-14	+	0	Parent=LTR_retrotransposon125;name=RVT_1;id=PF00078.18;clid=62
seq2	LTRdigest	protein_match	655063	655444	6.74e-33	+	2	ID=protein_match15;Parent=LTR_retrotransposon125;name=RVT_1;id=PF00078.18;clid=62
seq2	GenomeTools	reading_frame	655193	655333	.	-	.	Parent=protein_match15;frame=2
seq2	GenomeTools	reading_frame	655147	655452	.	+	.	Parent=LTR_retrotransposon125;frame=2
seq2	GenomeTools	reading_frame	656106	656510	.	+	.	Parent=LTR_retrotransposon125;frame=1
seq2	LTRharvest	long_terminal_repeat	656683	656913	.	?	.	Parent=LTR_retrotransposon125;clid=102
seq2	LTRsift	nucleotide_match	652635	655781	.	+	.	Parent=repeat_region125;params=3;target=invader2 39 3174
seq2	LTRharvest	target_site_duplication	656914	656917	.	?	.	Parent=repeat_region125
###
seq2	LTRharvest	repeat_region	697460	701800	.	?	.	ID=repeat_region126;ltrfam=dmel_17 (invader2)
seq2	LTRharvest	target_site_duplication	697460	697463	.	?	.	Parent=repeat_region126
seq2	LTRharvest	LTR_retrotransposon	697464	701796	.	-	.	ID=LTR_retrotransposon126;Parent=repeat_region126;ltr_similarity=96.10;seq_number=2
seq2	LTRharvest	long_terminal_repeat	697464	697745	.	?	.	Parent=LTR_retrotransposon126
seq2	GenomeTools	reading_frame	697872	698276	.	-	.	Parent=LTR_retrotransposon126;frame=1
seq2	GenomeTools	reading_frame	698333	699235	.	-	.	Parent=LTR_retrotransposon126;frame=2
seq2	GenomeTools	reading_frame	698538	698714	.	+	.	Parent=LTR_retrotransposon126;frame=0
seq2	LTRdigest	protein_match	698937	699318	1.38e-36	-	0	ID=protein_match16;Parent=LTR_retrotransposon126;name=RVT_1;id=PF00078.18;clid=62
seq2	GenomeTools	reading_frame	699049	699189	.	+	.	Parent=protein_match16;frame=1
seq2	GenomeTools	reading_frame	699310	700338	.	-	.	Parent=LTR_retrotransposon126;frame=0
seq2	LTRdigest	protein_match	699323	699446	1.22e-13	-	1	Parent=LTR_retrotransposon126;name=RVT_1;id=PF00078.18;clid=62
seq2	LTRdigest	protein_match	700379	700427	1.46e-09	-	1	Parent=LTR_retrotransposon126;name=zf-CCHC;id=PF00098.14;clid=2
seq2	GenomeTools	reading_frame	700460	700591	.	+	.	Parent=LTR_retrotransposon126;frame=2
seq2	LTRdigest	primer_binding_site	701513	701523	10.8	-	.	Parent=LTR_retrotransposon126;trna=Leu-CAA;trnaoffset=2;pbsoffset=1;edist=0
seq2	LTRharvest	long_terminal_repeat	701523	701796	.	?	.	Parent=LTR_retrotransposon126;clid=102
seq2	LTRsift	nucleotide_match	698605	701793	.	+	.	Parent=repeat_region126;params=3;target=invader2 1 3174
seq2	LTRharvest	target_site_duplication	701797	701800	.	?	.	Parent=repeat_region126
###
seq2	LTRharvest	repeat_region	753459	758776	.	?	.	ID=repeat_region127
seq2	LTRharvest	target_site_duplication	753459	753462	.	?	.	Parent=repeat_region127
seq2	LTRharvest	LTR_retrotransposon	753463	758772	.	?	.	ID=LTR_retrotransposon127;Parent=repeat_region127;ltr_similarity=96.25;seq_number=2
seq2	LTRharvest	long_terminal_repeat	753463	753968	.	?	.	Parent=LTR_retrotransposon127
seq2	GenomeTools	reading_frame	754672	756018	.	-	.	Parent=LTR_retrotransposon127;frame=0
seq2	GenomeTools	reading_frame	754679	754852	.	-	.	Parent=LTR_retrotransposon127;frame=2
seq2	GenomeTools	reading_frame	754737	754988	.	+	.	Parent=LTR_retrotransposon127;frame=2
seq2	GenomeTools	reading_frame	755152	755442	.	+	.	Parent=LTR_retrotransposon127;frame=0
seq2	GenomeTools	reading_frame	755667	755882	.	-	.	Parent=LTR_retrotransposon127;frame=1
seq2	GenomeTools	reading_frame	755840	756118	.	+	.	Parent=LTR_retrotransposon127;frame=1
seq2	LTRharvest	long_terminal_repeat	758270	758772	.	?	.	Parent=LTR_retrotransposon127
seq2	LTRharvest	target_site_duplication	758773	758776	.	?	.	Parent=repeat_region127
###
seq2	LTRharvest	repeat_region	936718	944191	.	?	.	ID=repeat_region128;ltrfam=dmel_28 (gypsy-gtwin-accord2)
seq2	LTRharvest	target_site_duplication	936718	936721	.	?	.	Parent=repeat_region128
seq2	LTRharvest	LTR_retrotransposon	936722	944187	.	-	.	ID=LTR_retrotransposon128;Parent=repeat_region128;ltr_similarity=99.79;seq_number=2
seq2	LTRharvest	long_terminal_repeat	936722	937203	.	?	.	Parent=LTR_retrotransposon128;clid=19
seq2	LTRdigest	protein_match	937193	938597	0	-	1	ID=protein_match17;Parent=LTR_retrotransposon128;name=Gypsy;id=PF07253.2;clid=1
seq2	GenomeTools	reading_frame	938188	938568	.	+	.	Parent=protein_match17;frame=2
seq2	LTRdigest	RR_tract	937205	937214	.	-	.	Parent=LTR_retrotransposon128
seq2	GenomeTools	reading_frame	938722	941751	.	-	.	Parent=LTR_retrotransposon128;frame=0
seq2	LTRdigest	protein_match	938972	939404	5.15e-33	-	1	Parent=LTR_retrotransposon128;name=rve;id=PF00665.17;clid=86
seq2	LTRdigest	protein_match	940658	941183	0	-	1	Parent=LTR_retrotransposon128;name=RVT_1;id=PF00078.18;clid=62
seq2	LTRdigest	protein_match	941513	941798	2.97e-23	-	1	Parent=LTR_retrotransposon128;name=RVP;id=PF00077.11;clid=10
seq2	GenomeTools	reading_frame	941757	943109	.	-	.	Parent=LTR_retrotransposon128;frame=1
seq2	GenomeTools	reading_frame	942255	942482	.	+	.	Parent=LTR_retrotransposon128;frame=1
seq2	GenomeTools	reading_frame	943169	943576	.	+	.	Parent=LTR_retrotransposon128;frame=0
seq2	LTRharvest	long_terminal_repeat	943706	944187	.	?	.	ID=long_terminal_repeat41;Parent=LTR_retrotransposon128
seq2	GenomeTools	reading_frame	943928	944137	.	-	.	Parent=long_terminal_repeat41;frame=2
seq2	LTRsift	nucleotide_match	936723	944188	.	+	.	Parent=repeat_region128;params=3;target=gypsy 1 7469
seq2	LTRsift	nucleotide_match	937192	941208	.	+	.	Parent=repeat_region128;params=3;target=gtwin 2906 6929
seq2	LTRharvest	target_site_duplication	944188	944191	.	?	.	Parent=repeat_region128
###
seq2	LTRharvest	repeat_region	987789	994004	.	?	.	ID=repeat_region129
seq2	LTRharvest	target_site_duplication	987789	987792	.	?	.	Parent=repeat_region129
seq2	LTRharvest	LTR_retrotransposon	987793	994000	.	+	.	ID=LTR_retrotransposon129;Parent=repeat_region129;ltr_similarity=92.14;seq_number=2
seq2	LTRharvest	long_terminal_repeat	987793	988072	.	?	.	Parent=LTR_retrotransposon129;clid=100
seq2	GenomeTools	reading_frame	988641	989288	.	-	.	Parent=LTR_retrotransposon129;frame=2
seq2	GenomeTools	reading_frame	991222	992295	.	+	.	Parent=LTR_retrotransposon129;frame=0
seq2	GenomeTools	reading_frame	991595	991987	.	-	.	Parent=LTR_retrotransposon129;frame=0
seq2	LTRdigest	protein_match	991696	992074	0	+	0	Parent=LTR_retrotransposon129;name=Peptidase_A17;id=PF05380.4
seq2	GenomeTools	reading_frame	992053	992280	.	-	.	Parent=LTR_retrotransposon129;frame=1
seq2	GenomeTools	reading_frame	992288	992722	.	+	.	Parent=LTR_retrotransposon129;frame=1
seq2	GenomeTools	reading_frame	992328	993761	.	+	.	Parent=LTR_retrotransposon129;frame=2
seq2	LTRharvest	long_terminal_repeat	993727	994000	.	?	.	Parent=LTR_retrotransposon129;clid=105
seq2	LTRharvest	target_site_duplication	994001	994004	.	?	.	Parent=repeat_region129
###
seq2	LTRharvest	repeat_region	1014774	1022331	.	?	.	ID=repeat_region130
seq2	LTRharvest	target_site_duplication	1014774	1014777	.	?	.	Parent=repeat_region130
seq2	LTRharvest	LTR_retrotransposon	1014778	1022327	.	?	.	ID=LTR_retrotransposon130;Parent=repeat_region130;ltr_similarity=95.78;seq_number=2
seq2	LTRharvest	long_terminal_repeat	1014778	1015014	.	?	.	Parent=LTR_retrotransposon130
seq2	GenomeTools	reading_frame	1016964	1017212	.	+	.	Parent=LTR_retrotransposon130;frame=2
seq2	GenomeTools	reading_frame	1017247	1017420	.	+	.	Parent=LTR_retrotransposon130;frame=0
seq2	GenomeTools	reading_frame	1017941	1018159	.	+	.	Parent=LTR_retrotransposon130;frame=1
seq2	GenomeTools	reading_frame	1019169	1019342	.	-	.	Parent=LTR_retrotransposon130;frame=0
seq2	GenomeTools	reading_frame	1020037	1020219	.	-	.	Parent=LTR_retrotransposon130;frame=2
seq2	GenomeTools	reading_frame	1021274	1021489	.	-	.	Parent=LTR_retrotransposon130;frame=1
seq2	LTRharvest	long_terminal_repeat	1022095	1022327	.	?	.	Parent=LTR_retrotransposon130
seq2	LTRharvest	target_site_duplication	1022328	1022331	.	?	.	Parent=repeat_region130
###
seq2	LTRharvest	repeat_region	1049729	1057380	.	?	.	ID=repeat_region131;ltrfam=dmel_28 (gypsy-gtwin-accord2)
seq2	LTRharvest	target_site_duplication	1049729	1049732	.	?	.	Parent=repeat_region131
seq2	LTRharvest	LTR_retrotransposon	1049733	1057376	.	-	.	ID=LTR_retrotransposon131;Parent=repeat_region131;ltr_similarity=92.48;seq_number=2
seq2	LTRharvest	long_terminal_repeat	1049733	1049958	.	?	.	Parent=LTR_retrotransposon131
seq2	LTRdigest	RR_tract	1049957	1049979	.	-	.	Parent=LTR_retrotransposon131
seq2	LTRdigest	protein_match	1050749	1051148	1.82e-25	-	0	ID=protein_match18;Parent=LTR_retrotransposon131;name=rve;id=PF00665.17
seq2	GenomeTools	reading_frame	1050803	1050988	.	+	.	Parent=protein_match18;frame=2
seq2	GenomeTools	reading_frame	1052352	1053572	.	-	.	Parent=LTR_retrotransposon131;frame=0
seq2	LTRdigest	protein_match	1052398	1052920	0	-	1	Parent=LTR_retrotransposon131;name=RVT_1;id=PF00078.18;clid=62
seq2	GenomeTools	reading_frame	1053874	1055085	.	-	.	Parent=LTR_retrotransposon131;frame=2
seq2	GenomeTools	reading_frame	1053954	1054331	.	+	.	Parent=LTR_retrotransposon131;frame=0
seq2	GenomeTools	reading_frame	1055299	1055517	.	+	.	Parent=LTR_retrotransposon131;frame=1
seq2	GenomeTools	reading_frame	1056146	1056286	.	-	.	Parent=LTR_retrotransposon131;frame=1
seq2	LTRharvest	long_terminal_repeat	1057163	1057376	.	?	.	Parent=LTR_retrotransposon131;clid=104
seq2	LTRsift	nucleotide_match	1049736	1057381	.	+	.	Parent=repeat_region131;params=3;target=accord2 1 7646
seq2	LTRharvest	target_site_duplication	1057377	1057380	.	?	.	Parent=repeat_region131
###
seq2	LTRharvest	repeat_region	1105252	1110408	.	?	.	ID=repeat_region132;ltrfam=dmel_4 (copia)
seq2	LTRharvest	target_site_duplication	1105252	1105256	.	?	.	Parent=repeat_region132
seq2	LTRharvest	LTR_retrotransposon	1105257	1110403	.	+	.	ID=LTR_retrotransposon132;Parent=repeat_region132;ltr_similarity=100.00;seq_number=2
seq2	LTRharvest	long_terminal_repeat	1105257	1105534	.	?	.	ID=long_terminal_repeat42;Parent=LTR_retrotransposon132;clid=75
seq2	GenomeTools	reading_frame	1105319	1105438	.	+	.	Parent=long_terminal_repeat42;frame=2
seq2	LTRdigest	primer_binding_site	1105534	1105547	7.58	+	.	Parent=LTR_retrotransposon132;trna=Met-CAT;trnaoffset=33;pbsoffset=1;edist=0
seq2	GenomeTools	reading_frame	1105689	1109915	.	+	.	Parent=LTR_retrotransposon132;frame=0
seq2	GenomeTools	reading_frame	1106590	1106760	.	+	.	Parent=LTR_retrotransposon132;frame=1
seq2	LTRdigest	protein_match	1107114	1107609	0	+	0	Parent=LTR_retrotransposon132;name=rve;id=PF00665.17;clid=3
seq2	GenomeTools	reading_frame	1107726	1108055	.	-	.	Parent=LTR_retrotransposon132;frame=2
seq2	LTRdigest	protein_match	1108413	1109175	0	+	0	Parent=LTR_retrotransposon132;name=RVT_2;id=PF07727.5;clid=2
seq2	LTRharvest	long_terminal_repeat	1110126	1110403	.	?	.	ID=long_terminal_repeat43;Parent=LTR_retrotransposon132;clid=79
seq2	GenomeTools	reading_frame	1110178	1110330	.	-	.	Parent=long_terminal_repeat43;frame=1
seq2	GenomeTools	reading_frame	1110245	1110343	.	-	.	Parent=long_terminal_repeat43;frame=0
seq2	LTRsift	nucleotide_match	1105259	1110403	.	+	.	Parent=repeat_region132;params=3;target=copia 1 5143
seq2	LTRharvest	target_site_duplication	1110404	1110408	.	?	.	Parent=repeat_region132
###
seq2	LTRharvest	repeat_region	1115283	1120366	.	?	.	ID=repeat_region133;ltrfam=dmel_17 (invader2);flcand=yes
seq2	LTRharvest	target_site_duplication	1115283	1115287	.	?	.	Parent=repeat_region133
seq2	LTRharvest	LTR_retrotransposon	1115288	1120361	.	-	.	ID=LTR_retrotransposon133;Parent=repeat_region133;ltr_similarity=96.98;seq_number=2
seq2	LTRharvest	long_terminal_repeat	1115288	1115550	.	?	.	Parent=LTR_retrotransposon133
seq2	LTRdigest	protein_match	1116089	1116515	6.47e-30	-	0	Parent=LTR_retrotransposon133;name=rve;id=PF00665.17;clid=16
seq2	GenomeTools	reading_frame	1116349	1117209	.	-	.	Parent=LTR_retrotransposon133;frame=2
seq2	GenomeTools	reading_frame	1117364	1117975	.	-	.	Parent=LTR_retrotransposon133;frame=1
seq2	LTRdigest	protein_match	1117551	1118058	0	-	2	Parent=LTR_retrotransposon133;name=RVT_1;id=PF00078.18;clid=62
seq2	GenomeTools	reading_frame	1118130	1118924	.	-	.	Parent=LTR_retrotransposon133;frame=0
seq2	GenomeTools	reading_frame	1118944	1119177	.	+	.	Parent=LTR_retrotransposon133;frame=2
seq2	GenomeTools	reading_frame	1119389	1119709	.	+	.	Parent=LTR_retrotransposon133;frame=0
seq2	GenomeTools	reading_frame	1119474	1120127	.	+	.	Parent=LTR_retrotransposon133;frame=1
seq2	LTRdigest	primer_binding_site	1120083	1120093	10.8	-	.	Parent=LTR_retrotransposon133;trna=Leu-CAA;trnaoffset=2;pbsoffset=3;edist=0
seq2	LTRharvest	long_terminal_repeat	1120097	1120361	.	?	.	Parent=LTR_retrotransposon133;clid=102
seq2	LTRsift	nucleotide_match	1115548	1120363	.	+	.	Parent=repeat_region133;params=2;target=invader2 1 4834
seq2	LTRsift	nucleotide_match	1115548	1120363	.	+	.	Parent=repeat_region133;params=3;target=invader2 1 4834
seq2	LTRharvest	target_site_duplication	1120362	1120366	.	?	.	Parent=repeat_region133
###
seq2	LTRharvest	repeat_region	1173735	1178155	.	?	.	ID=repeat_region134
seq2	LTRharvest	target_site_duplication	1173735	1173738	.	?	.	Parent=repeat_region134
seq2	LTRharvest	LTR_retrotransposon	1173739	1178151	.	-	.	ID=LTR_retrotransposon134;Parent=repeat_region134;ltr_similarity=92.41;seq_number=2
seq2	LTRharvest	long_terminal_repeat	1173739	1173962	.	?	.	Parent=LTR_retrotransposon134;clid=111
seq2	GenomeTools	reading_frame	1173870	1174451	.	-	.	Parent=LTR_retrotransposon134;frame=1
seq2	LTRdigest	RR_tract	1173961	1173970	.	-	.	Parent=LTR_retrotransposon134
seq2	GenomeTools	reading_frame	1174483	1176741	.	-	.	Parent=LTR_retrotransposon134;frame=0
seq2	LTRdigest	protein_match	1174529	1174880	3.78e-34	-	1	Parent=LTR_retrotransposon134;name=rve;id=PF00665.17;clid=89
seq2	GenomeTools	reading_frame	1174870	1175184	.	+	.	Parent=LTR_retrotransposon134;frame=0
seq2	LTRdigest	protein_match	1175927	1176428	0	-	1	Parent=LTR_retrotransposon134;name=RVT_1;id=PF00078.18;clid=69
seq2	GenomeTools	reading_frame	1176039	1176461	.	+	.	Parent=LTR_retrotransposon134;frame=2
seq2	GenomeTools	reading_frame	1177022	1177924	.	-	.	Parent=LTR_retrotransposon134;frame=2
seq2	GenomeTools	reading_frame	1177202	1177447	.	+	.	Parent=LTR_retrotransposon134;frame=1
seq2	LTRharvest	long_terminal_repeat	1177940	1178151	.	?	.	Parent=LTR_retrotransposon134
seq2	LTRharvest	target_site_duplication	1178152	1178155	.	?	.	Parent=repeat_region134
###
seq2	LTRharvest	repeat_region	1254988	1260165	.	?	.	ID=repeat_region135
seq2	LTRharvest	target_site_duplication	1254988	1254991	.	?	.	Parent=repeat_region135
seq2	LTRharvest	LTR_retrotransposon	1254992	1260161	.	?	.	ID=LTR_retrotransposon135;Parent=repeat_region135;ltr_similarity=96.00;seq_number=2
seq2	LTRharvest	long_terminal_repeat	1254992	1255260	.	?	.	ID=long_terminal_repeat44;Parent=LTR_retrotransposon135;clid=72
seq2	GenomeTools	reading_frame	1255143	1255259	.	-	.	Parent=long_terminal_repeat44;frame=0
seq2	GenomeTools	reading_frame	1255430	1256044	.	+	.	Parent=LTR_retrotransposon135;frame=0
seq2	GenomeTools	reading_frame	1255450	1255650	.	+	.	Parent=LTR_retrotransposon135;frame=2
seq2	GenomeTools	reading_frame	1255797	1255952	.	+	.	Parent=LTR_retrotransposon135;frame=1
seq2	GenomeTools	reading_frame	1256293	1256808	.	-	.	Parent=LTR_retrotransposon135;frame=2
seq2	GenomeTools	reading_frame	1256723	1258276	.	-	.	Parent=LTR_retrotransposon135;frame=1
seq2	LTRharvest	long_terminal_repeat	1259887	1260161	.	?	.	Parent=LTR_retrotransposon135;clid=71
seq2	LTRharvest	target_site_duplication	1260162	1260165	.	?	.	Parent=repeat_region135
###
seq2	LTRharvest	repeat_region	1267558	1275173	.	?	.	ID=repeat_region136;ltrfam=dmel_3 (opus)
seq2	LTRharvest	target_site_duplication	1267558	1267561	.	?	.	Parent=repeat_region136
seq2	LTRharvest	LTR_retrotransposon	1267562	1275169	.	+	.	ID=LTR_retrotransposon136;Parent=repeat_region136;ltr_similarity=100.00;seq_number=2
seq2	LTRharvest	long_terminal_repeat	1267562	1268079	.	?	.	Parent=LTR_retrotransposon136;clid=5
seq2	GenomeTools	reading_frame	1267984	1268169	.	-	.	Parent=LTR_retrotransposon136;frame=1
seq2	LTRdigest	primer_binding_site	1268082	1268096	15	+	.	Parent=LTR_retrotransposon136;trna=Lys-TTT;trnaoffset=0;pbsoffset=2;edist=0
seq2	GenomeTools	reading_frame	1268561	1268776	.	-	.	Parent=LTR_retrotransposon136;frame=0
seq2	GenomeTools	reading_frame	1269226	1270476	.	+	.	Parent=LTR_retrotransposon136;frame=2
seq2	GenomeTools	reading_frame	1270446	1270910	.	-	.	Parent=LTR_retrotransposon136;frame=2
seq2	GenomeTools	reading_frame	1270620	1273628	.	+	.	Parent=LTR_retrotransposon136;frame=1
seq2	LTRdigest	protein_match	1271088	1271610	0	+	1	Parent=LTR_retrotransposon136;name=RVT_1;id=PF00078.18;clid=62
seq2	LTRdigest	protein_match	1272897	1273338	7.66e-28	+	1	Parent=LTR_retrotransposon136;name=rve;id=PF00665.17;clid=33
seq2	GenomeTools	reading_frame	1274522	1274746	.	+	.	Parent=LTR_retrotransposon136;frame=0
seq2	LTRdigest	RR_tract	1274641	1274653	.	+	.	Parent=LTR_retrotransposon136
seq2	LTRharvest	long_terminal_repeat	1274652	1275169	.	?	.	Parent=LTR_retrotransposon136;clid=3
seq2	LTRsift	nucleotide_match	1268979	1275170	.	+	.	Parent=repeat_region136;params=3;target=opus 1330 7521
seq2	LTRharvest	target_site_duplication	1275170	1275173	.	?	.	Parent=repeat_region136
###
seq2	LTRharvest	repeat_region	1305550	1308132	.	?	.	ID=repeat_region137;ltrfam=dmel_6 (Burdock)
seq2	LTRharvest	target_site_duplication	1305550	1305553	.	?	.	Parent=repeat_region137
seq2	LTRharvest	LTR_retrotransposon	1305554	1308128	.	-	.	ID=LTR_retrotransposon137;Parent=repeat_region137;ltr_similarity=100.00;seq_number=2
seq2	LTRharvest	long_terminal_repeat	1305554	1305829	.	?	.	Parent=LTR_retrotransposon137
seq2	LTRdigest	RR_tract	1305828	1305840	.	-	.	Parent=LTR_retrotransposon137
seq2	GenomeTools	reading_frame	1305899	1306030	.	-	.	Parent=LTR_retrotransposon137;frame=1
seq2	GenomeTools	reading_frame	1306849	1307562	.	-	.	Parent=LTR_retrotransposon137;frame=2
seq2	GenomeTools	reading_frame	1306885	1307106	.	+	.	Parent=LTR_retrotransposon137;frame=2
seq2	GenomeTools	reading_frame	1307076	1307195	.	-	.	Parent=LTR_retrotransposon137;frame=0
seq2	GenomeTools	reading_frame	1307459	1307656	.	+	.	Parent=LTR_retrotransposon137;frame=0
seq2	GenomeTools	reading_frame	1307691	1307891	.	+	.	Parent=LTR_retrotransposon137;frame=1
seq2	LTRharvest	long_terminal_repeat	1307853	1308128	.	?	.	Parent=LTR_retrotransposon137;clid=86
seq2	LTRsift	nucleotide_match	1305555	1307042	.	+	.	Parent=repeat_region137;params=3;target=Burdock 4926 6411
seq2	LTRharvest	target_site_duplication	1308129	1308132	.	?	.	Parent=repeat_region137
###
seq2	LTRharvest	repeat_region	1430746	1434780	.	?	.	ID=repeat_region138
seq2	LTRharvest	target_site_duplication	1430746	1430749	.	?	.	Parent=repeat_region138
seq2	LTRharvest	LTR_retrotransposon	1430750	1434776	.	+	.	ID=LTR_retrotransposon138;Parent=repeat_region138;ltr_similarity=98.58;seq_number=2
seq2	LTRharvest	long_terminal_repeat	1430750	1431172	.	?	.	ID=long_terminal_repeat45;Parent=LTR_retrotransposon138
seq2	GenomeTools	reading_frame	1430961	1431122	.	+	.	Parent=long_terminal_repeat45;frame=1
seq2	LTRdigest	primer_binding_site	1431172	1431184	12.8	+	.	Parent=LTR_retrotransposon138;trna=Leu-CAA;trnaoffset=2;pbsoffset=1;edist=0
seq2	GenomeTools	reading_frame	1431457	1431741	.	-	.	Parent=LTR_retrotransposon138;frame=2
seq2	LTRdigest	protein_match	1431979	1432024	2.54e-09	+	2	Parent=LTR_retrotransposon138;name=zf-CCHC;id=PF00098.14;clid=8
seq2	GenomeTools	reading_frame	1432210	1433835	.	+	.	Parent=LTR_retrotransposon138;frame=2
seq2	LTRdigest	protein_match	1432957	1433407	7.2e-33	+	2	Parent=LTR_retrotransposon138;name=rve;id=PF00665.17;clid=83
seq2	GenomeTools	reading_frame	1434320	1434586	.	-	.	Parent=LTR_retrotransposon138;frame=1
seq2	LTRharvest	long_terminal_repeat	1434356	1434776	.	?	.	ID=long_terminal_repeat46;Parent=LTR_retrotransposon138;clid=54
seq2	GenomeTools	reading_frame	1434410	1434727	.	+	.	Parent=long_terminal_repeat46;frame=0
seq2	GenomeTools	reading_frame	1434456	1434605	.	-	.	Parent=long_terminal_repeat46;frame=0
seq2	LTRsift	nucleotide_match	1430751	1434777	.	+	.	Parent=repeat_region138;params=3;target=invader1 1 4032
seq2	LTRharvest	target_site_duplication	1434777	1434780	.	?	.	Parent=repeat_region138
###
seq2	LTRharvest	repeat_region	1473109	1480275	.	?	.	ID=repeat_region139
seq2	LTRharvest	target_site_duplication	1473109	1473112	.	?	.	Parent=repeat_region139
seq2	LTRsift	nucleotide_match	1473110	1478027	.	+	.	Parent=repeat_region139;params=3;target=gypsy3 2043 6973
seq2	LTRharvest	LTR_retrotransposon	1473113	1480271	.	+	.	ID=LTR_retrotransposon139;Parent=repeat_region139;ltr_similarity=97.64;seq_number=2
seq2	LTRharvest	long_terminal_repeat	1473113	1473706	.	?	.	Parent=LTR_retrotransposon139
seq2	GenomeTools	reading_frame	1473511	1474839	.	+	.	Parent=LTR_retrotransposon139;frame=2
seq2	LTRdigest	protein_match	1473823	1474348	0	+	2	Parent=LTR_retrotransposon139;name=RVT_1;id=PF00078.18;clid=62
seq2	GenomeTools	reading_frame	1474956	1475348	.	+	.	Parent=LTR_retrotransposon139;frame=1
seq2	LTRdigest	protein_match	1475371	1475809	1.87e-30	+	2	Parent=LTR_retrotransposon139;name=rve;id=PF00665.17;clid=86
seq2	GenomeTools	reading_frame	1475545	1476093	.	-	.	Parent=LTR_retrotransposon139;frame=2
seq2	GenomeTools	reading_frame	1475957	1476211	.	-	.	Parent=LTR_retrotransposon139;frame=1
seq2	LTRdigest	protein_match	1476371	1476875	0	+	0	Parent=LTR_retrotransposon139;name=Gypsy;id=PF07253.2;clid=1
seq2	GenomeTools	reading_frame	1476509	1476919	.	+	.	Parent=LTR_retrotransposon139;frame=0
seq2	LTRdigest	protein_match	1476883	1477342	0	+	2	Parent=LTR_retrotransposon139;name=Gypsy;id=PF07253.2;clid=1
seq2	LTRdigest	protein_match	1477361	1477649	0	+	0	Parent=LTR_retrotransposon139;name=Gypsy;id=PF07253.2;clid=1
seq2	GenomeTools	reading_frame	1477539	1477727	.	-	.	Parent=LTR_retrotransposon139;frame=0
seq2	LTRharvest	long_terminal_repeat	1479692	1480271	.	?	.	Parent=LTR_retrotransposon139
seq2	LTRharvest	target_site_duplication	1480272	1480275	.	?	.	Parent=repeat_region139
###
seq2	LTRharvest	repeat_region	1509622	1515103	.	?	.	ID=repeat_region140;ltrfam=dmel_17_2 (invader3)
seq2	LTRharvest	target_site_duplication	1509622	1509625	.	?	.	Parent=repeat_region140
seq2	LTRharvest	LTR_retrotransposon	1509626	1515099	.	-	.	ID=LTR_retrotransposon140;Parent=repeat_region140;ltr_similarity=99.33;seq_number=2
seq2	LTRharvest	long_terminal_repeat	1509626	1509925	.	?	.	Parent=LTR_retrotransposon140;clid=91
seq2	GenomeTools	reading_frame	1510067	1514773	.	-	.	Parent=LTR_retrotransposon140;frame=2
seq2	LTRdigest	protein_match	1510485	1510941	3.73e-42	-	0	ID=protein_match19;Parent=LTR_retrotransposon140;name=rve;id=PF00665.17;clid=16
seq2	GenomeTools	reading_frame	1510511	1510780	.	+	.	Parent=protein_match19;frame=0
seq2	GenomeTools	reading_frame	1511485	1511679	.	-	.	Parent=LTR_retrotransposon140;frame=0
seq2	LTRdigest	protein_match	1511973	1512480	0	-	0	Parent=LTR_retrotransposon140;name=RVT_1;id=PF00078.18;clid=62
seq2	GenomeTools	reading_frame	1513833	1514078	.	-	.	Parent=LTR_retrotransposon140;frame=1
seq2	GenomeTools	reading_frame	1514212	1514442	.	+	.	Parent=LTR_retrotransposon140;frame=2
seq2	GenomeTools	reading_frame	1514514	1514762	.	+	.	Parent=LTR_retrotransposon140;frame=1
seq2	LTRharvest	long_terminal_repeat	1514800	1515099	.	?	.	Parent=LTR_retrotransposon140
seq2	LTRsift	nucleotide_match	1509627	1515100	.	+	.	Parent=repeat_region140;params=3;target=invader3 1 5484
seq2	LTRharvest	target_site_duplication	1515100	1515103	.	?	.	Parent=repeat_region140
###
seq2	LTRharvest	repeat_region	1756833	1761859	.	?	.	ID=repeat_region141;ltrfam=dmel_14 (flea)
seq2	LTRharvest	target_site_duplication	1756833	1756836	.	?	.	Parent=repeat_region141
seq2	LTRharvest	LTR_retrotransposon	1756837	1761855	.	+	.	ID=LTR_retrotransposon141;Parent=repeat_region141;ltr_similarity=98.91;seq_number=2
seq2	LTRharvest	long_terminal_repeat	1756837	1757107	.	?	.	Parent=LTR_retrotransposon141;clid=87
seq2	GenomeTools	reading_frame	1757590	1761585	.	+	.	Parent=LTR_retrotransposon141;frame=0
seq2	GenomeTools	reading_frame	1757888	1757992	.	+	.	Parent=LTR_retrotransposon141;frame=1
seq2	LTRdigest	protein_match	1758445	1758493	4.4e-09	+	0	Parent=LTR_retrotransposon141;name=zf-CCHC;id=PF00098.14;clid=5
seq2	GenomeTools	reading_frame	1758755	1759060	.	-	.	Parent=LTR_retrotransposon141;frame=2
seq2	GenomeTools	reading_frame	1758844	1759170	.	-	.	Parent=LTR_retrotransposon141;frame=0
seq2	LTRdigest	protein_match	1759162	1759663	0	+	0	Parent=LTR_retrotransposon141;name=RVT_1;id=PF00078.18;clid=62
seq2	GenomeTools	reading_frame	1759611	1759880	.	+	.	Parent=LTR_retrotransposon141;frame=2
seq2	GenomeTools	reading_frame	1760631	1760738	.	-	.	Parent=LTR_retrotransposon141;frame=1
seq2	LTRdigest	protein_match	1760689	1761145	1.9e-41	+	0	Parent=LTR_retrotransposon141;name=rve;id=PF00665.17;clid=13
seq2	LTRharvest	long_terminal_repeat	1761582	1761855	.	?	.	Parent=LTR_retrotransposon141;clid=81
seq2	LTRsift	nucleotide_match	1756837	1761855	.	+	.	Parent=repeat_region141;params=3;target=flea 1 5034
seq2	LTRharvest	target_site_duplication	1761856	1761859	.	?	.	Parent=repeat_region141
###
seq2	LTRharvest	repeat_region	1789714	1797223	.	?	.	ID=repeat_region142;ltrfam=dmel_32 (17.6)
seq2	LTRharvest	target_site_duplication	1789714	1789717	.	?	.	Parent=repeat_region142
seq2	LTRharvest	LTR_retrotransposon	1789718	1797219	.	-	.	ID=LTR_retrotransposon142;Parent=repeat_region142;ltr_similarity=100.00;seq_number=2
seq2	LTRharvest	long_terminal_repeat	1789718	1790229	.	?	.	Parent=LTR_retrotransposon142;clid=3
seq2	LTRdigest	RR_tract	1790228	1790240	.	-	.	Parent=LTR_retrotransposon142
seq2	GenomeTools	reading_frame	1790252	1791619	.	-	.	Parent=LTR_retrotransposon142;frame=2
seq2	GenomeTools	reading_frame	1791637	1794702	.	-	.	Parent=LTR_retrotransposon142;frame=0
seq2	LTRdigest	protein_match	1791923	1792358	1.13e-24	-	1	ID=protein_match20;Parent=LTR_retrotransposon142;name=rve;id=PF00665.17;clid=40
seq2	GenomeTools	reading_frame	1791979	1792287	.	+	.	Parent=protein_match20;frame=2
seq2	GenomeTools	reading_frame	1792644	1792820	.	+	.	Parent=LTR_retrotransposon142;frame=1
seq2	GenomeTools	reading_frame	1792925	1793197	.	+	.	Parent=LTR_retrotransposon142;frame=0
seq2	LTRdigest	protein_match	1793567	1794089	0	-	1	Parent=LTR_retrotransposon142;name=RVT_1;id=PF00078.18;clid=62
seq2	LTRdigest	protein_match	1794491	1794785	1.35e-24	-	1	Parent=LTR_retrotransposon142;name=RVP;id=PF00077.11;clid=3
seq2	GenomeTools	reading_frame	1794765	1796081	.	-	.	Parent=LTR_retrotransposon142;frame=1
seq2	LTRharvest	long_terminal_repeat	1796708	1797219	.	?	.	Parent=LTR_retrotransposon142;clid=58
seq2	LTRsift	nucleotide_match	1789719	1796333	.	+	.	Parent=repeat_region142;params=3;target=17.6 845 7439
seq2	LTRharvest	target_site_duplication	1797220	1797223	.	?	.	Parent=repeat_region142
###
seq2	LTRharvest	repeat_region	2185948	2194178	.	?	.	ID=repeat_region143
seq2	LTRharvest	target_site_duplication	2185948	2185951	.	?	.	Parent=repeat_region143
seq2	LTRsift	nucleotide_match	2185949	2194175	.	+	.	Parent=repeat_region143;params=3;target=gypsy12 255 8444
seq2	LTRharvest	LTR_retrotransposon	2185952	2194174	.	-	.	ID=LTR_retrotransposon143;Parent=repeat_region143;ltr_similarity=98.03;seq_number=2
seq2	LTRharvest	long_terminal_repeat	2185952	2186255	.	?	.	Parent=LTR_retrotransposon143
seq2	GenomeTools	reading_frame	2186680	2187198	.	-	.	Parent=LTR_retrotransposon143;frame=1
seq2	LTRdigest	protein_match	2186969	2187158	2.87e-13	-	2	Parent=LTR_retrotransposon143;name=rve;id=PF00665.17
seq2	GenomeTools	reading_frame	2187152	2189575	.	-	.	Parent=LTR_retrotransposon143;frame=0
seq2	LTRdigest	protein_match	2187162	2187405	5.13e-17	-	1	Parent=LTR_retrotransposon143;name=rve;id=PF00665.17
seq2	GenomeTools	reading_frame	2188208	2188507	.	+	.	Parent=LTR_retrotransposon143;frame=0
seq2	LTRdigest	protein_match	2188491	2188998	5.66e-38	-	1	Parent=LTR_retrotransposon143;name=RVT_1;id=PF00078.18;clid=68
seq2	GenomeTools	reading_frame	2189643	2189930	.	-	.	Parent=LTR_retrotransposon143;frame=2
seq2	GenomeTools	reading_frame	2190832	2191071	.	+	.	Parent=LTR_retrotransposon143;frame=2
seq2	GenomeTools	reading_frame	2191281	2191508	.	+	.	Parent=LTR_retrotransposon143;frame=1
seq2	LTRdigest	primer_binding_site	2193854	2193866	3.55	-	.	Parent=LTR_retrotransposon143;trna=Pro-CGG;trnaoffset=13;pbsoffset=3;edist=1
seq2	LTRharvest	long_terminal_repeat	2193870	2194174	.	?	.	Parent=LTR_retrotransposon143
seq2	LTRharvest	target_site_duplication	2194175	2194178	.	?	.	Parent=repeat_region143
###
seq2	LTRharvest	repeat_region	2217818	2225201	.	?	.	ID=repeat_region144;ltrfam=dmel_26 (Stalker*)
seq2	LTRharvest	target_site_duplication	2217818	2217821	.	?	.	Parent=repeat_region144
seq2	LTRharvest	LTR_retrotransposon	2217822	2225197	.	-	.	ID=LTR_retrotransposon144;Parent=repeat_region144;ltr_similarity=100.00;seq_number=2
seq2	LTRharvest	long_terminal_repeat	2217822	2218251	.	?	.	Parent=LTR_retrotransposon144;clid=30
seq2	LTRdigest	RR_tract	2218252	2218262	.	-	.	Parent=LTR_retrotransposon144
seq2	GenomeTools	reading_frame	2218555	2221032	.	-	.	Parent=LTR_retrotransposon144;frame=1
seq2	LTRdigest	protein_match	2218922	2219357	2.48e-35	-	2	Parent=LTR_retrotransposon144;name=rve;id=PF00665.17
seq2	GenomeTools	reading_frame	2219911	2220234	.	+	.	Parent=LTR_retrotransposon144;frame=1
seq2	LTRdigest	protein_match	2220701	2221223	0	-	2	Parent=LTR_retrotransposon144;name=RVT_1;id=PF00078.18;clid=62
seq2	LTRdigest	protein_match	2221832	2222114	7.8e-21	-	2	Parent=LTR_retrotransposon144;name=RVP;id=PF00077.11;clid=12
seq2	GenomeTools	reading_frame	2222196	2223413	.	-	.	Parent=LTR_retrotransposon144;frame=2
seq2	GenomeTools	reading_frame	2222249	2222593	.	+	.	Parent=LTR_retrotransposon144;frame=2
seq2	GenomeTools	reading_frame	2222763	2223071	.	+	.	Parent=LTR_retrotransposon144;frame=0
seq2	GenomeTools	reading_frame	2224226	2224546	.	-	.	Parent=LTR_retrotransposon144;frame=0
seq2	LTRdigest	primer_binding_site	2224753	2224764	12	-	.	Parent=LTR_retrotransposon144;trna=Arg-TCG;trnaoffset=0;pbsoffset=3;edist=0
seq2	LTRharvest	long_terminal_repeat	2224768	2225197	.	?	.	Parent=LTR_retrotransposon144;clid=33
seq2	LTRsift	nucleotide_match	2217850	2224187	.	+	.	Parent=repeat_region144;params=3;target=Stalker 910 7252
seq2	LTRsift	nucleotide_match	2217850	2225198	.	+	.	Parent=repeat_region144;params=3;target=Stalker4 1 7359
seq2	LTRsift	nucleotide_match	2218548	2222831	.	+	.	Parent=repeat_region144;params=3;target=Stalker2 2691 6967
seq2	LTRharvest	target_site_duplication	2225198	2225201	.	?	.	Parent=repeat_region144
###
seq2	LTRharvest	repeat_region	2234441	2239109	.	?	.	ID=repeat_region145
seq2	LTRharvest	target_site_duplication	2234441	2234448	.	?	.	Parent=repeat_region145
seq2	LTRharvest	LTR_retrotransposon	2234449	2239101	.	-	.	ID=LTR_retrotransposon145;Parent=repeat_region145;ltr_similarity=99.41;seq_number=2
seq2	LTRharvest	long_terminal_repeat	2234449	2234789	.	?	.	ID=long_terminal_repeat47;Parent=LTR_retrotransposon145
seq2	GenomeTools	reading_frame	2234514	2234651	.	-	.	Parent=long_terminal_repeat47;frame=1
seq2	GenomeTools	reading_frame	2234822	2238670	.	-	.	Parent=LTR_retrotransposon145;frame=2
seq2	LTRdigest	protein_match	2235528	2236302	0	-	0	Parent=LTR_retrotransposon145;name=RVT_2;id=PF07727.5;clid=4
seq2	GenomeTools	reading_frame	2236381	2236608	.	-	.	Parent=LTR_retrotransposon145;frame=0
seq2	GenomeTools	reading_frame	2236462	2236707	.	+	.	Parent=LTR_retrotransposon145;frame=0
seq2	LTRdigest	protein_match	2236833	2237307	0	-	0	Parent=LTR_retrotransposon145;name=rve;id=PF00665.17;clid=85
seq2	GenomeTools	reading_frame	2237228	2237536	.	+	.	Parent=LTR_retrotransposon145;frame=1
seq2	LTRdigest	protein_match	2237952	2237997	1.82e-09	-	0	Parent=LTR_retrotransposon145;name=zf-CCHC;id=PF00098.14;clid=9
seq2	GenomeTools	reading_frame	2238072	2238260	.	+	.	Parent=LTR_retrotransposon145;frame=2
seq2	LTRdigest	primer_binding_site	2238751	2238765	8.12	-	.	Parent=LTR_retrotransposon145;trna=Met-CAT;trnaoffset=33;pbsoffset=5;edist=0
seq2	LTRharvest	long_terminal_repeat	2238761	2239101	.	?	.	Parent=LTR_retrotransposon145
seq2	LTRsift	nucleotide_match	2234455	2239102	.	+	.	Parent=repeat_region145;params=3;target=1731 1 4648
seq2	LTRharvest	target_site_duplication	2239102	2239109	.	?	.	Parent=repeat_region145
###
seq2	LTRharvest	repeat_region	2271657	2280393	.	?	.	ID=repeat_region146
seq2	LTRharvest	target_site_duplication	2271657	2271660	.	?	.	Parent=repeat_region146
seq2	LTRharvest	LTR_retrotransposon	2271661	2280389	.	-	.	ID=LTR_retrotransposon146;Parent=repeat_region146;ltr_similarity=99.29;seq_number=2
seq2	LTRharvest	long_terminal_repeat	2271661	2272082	.	?	.	Parent=LTR_retrotransposon146
seq2	GenomeTools	reading_frame	2272289	2272651	.	-	.	Parent=LTR_retrotransposon146;frame=1
seq2	GenomeTools	reading_frame	2273120	2274403	.	+	.	Parent=LTR_retrotransposon146;frame=1
seq2	GenomeTools	reading_frame	2274418	2277096	.	-	.	Parent=LTR_retrotransposon146;frame=2
seq2	GenomeTools	reading_frame	2274781	2275143	.	+	.	Parent=LTR_retrotransposon146;frame=0
seq2	LTRdigest	protein_match	2274863	2275628	0	-	0	Parent=LTR_retrotransposon146;name=RVT_1;id=PF00078.18;clid=59
seq2	GenomeTools	reading_frame	2277099	2278784	.	-	.	Parent=LTR_retrotransposon146;frame=0
seq2	GenomeTools	reading_frame	2278164	2278367	.	+	.	Parent=LTR_retrotransposon146;frame=2
seq2	LTRharvest	long_terminal_repeat	2279969	2280389	.	?	.	Parent=LTR_retrotransposon146;clid=54
seq2	LTRharvest	target_site_duplication	2280390	2280393	.	?	.	Parent=repeat_region146
###
seq2	LTRharvest	repeat_region	2285575	2290142	.	?	.	ID=repeat_region147
seq2	LTRharvest	target_site_duplication	2285575	2285578	.	?	.	Parent=repeat_region147
seq2	LTRharvest	LTR_retrotransposon	2285579	2290138	.	+	.	ID=LTR_retrotransposon147;Parent=repeat_region147;ltr_similarity=92.77;seq_number=2
seq2	LTRharvest	long_terminal_repeat	2285579	2285804	.	?	.	Parent=LTR_retrotransposon147
seq2	LTRdigest	primer_binding_site	2285807	2285817	5.96	+	.	Parent=LTR_retrotransposon147;trna=Met-CAT;trnaoffset=33;pbsoffset=2;edist=0
seq2	GenomeTools	reading_frame	2285929	2289885	.	+	.	Parent=LTR_retrotransposon147;frame=2
seq2	GenomeTools	reading_frame	2286006	2286179	.	-	.	Parent=LTR_retrotransposon147;frame=2
seq2	GenomeTools	reading_frame	2286081	2286194	.	+	.	Parent=LTR_retrotransposon147;frame=1
seq2	GenomeTools	reading_frame	2286383	2286532	.	-	.	Parent=LTR_retrotransposon147;frame=0
seq2	LTRdigest	protein_match	2286607	2286655	1.64e-08	+	2	Parent=LTR_retrotransposon147;name=zf-CCHC;id=PF00098.14;clid=12
seq2	LTRdigest	protein_match	2287315	2287789	0	+	2	Parent=LTR_retrotransposon147;name=rve;id=PF00665.17;clid=85
seq2	GenomeTools	reading_frame	2288186	2288485	.	+	.	Parent=LTR_retrotransposon147;frame=0
seq2	LTRdigest	protein_match	2288410	2289181	0	+	2	Parent=LTR_retrotransposon147;name=RVT_2;id=PF07727.5;clid=4
seq2	GenomeTools	reading_frame	2289238	2289678	.	-	.	Parent=LTR_retrotransposon147;frame=1
seq2	LTRharvest	long_terminal_repeat	2289904	2290138	.	?	.	Parent=LTR_retrotransposon147
seq2	LTRdigest	RR_tract	2289919	2289927	.	+	.	Parent=LTR_retrotransposon147
seq2	LTRharvest	target_site_duplication	2290139	2290142	.	?	.	Parent=repeat_region147
###
seq2	LTRharvest	repeat_region	2326733	2334597	.	?	.	ID=repeat_region148;ltrfam=?dmel_19
seq2	LTRharvest	target_site_duplication	2326733	2326736	.	?	.	Parent=repeat_region148
seq2	LTRharvest	LTR_retrotransposon	2326737	2334593	.	+	.	ID=LTR_retrotransposon148;Parent=repeat_region148;ltr_similarity=98.31;seq_number=2
seq2	LTRharvest	long_terminal_repeat	2326737	2327032	.	?	.	Parent=LTR_retrotransposon148;clid=72
seq2	LTRdigest	primer_binding_site	2327034	2327048	15	+	.	Parent=LTR_retrotransposon148;trna=Tyr-GTA;trnaoffset=0;pbsoffset=1;edist=0
seq2	GenomeTools	reading_frame	2328322	2329626	.	+	.	Parent=LTR_retrotransposon148;frame=1
seq2	GenomeTools	reading_frame	2330139	2332436	.	+	.	Parent=LTR_retrotransposon148;frame=0
seq2	LTRdigest	protein_match	2331096	2331546	0	+	0	Parent=LTR_retrotransposon148;name=Peptidase_A17;id=PF05380.4
seq2	GenomeTools	reading_frame	2332216	2332416	.	-	.	Parent=LTR_retrotransposon148;frame=2
seq2	LTRdigest	protein_match	2332372	2332789	2.07e-10	+	1	Parent=LTR_retrotransposon148;name=rve;id=PF00665.17;clid=87
seq2	GenomeTools	reading_frame	2333321	2334256	.	+	.	Parent=LTR_retrotransposon148;frame=2
seq2	GenomeTools	reading_frame	2333714	2334148	.	-	.	Parent=LTR_retrotransposon148;frame=1
seq2	GenomeTools	reading_frame	2334138	2334434	.	-	.	Parent=LTR_retrotransposon148;frame=0
seq2	LTRharvest	long_terminal_repeat	2334302	2334593	.	?	.	Parent=LTR_retrotransposon148;clid=71
seq2	LTRharvest	target_site_duplication	2334594	2334597	.	?	.	Parent=repeat_region148
###
seq2	LTRharvest	repeat_region	2343530	2348646	.	?	.	ID=repeat_region149
seq2	LTRharvest	target_site_duplication	2343530	2343533	.	?	.	Parent=repeat_region149
seq2	LTRharvest	LTR_retrotransposon	2343534	2348642	.	?	.	ID=LTR_retrotransposon149;Parent=repeat_region149;ltr_similarity=95.42;seq_number=2
seq2	LTRharvest	long_terminal_repeat	2343534	2343814	.	?	.	Parent=LTR_retrotransposon149
seq2	GenomeTools	reading_frame	2343813	2344349	.	-	.	Parent=LTR_retrotransposon149;frame=0
seq2	GenomeTools	reading_frame	2344403	2345434	.	-	.	Parent=LTR_retrotransposon149;frame=1
seq2	GenomeTools	reading_frame	2344967	2345356	.	+	.	Parent=LTR_retrotransposon149;frame=2
seq2	GenomeTools	reading_frame	2346646	2346777	.	+	.	Parent=LTR_retrotransposon149;frame=1
seq2	GenomeTools	reading_frame	2346661	2347083	.	-	.	Parent=LTR_retrotransposon149;frame=2
seq2	GenomeTools	reading_frame	2346777	2347262	.	+	.	Parent=LTR_retrotransposon149;frame=0
seq2	LTRharvest	long_terminal_repeat	2348359	2348642	.	?	.	Parent=LTR_retrotransposon149
seq2	LTRharvest	target_site_duplication	2348643	2348646	.	?	.	Parent=repeat_region149
###
seq2	LTRharvest	repeat_region	2358321	2363805	.	?	.	ID=repeat_region150;ltrfam=dmel_17_2 (invader3)
seq2	LTRharvest	target_site_duplication	2358321	2358324	.	?	.	Parent=repeat_region150
seq2	LTRharvest	LTR_retrotransposon	2358325	2363801	.	+	.	ID=LTR_retrotransposon150;Parent=repeat_region150;ltr_similarity=96.09;seq_number=2
seq2	LTRharvest	long_terminal_repeat	2358325	2358631	.	?	.	Parent=LTR_retrotransposon150;clid=91
seq2	GenomeTools	reading_frame	2358647	2362096	.	+	.	Parent=LTR_retrotransposon150;frame=1
seq2	GenomeTools	reading_frame	2358658	2358906	.	-	.	Parent=LTR_retrotransposon150;frame=2
seq2	GenomeTools	reading_frame	2358978	2359208	.	-	.	Parent=LTR_retrotransposon150;frame=0
seq2	LTRdigest	protein_match	2360939	2361446	0	+	1	ID=protein_match21;Parent=LTR_retrotransposon150;name=RVT_1;id=PF00078.18;clid=62
seq2	GenomeTools	reading_frame	2361125	2361307	.	-	.	Parent=protein_match21;frame=1
seq2	GenomeTools	reading_frame	2361741	2361935	.	+	.	Parent=LTR_retrotransposon150;frame=2
seq2	GenomeTools	reading_frame	2362057	2362866	.	+	.	Parent=LTR_retrotransposon150;frame=0
seq2	LTRdigest	protein_match	2362477	2362807	2.87e-36	+	0	Parent=LTR_retrotransposon150;name=rve;id=PF00665.17;clid=16
seq2	LTRharvest	long_terminal_repeat	2363503	2363801	.	?	.	Parent=LTR_retrotransposon150
seq2	LTRsift	nucleotide_match	2358325	2363801	.	+	.	Parent=repeat_region150;params=3;target=invader3 1 5484
seq2	LTRharvest	target_site_duplication	2363802	2363805	.	?	.	Parent=repeat_region150
###
seq2	LTRharvest	repeat_region	2467330	2472366	.	?	.	ID=repeat_region151;ltrfam=dmel_14 (flea)
seq2	LTRharvest	target_site_duplication	2467330	2467333	.	?	.	Parent=repeat_region151
seq2	LTRharvest	LTR_retrotransposon	2467334	2472362	.	+	.	ID=LTR_retrotransposon151;Parent=repeat_region151;ltr_similarity=98.92;seq_number=2
seq2	LTRharvest	long_terminal_repeat	2467334	2467610	.	?	.	Parent=LTR_retrotransposon151;clid=87
seq2	GenomeTools	reading_frame	2468092	2472087	.	+	.	Parent=LTR_retrotransposon151;frame=2
seq2	LTRdigest	protein_match	2468947	2468995	4.41e-09	+	2	Parent=LTR_retrotransposon151;name=zf-CCHC;id=PF00098.14;clid=5
seq2	GenomeTools	reading_frame	2469257	2469562	.	-	.	Parent=LTR_retrotransposon151;frame=1
seq2	GenomeTools	reading_frame	2469346	2469672	.	-	.	Parent=LTR_retrotransposon151;frame=2
seq2	LTRdigest	protein_match	2469664	2470165	0	+	2	Parent=LTR_retrotransposon151;name=RVT_1;id=PF00078.18;clid=62
seq2	GenomeTools	reading_frame	2470113	2470382	.	+	.	Parent=LTR_retrotransposon151;frame=1
seq2	GenomeTools	reading_frame	2471133	2471240	.	-	.	Parent=LTR_retrotransposon151;frame=0
seq2	LTRdigest	protein_match	2471191	2471647	1.9e-41	+	2	Parent=LTR_retrotransposon151;name=rve;id=PF00665.17;clid=13
seq2	LTRharvest	long_terminal_repeat	2472085	2472362	.	?	.	ID=long_terminal_repeat48;Parent=LTR_retrotransposon151;clid=81
seq2	GenomeTools	reading_frame	2472149	2472277	.	+	.	Parent=long_terminal_repeat48;frame=0
seq2	LTRsift	nucleotide_match	2467334	2472362	.	+	.	Parent=repeat_region151;params=3;target=flea 1 5034
seq2	LTRharvest	target_site_duplication	2472363	2472366	.	?	.	Parent=repeat_region151
###
seq2	LTRharvest	repeat_region	2839722	2847252	.	?	.	ID=repeat_region152;ltrfam=dmel_3 (opus)
seq2	LTRharvest	target_site_duplication	2839722	2839725	.	?	.	Parent=repeat_region152
seq2	LTRharvest	LTR_retrotransposon	2839726	2847248	.	+	.	ID=LTR_retrotransposon152;Parent=repeat_region152;ltr_similarity=100.00;seq_number=2
seq2	LTRharvest	long_terminal_repeat	2839726	2840243	.	?	.	Parent=LTR_retrotransposon152;clid=5
seq2	GenomeTools	reading_frame	2840148	2840333	.	-	.	Parent=LTR_retrotransposon152;frame=0
seq2	LTRdigest	primer_binding_site	2840246	2840260	15	+	.	Parent=LTR_retrotransposon152;trna=Lys-TTT;trnaoffset=0;pbsoffset=2;edist=0
seq2	GenomeTools	reading_frame	2840728	2840943	.	-	.	Parent=LTR_retrotransposon152;frame=2
seq2	GenomeTools	reading_frame	2841303	2842553	.	+	.	Parent=LTR_retrotransposon152;frame=2
seq2	GenomeTools	reading_frame	2842523	2842987	.	-	.	Parent=LTR_retrotransposon152;frame=1
seq2	GenomeTools	reading_frame	2842697	2845705	.	+	.	Parent=LTR_retrotransposon152;frame=1
seq2	LTRdigest	protein_match	2843165	2843687	0	+	1	Parent=LTR_retrotransposon152;name=RVT_1;id=PF00078.18;clid=62
seq2	LTRdigest	protein_match	2844974	2845415	7.56e-28	+	1	Parent=LTR_retrotransposon152;name=rve;id=PF00665.17;clid=33
seq2	GenomeTools	reading_frame	2846275	2846697	.	+	.	Parent=LTR_retrotransposon152;frame=0
seq2	LTRdigest	RR_tract	2846720	2846732	.	+	.	Parent=LTR_retrotransposon152
seq2	LTRharvest	long_terminal_repeat	2846731	2847248	.	?	.	Parent=LTR_retrotransposon152;clid=3
seq2	LTRsift	nucleotide_match	2839727	2847249	.	+	.	Parent=repeat_region152;params=3;target=opus 1 7521
seq2	LTRharvest	target_site_duplication	2847249	2847252	.	?	.	Parent=repeat_region152
###
seq2	LTRharvest	repeat_region	3097396	3105095	.	?	.	ID=repeat_region153;ltrfam=MANUAL (roo)
seq2	LTRharvest	target_site_duplication	3097396	3097400	.	?	.	Parent=repeat_region153
seq2	LTRharvest	LTR_retrotransposon	3097401	3105090	.	-	.	ID=LTR_retrotransposon153;Parent=repeat_region153;ltr_similarity=99.30;seq_number=2
seq2	LTRharvest	long_terminal_repeat	3097401	3097829	.	?	.	Parent=LTR_retrotransposon153
seq2	GenomeTools	reading_frame	3098138	3103813	.	-	.	Parent=LTR_retrotransposon153;frame=2
seq2	GenomeTools	reading_frame	3098860	3098979	.	+	.	Parent=LTR_retrotransposon153;frame=1
seq2	LTRdigest	protein_match	3099096	3099510	4.83e-16	-	0	Parent=LTR_retrotransposon153;name=rve;id=PF00665.17
seq2	GenomeTools	reading_frame	3099827	3100057	.	+	.	Parent=LTR_retrotransposon153;frame=2
seq2	LTRdigest	protein_match	3100644	3100770	7.22e-19	-	0	Parent=LTR_retrotransposon153;name=Peptidase_A17;id=PF05380.4
seq2	GenomeTools	reading_frame	3101611	3101715	.	-	.	Parent=LTR_retrotransposon153;frame=0
seq2	GenomeTools	reading_frame	3102213	3102473	.	+	.	Parent=LTR_retrotransposon153;frame=0
seq2	GenomeTools	reading_frame	3104610	3104762	.	-	.	Parent=LTR_retrotransposon153;frame=1
seq2	LTRharvest	long_terminal_repeat	3104662	3105090	.	?	.	Parent=LTR_retrotransposon153;clid=48
seq2	LTRsift	nucleotide_match	3100601	3105091	.	+	.	Parent=repeat_region153;params=3;target=roo 1 4490
seq2	LTRharvest	target_site_duplication	3105091	3105095	.	?	.	Parent=repeat_region153
###
seq2	LTRharvest	repeat_region	3149743	3156746	.	?	.	ID=repeat_region154;ltrfam=newfam_40 (297)
seq2	LTRharvest	target_site_duplication	3149743	3149746	.	?	.	Parent=repeat_region154
seq2	LTRharvest	LTR_retrotransposon	3149747	3156742	.	-	.	ID=LTR_retrotransposon154;Parent=repeat_region154;ltr_similarity=100.00;seq_number=2
seq2	LTRharvest	long_terminal_repeat	3149747	3150160	.	?	.	Parent=LTR_retrotransposon154
seq2	LTRdigest	RR_tract	3150159	3150171	.	-	.	Parent=LTR_retrotransposon154
seq2	GenomeTools	reading_frame	3150183	3151124	.	-	.	Parent=LTR_retrotransposon154;frame=2
seq2	GenomeTools	reading_frame	3150414	3150761	.	+	.	Parent=LTR_retrotransposon154;frame=1
seq2	GenomeTools	reading_frame	3151565	3154633	.	-	.	Parent=LTR_retrotransposon154;frame=0
seq2	LTRdigest	protein_match	3151854	3152289	2.59e-27	-	1	Parent=LTR_retrotransposon154;name=rve;id=PF00665.17;clid=40
seq2	LTRdigest	protein_match	3153501	3154023	0	-	1	Parent=LTR_retrotransposon154;name=RVT_1;id=PF00078.18;clid=62
seq2	LTRdigest	protein_match	3154422	3154707	1.09e-23	-	1	Parent=LTR_retrotransposon154;name=RVP;id=PF00077.11;clid=8
seq2	GenomeTools	reading_frame	3154604	3154771	.	+	.	Parent=LTR_retrotransposon154;frame=0
seq2	GenomeTools	reading_frame	3154696	3155937	.	-	.	Parent=LTR_retrotransposon154;frame=1
seq2	GenomeTools	reading_frame	3155872	3156012	.	+	.	Parent=LTR_retrotransposon154;frame=2
seq2	LTRdigest	primer_binding_site	3156312	3156326	15	-	.	Parent=LTR_retrotransposon154;trna=Ser-AGA;trnaoffset=0;pbsoffset=2;edist=0
seq2	LTRharvest	long_terminal_repeat	3156329	3156742	.	?	.	Parent=LTR_retrotransposon154
seq2	LTRsift	nucleotide_match	3149748	3156743	.	+	.	Parent=repeat_region154;params=3;target=297 1 6995
seq2	LTRharvest	target_site_duplication	3156743	3156746	.	?	.	Parent=repeat_region154
###
seq2	LTRharvest	repeat_region	3703228	3709647	.	?	.	ID=repeat_region155;ltrfam=dmel_6 (Burdock)
seq2	LTRharvest	target_site_duplication	3703228	3703231	.	?	.	Parent=repeat_region155
seq2	LTRharvest	LTR_retrotransposon	3703232	3709643	.	+	.	ID=LTR_retrotransposon155;Parent=repeat_region155;ltr_similarity=100.00;seq_number=2
seq2	LTRharvest	long_terminal_repeat	3703232	3703507	.	?	.	Parent=LTR_retrotransposon155
seq2	GenomeTools	reading_frame	3703467	3703667	.	-	.	Parent=LTR_retrotransposon155;frame=0
seq2	GenomeTools	reading_frame	3703796	3705286	.	+	.	Parent=LTR_retrotransposon155;frame=0
seq2	GenomeTools	reading_frame	3704447	3704593	.	-	.	Parent=LTR_retrotransposon155;frame=1
seq2	GenomeTools	reading_frame	3704859	3705233	.	+	.	Parent=LTR_retrotransposon155;frame=1
seq2	GenomeTools	reading_frame	3705382	3708348	.	+	.	Parent=LTR_retrotransposon155;frame=2
seq2	LTRdigest	protein_match	3705886	3706405	0	+	2	Parent=LTR_retrotransposon155;name=RVT_1;id=PF00078.18;clid=62
seq2	GenomeTools	reading_frame	3707083	3707367	.	-	.	Parent=LTR_retrotransposon155;frame=2
seq2	LTRdigest	protein_match	3707656	3708097	2.54e-30	+	2	Parent=LTR_retrotransposon155;name=rve;id=PF00665.17;clid=86
seq2	LTRdigest	RR_tract	3709357	3709369	.	+	.	Parent=LTR_retrotransposon155
seq2	LTRharvest	long_terminal_repeat	3709368	3709643	.	?	.	Parent=LTR_retrotransposon155;clid=86
seq2	LTRsift	nucleotide_match	3703233	3709644	.	+	.	Parent=repeat_region155;params=3;target=Burdock 1 6411
seq2	LTRharvest	target_site_duplication	3709644	3709647	.	?	.	Parent=repeat_region155
###
seq2	LTRharvest	repeat_region	3749812	3754858	.	?	.	ID=repeat_region156;ltrfam=dmel_14 (flea)
seq2	LTRharvest	target_site_duplication	3749812	3749819	.	?	.	Parent=repeat_region156
seq2	LTRharvest	LTR_retrotransposon	3749820	3754850	.	+	.	ID=LTR_retrotransposon156;Parent=repeat_region156;ltr_similarity=100.00;seq_number=2
seq2	LTRharvest	long_terminal_repeat	3749820	3750097	.	?	.	Parent=LTR_retrotransposon156;clid=87
seq2	GenomeTools	reading_frame	3750580	3754575	.	+	.	Parent=LTR_retrotransposon156;frame=1
seq2	LTRdigest	protein_match	3751435	3751483	4.41e-09	+	1	Parent=LTR_retrotransposon156;name=zf-CCHC;id=PF00098.14;clid=5
seq2	GenomeTools	reading_frame	3751745	3752050	.	-	.	Parent=LTR_retrotransposon156;frame=1
seq2	GenomeTools	reading_frame	3751834	3752160	.	-	.	Parent=LTR_retrotransposon156;frame=2
seq2	LTRdigest	protein_match	3752152	3752653	0	+	1	Parent=LTR_retrotransposon156;name=RVT_1;id=PF00078.18;clid=62
seq2	GenomeTools	reading_frame	3752601	3752870	.	+	.	Parent=LTR_retrotransposon156;frame=0
seq2	GenomeTools	reading_frame	3753621	3753728	.	-	.	Parent=LTR_retrotransposon156;frame=0
seq2	LTRdigest	protein_match	3753679	3754135	1.9e-41	+	1	Parent=LTR_retrotransposon156;name=rve;id=PF00665.17;clid=13
seq2	LTRharvest	long_terminal_repeat	3754573	3754850	.	?	.	ID=long_terminal_repeat49;Parent=LTR_retrotransposon156;clid=81
seq2	GenomeTools	reading_frame	3754637	3754765	.	+	.	Parent=long_terminal_repeat49;frame=2
seq2	LTRsift	nucleotide_match	3749822	3754850	.	+	.	Parent=repeat_region156;params=3;target=flea 1 5034
seq2	LTRharvest	target_site_duplication	3754851	3754858	.	?	.	Parent=repeat_region156
###
seq2	LTRharvest	repeat_region	3994546	4001076	.	?	.	ID=repeat_region157
seq2	LTRharvest	target_site_duplication	3994546	3994549	.	?	.	Parent=repeat_region157
seq2	LTRharvest	LTR_retrotransposon	3994550	4001072	.	+	.	ID=LTR_retrotransposon157;Parent=repeat_region157;ltr_similarity=100.00;seq_number=2
seq2	LTRharvest	long_terminal_repeat	3994550	3994963	.	?	.	Parent=LTR_retrotransposon157
seq2	LTRdigest	primer_binding_site	3994966	3994980	15	+	.	Parent=LTR_retrotransposon157;trna=Ser-AGA;trnaoffset=0;pbsoffset=2;edist=0
seq2	GenomeTools	reading_frame	3995355	3996596	.	+	.	Parent=LTR_retrotransposon157;frame=1
seq2	GenomeTools	reading_frame	3995908	3996123	.	+	.	Parent=LTR_retrotransposon157;frame=2
seq2	GenomeTools	reading_frame	3996049	3996255	.	-	.	Parent=LTR_retrotransposon157;frame=2
seq2	GenomeTools	reading_frame	3996521	3996688	.	-	.	Parent=LTR_retrotransposon157;frame=1
seq2	LTRdigest	protein_match	3996584	3996869	1e-23	+	0	Parent=LTR_retrotransposon157;name=RVP;id=PF00077.11;clid=8
seq2	GenomeTools	reading_frame	3996659	3998872	.	+	.	Parent=LTR_retrotransposon157;frame=0
seq2	LTRdigest	protein_match	3997268	3997790	0	+	0	Parent=LTR_retrotransposon157;name=RVT_1;id=PF00078.18;clid=62
seq2	LTRdigest	protein_match	3998860	3999133	4.38e-17	+	2	Parent=LTR_retrotransposon157;name=rve;id=PF00665.17;clid=40
seq2	GenomeTools	reading_frame	4000056	4000403	.	-	.	Parent=LTR_retrotransposon157;frame=0
seq2	LTRdigest	RR_tract	4000648	4000660	.	+	.	Parent=LTR_retrotransposon157
seq2	LTRharvest	long_terminal_repeat	4000659	4001072	.	?	.	Parent=LTR_retrotransposon157
seq2	LTRsift	nucleotide_match	3994551	3998867	.	+	.	Parent=repeat_region157;params=3;target=297 1 4314
seq2	LTRharvest	target_site_duplication	4001073	4001076	.	?	.	Parent=repeat_region157
###
seq2	LTRharvest	repeat_region	4597204	4601595	.	?	.	ID=repeat_region158
seq2	LTRharvest	target_site_duplication	4597204	4597207	.	?	.	Parent=repeat_region158
seq2	LTRharvest	LTR_retrotransposon	4597208	4601591	.	?	.	ID=LTR_retrotransposon158;Parent=repeat_region158;ltr_similarity=93.81;seq_number=2
seq2	LTRharvest	long_terminal_repeat	4597208	4597885	.	?	.	ID=long_terminal_repeat50;Parent=LTR_retrotransposon158
seq2	GenomeTools	reading_frame	4597254	4597865	.	-	.	Parent=long_terminal_repeat50;frame=0
seq2	GenomeTools	reading_frame	4597268	4597822	.	+	.	Parent=long_terminal_repeat50;frame=0
seq2	GenomeTools	reading_frame	4599625	4599927	.	-	.	Parent=LTR_retrotransposon158;frame=2
seq2	LTRharvest	long_terminal_repeat	4600913	4601591	.	?	.	ID=long_terminal_repeat51;Parent=LTR_retrotransposon158
seq2	GenomeTools	reading_frame	4600967	4601458	.	-	.	Parent=long_terminal_repeat51;frame=1
seq2	GenomeTools	reading_frame	4600981	4601535	.	+	.	Parent=long_terminal_repeat51;frame=2
seq2	GenomeTools	reading_frame	4601088	4601558	.	+	.	Parent=long_terminal_repeat51;frame=1
seq2	LTRharvest	target_site_duplication	4601592	4601595	.	?	.	Parent=repeat_region158
###
seq2	LTRharvest	repeat_region	4665467	4671608	.	?	.	ID=repeat_region159;ltrfam=dmel_7 (diver)
seq2	LTRharvest	target_site_duplication	4665467	4665470	.	?	.	Parent=repeat_region159
seq2	LTRharvest	LTR_retrotransposon	4665471	4671604	.	-	.	ID=LTR_retrotransposon159;Parent=repeat_region159;ltr_similarity=98.01;seq_number=2
seq2	LTRharvest	long_terminal_repeat	4665471	4665716	.	?	.	Parent=LTR_retrotransposon159;clid=95
seq2	GenomeTools	reading_frame	4665786	4671026	.	-	.	Parent=LTR_retrotransposon159;frame=2
seq2	LTRdigest	protein_match	4666198	4666594	3.98e-16	-	0	Parent=LTR_retrotransposon159;name=rve;id=PF00665.17;clid=63
seq2	GenomeTools	reading_frame	4667190	4667468	.	+	.	Parent=LTR_retrotransposon159;frame=0
seq2	LTRdigest	protein_match	4667596	4668088	0	-	0	Parent=LTR_retrotransposon159;name=Peptidase_A17;id=PF05380.4;clid=0
seq2	GenomeTools	reading_frame	4669714	4669983	.	-	.	Parent=LTR_retrotransposon159;frame=1
seq2	GenomeTools	reading_frame	4669802	4670092	.	-	.	Parent=LTR_retrotransposon159;frame=0
seq2	GenomeTools	reading_frame	4670527	4670697	.	+	.	Parent=LTR_retrotransposon159;frame=1
seq2	GenomeTools	reading_frame	4671179	4671385	.	+	.	Parent=LTR_retrotransposon159;frame=2
seq2	LTRdigest	primer_binding_site	4671341	4671355	15	-	.	Parent=LTR_retrotransposon159;trna=Ile-AAT;trnaoffset=0;pbsoffset=2;edist=0
seq2	LTRharvest	long_terminal_repeat	4671354	4671604	.	?	.	Parent=LTR_retrotransposon159
seq2	LTRsift	nucleotide_match	4665494	4671605	.	+	.	Parent=repeat_region159;params=3;target=diver 1 6112
seq2	LTRharvest	target_site_duplication	4671605	4671608	.	?	.	Parent=repeat_region159
###
seq2	LTRharvest	repeat_region	5038858	5045278	.	?	.	ID=repeat_region160;ltrfam=dmel_6 (Burdock)
seq2	LTRharvest	target_site_duplication	5038858	5038861	.	?	.	Parent=repeat_region160
seq2	LTRharvest	LTR_retrotransposon	5038862	5045274	.	+	.	ID=LTR_retrotransposon160;Parent=repeat_region160;ltr_similarity=100.00;seq_number=2
seq2	LTRharvest	long_terminal_repeat	5038862	5039137	.	?	.	Parent=LTR_retrotransposon160
seq2	GenomeTools	reading_frame	5039097	5039297	.	-	.	Parent=LTR_retrotransposon160;frame=1
seq2	GenomeTools	reading_frame	5039426	5040916	.	+	.	Parent=LTR_retrotransposon160;frame=0
seq2	GenomeTools	reading_frame	5040077	5040223	.	-	.	Parent=LTR_retrotransposon160;frame=2
seq2	GenomeTools	reading_frame	5040489	5040863	.	+	.	Parent=LTR_retrotransposon160;frame=1
seq2	GenomeTools	reading_frame	5041012	5043978	.	+	.	Parent=LTR_retrotransposon160;frame=2
seq2	LTRdigest	protein_match	5041516	5042035	0	+	2	Parent=LTR_retrotransposon160;name=RVT_1;id=PF00078.18;clid=62
seq2	GenomeTools	reading_frame	5042713	5042997	.	-	.	Parent=LTR_retrotransposon160;frame=0
seq2	LTRdigest	protein_match	5043286	5043727	2.54e-30	+	2	Parent=LTR_retrotransposon160;name=rve;id=PF00665.17;clid=86
seq2	LTRdigest	RR_tract	5044988	5045000	.	+	.	Parent=LTR_retrotransposon160
seq2	LTRharvest	long_terminal_repeat	5044999	5045274	.	?	.	Parent=LTR_retrotransposon160;clid=86
seq2	LTRsift	nucleotide_match	5038863	5045275	.	+	.	Parent=repeat_region160;params=3;target=Burdock 1 6411
seq2	LTRharvest	target_site_duplication	5045275	5045278	.	?	.	Parent=repeat_region160
###
seq2	LTRharvest	repeat_region	5239780	5248880	.	?	.	ID=repeat_region161;ltrfam=MANUAL (roo);flcand=yes
seq2	LTRharvest	target_site_duplication	5239780	5239784	.	?	.	Parent=repeat_region161
seq2	LTRharvest	LTR_retrotransposon	5239785	5248875	.	-	.	ID=LTR_retrotransposon161;Parent=repeat_region161;ltr_similarity=100.00;seq_number=2
seq2	LTRharvest	long_terminal_repeat	5239785	5240213	.	?	.	Parent=LTR_retrotransposon161
seq2	GenomeTools	reading_frame	5240522	5247601	.	-	.	Parent=LTR_retrotransposon161;frame=2
seq2	GenomeTools	reading_frame	5241244	5241363	.	+	.	Parent=LTR_retrotransposon161;frame=1
seq2	LTRdigest	protein_match	5242743	5243157	5.89e-16	-	0	Parent=LTR_retrotransposon161;name=rve;id=PF00665.17
seq2	GenomeTools	reading_frame	5243474	5243704	.	+	.	Parent=LTR_retrotransposon161;frame=2
seq2	LTRdigest	protein_match	5244150	5244558	0	-	0	Parent=LTR_retrotransposon161;name=Peptidase_A17;id=PF05380.4
seq2	GenomeTools	reading_frame	5245399	5245503	.	-	.	Parent=LTR_retrotransposon161;frame=0
seq2	GenomeTools	reading_frame	5246001	5246261	.	+	.	Parent=LTR_retrotransposon161;frame=0
seq2	GenomeTools	reading_frame	5248395	5248547	.	-	.	Parent=LTR_retrotransposon161;frame=1
seq2	LTRharvest	long_terminal_repeat	5248447	5248875	.	?	.	Parent=LTR_retrotransposon161;clid=48
seq2	LTRsift	nucleotide_match	5239786	5248876	.	+	.	Parent=repeat_region161;params=3;target=roo 1 9092
seq2	LTRharvest	target_site_duplication	5248876	5248880	.	?	.	Parent=repeat_region161
###
seq2	LTRharvest	repeat_region	5614170	5621671	.	?	.	ID=repeat_region162;ltrfam=dmel_32 (17.6)
seq2	LTRharvest	target_site_duplication	5614170	5614173	.	?	.	Parent=repeat_region162
seq2	LTRharvest	LTR_retrotransposon	5614174	5621667	.	+	.	ID=LTR_retrotransposon162;Parent=repeat_region162;ltr_similarity=100.00;seq_number=2
seq2	LTRharvest	long_terminal_repeat	5614174	5614685	.	?	.	Parent=LTR_retrotransposon162;clid=3
seq2	GenomeTools	reading_frame	5615302	5616618	.	+	.	Parent=LTR_retrotransposon162;frame=0
seq2	GenomeTools	reading_frame	5616339	5616680	.	-	.	Parent=LTR_retrotransposon162;frame=1
seq2	LTRdigest	protein_match	5616597	5616891	1.35e-24	+	2	Parent=LTR_retrotransposon162;name=RVP;id=PF00077.11;clid=3
seq2	GenomeTools	reading_frame	5616681	5619746	.	+	.	Parent=LTR_retrotransposon162;frame=2
seq2	LTRdigest	protein_match	5617293	5617815	0	+	2	Parent=LTR_retrotransposon162;name=RVT_1;id=PF00078.18;clid=62
seq2	GenomeTools	reading_frame	5618186	5618458	.	-	.	Parent=LTR_retrotransposon162;frame=2
seq2	GenomeTools	reading_frame	5618563	5618739	.	-	.	Parent=LTR_retrotransposon162;frame=0
seq2	LTRdigest	protein_match	5619024	5619459	1.12e-24	+	2	Parent=LTR_retrotransposon162;name=rve;id=PF00665.17;clid=40
seq2	GenomeTools	reading_frame	5619764	5621131	.	+	.	Parent=LTR_retrotransposon162;frame=1
seq2	LTRdigest	RR_tract	5621145	5621157	.	+	.	Parent=LTR_retrotransposon162
seq2	LTRharvest	long_terminal_repeat	5621156	5621667	.	?	.	Parent=LTR_retrotransposon162;clid=58
seq2	LTRsift	nucleotide_match	5614175	5621668	.	+	.	Parent=repeat_region162;params=3;target=17.6 1 7439
seq2	LTRharvest	target_site_duplication	5621668	5621671	.	?	.	Parent=repeat_region162
###
seq2	LTRharvest	repeat_region	6064435	6073552	.	?	.	ID=repeat_region163;ltrfam=MANUAL (roo);flcand=yes
seq2	LTRharvest	target_site_duplication	6064435	6064438	.	?	.	Parent=repeat_region163
seq2	LTRharvest	LTR_retrotransposon	6064439	6073548	.	-	.	ID=LTR_retrotransposon163;Parent=repeat_region163;ltr_similarity=99.77;seq_number=2
seq2	LTRharvest	long_terminal_repeat	6064439	6064867	.	?	.	Parent=LTR_retrotransposon163
seq2	GenomeTools	reading_frame	6065187	6072266	.	-	.	Parent=LTR_retrotransposon163;frame=1
seq2	GenomeTools	reading_frame	6065909	6066028	.	+	.	Parent=LTR_retrotransposon163;frame=0
seq2	LTRdigest	protein_match	6067408	6067822	5.9e-16	-	2	Parent=LTR_retrotransposon163;name=rve;id=PF00665.17
seq2	GenomeTools	reading_frame	6068139	6068369	.	+	.	Parent=LTR_retrotransposon163;frame=1
seq2	LTRdigest	protein_match	6068815	6069223	0	-	2	Parent=LTR_retrotransposon163;name=Peptidase_A17;id=PF05380.4
seq2	GenomeTools	reading_frame	6070064	6070168	.	-	.	Parent=LTR_retrotransposon163;frame=2
seq2	GenomeTools	reading_frame	6070666	6070926	.	+	.	Parent=LTR_retrotransposon163;frame=2
seq2	GenomeTools	reading_frame	6072538	6072648	.	-	.	Parent=LTR_retrotransposon163;frame=0
seq2	LTRharvest	long_terminal_repeat	6073120	6073548	.	?	.	Parent=LTR_retrotransposon163;clid=48
seq2	LTRsift	nucleotide_match	6064441	6073549	.	+	.	Parent=repeat_region163;params=3;target=roo 1 9092
seq2	LTRharvest	target_site_duplication	6073549	6073552	.	?	.	Parent=repeat_region163
###
seq2	LTRharvest	repeat_region	6473112	6481649	.	?	.	ID=repeat_region164;ltrfam=dmel_9 (Tirant)
seq2	LTRharvest	target_site_duplication	6473112	6473115	.	?	.	Parent=repeat_region164
seq2	LTRharvest	LTR_retrotransposon	6473116	6481645	.	-	.	ID=LTR_retrotransposon164;Parent=repeat_region164;ltr_similarity=99.06;seq_number=2
seq2	LTRharvest	long_terminal_repeat	6473116	6473535	.	?	.	Parent=LTR_retrotransposon164;clid=40
seq2	LTRdigest	RR_tract	6473533	6473545	.	-	.	Parent=LTR_retrotransposon164
seq2	GenomeTools	reading_frame	6475140	6478403	.	-	.	Parent=LTR_retrotransposon164;frame=2
seq2	LTRdigest	protein_match	6475513	6475966	3.35e-31	-	0	Parent=LTR_retrotransposon164;name=rve;id=PF00665.17
seq2	LTRdigest	protein_match	6477175	6477697	0	-	0	Parent=LTR_retrotransposon164;name=RVT_1;id=PF00078.18;clid=62
seq2	GenomeTools	reading_frame	6477853	6477993	.	+	.	Parent=LTR_retrotransposon164;frame=0
seq2	GenomeTools	reading_frame	6478491	6478805	.	+	.	Parent=LTR_retrotransposon164;frame=2
seq2	GenomeTools	reading_frame	6478646	6479776	.	-	.	Parent=LTR_retrotransposon164;frame=0
seq2	GenomeTools	reading_frame	6478720	6478938	.	-	.	Parent=LTR_retrotransposon164;frame=1
seq2	GenomeTools	reading_frame	6479291	6479758	.	+	.	Parent=LTR_retrotransposon164;frame=1
seq2	LTRdigest	primer_binding_site	6481210	6481224	15	-	.	Parent=LTR_retrotransposon164;trna=Ser-AGA;trnaoffset=0;pbsoffset=3;edist=0
seq2	LTRharvest	long_terminal_repeat	6481222	6481645	.	?	.	Parent=LTR_retrotransposon164;clid=24
seq2	LTRsift	nucleotide_match	6473119	6481645	.	+	.	Parent=repeat_region164;params=3;target=Tirant 2 8526
seq2	LTRharvest	target_site_duplication	6481646	6481649	.	?	.	Parent=repeat_region164
###
seq2	LTRharvest	repeat_region	6517283	6524625	.	?	.	ID=repeat_region165;ltrfam=MANUAL (mdg1)
seq2	LTRharvest	target_site_duplication	6517283	6517286	.	?	.	Parent=repeat_region165
seq2	LTRsift	nucleotide_match	6517284	6524006	.	+	.	Parent=repeat_region165;params=3;target=mdg1 7 6736
seq2	LTRharvest	LTR_retrotransposon	6517287	6524621	.	+	.	ID=LTR_retrotransposon165;Parent=repeat_region165;ltr_similarity=96.85;seq_number=2
seq2	LTRharvest	long_terminal_repeat	6517287	6517718	.	?	.	Parent=LTR_retrotransposon165;clid=26
seq2	LTRdigest	primer_binding_site	6517722	6517732	11	+	.	Parent=LTR_retrotransposon165;trna=Arg-TCG;trnaoffset=0;pbsoffset=3;edist=0
seq2	GenomeTools	reading_frame	6519017	6520327	.	+	.	Parent=LTR_retrotransposon165;frame=2
seq2	GenomeTools	reading_frame	6519973	6520359	.	-	.	Parent=LTR_retrotransposon165;frame=2
seq2	GenomeTools	reading_frame	6520113	6520310	.	+	.	Parent=LTR_retrotransposon165;frame=0
seq2	GenomeTools	reading_frame	6520381	6523938	.	+	.	Parent=LTR_retrotransposon165;frame=1
seq2	GenomeTools	reading_frame	6520541	6520735	.	-	.	Parent=LTR_retrotransposon165;frame=1
seq2	LTRdigest	protein_match	6521266	6521788	0	+	1	ID=protein_match22;Parent=LTR_retrotransposon165;name=RVT_1;id=PF00078.18;clid=62
seq2	GenomeTools	reading_frame	6521313	6521630	.	-	.	Parent=protein_match22;frame=0
seq2	LTRdigest	protein_match	6523120	6523570	4.13e-37	+	1	Parent=LTR_retrotransposon165;name=rve;id=PF00665.17
seq2	LTRdigest	RR_tract	6524165	6524177	.	+	.	Parent=LTR_retrotransposon165
seq2	LTRharvest	long_terminal_repeat	6524178	6524621	.	?	.	Parent=LTR_retrotransposon165;clid=23
seq2	LTRharvest	target_site_duplication	6524622	6524625	.	?	.	Parent=repeat_region165
###
seq2	LTRharvest	repeat_region	6546754	6554164	.	?	.	ID=repeat_region166;ltrfam=MANUAL (mdg1)
seq2	LTRharvest	target_site_duplication	6546754	6546757	.	?	.	Parent=repeat_region166
seq2	LTRsift	nucleotide_match	6546758	6553545	.	+	.	Parent=repeat_region166;params=3;target=mdg1 1 6778
seq2	LTRharvest	LTR_retrotransposon	6546758	6554160	.	+	.	ID=LTR_retrotransposon166;Parent=repeat_region166;ltr_similarity=99.77;seq_number=2
seq2	LTRharvest	long_terminal_repeat	6546758	6547199	.	?	.	Parent=LTR_retrotransposon166;clid=26
seq2	LTRdigest	primer_binding_site	6547202	6547212	11	+	.	Parent=LTR_retrotransposon166;trna=Arg-TCG;trnaoffset=0;pbsoffset=2;edist=0
seq2	GenomeTools	reading_frame	6548089	6548316	.	+	.	Parent=LTR_retrotransposon166;frame=2
seq2	GenomeTools	reading_frame	6548514	6549824	.	+	.	Parent=LTR_retrotransposon166;frame=1
seq2	GenomeTools	reading_frame	6549470	6549856	.	-	.	Parent=LTR_retrotransposon166;frame=2
seq2	GenomeTools	reading_frame	6549878	6553435	.	+	.	Parent=LTR_retrotransposon166;frame=0
seq2	GenomeTools	reading_frame	6550038	6550232	.	-	.	Parent=LTR_retrotransposon166;frame=1
seq2	LTRdigest	protein_match	6550763	6551285	0	+	0	ID=protein_match23;Parent=LTR_retrotransposon166;name=RVT_1;id=PF00078.18;clid=62
seq2	GenomeTools	reading_frame	6550810	6551127	.	-	.	Parent=protein_match23;frame=0
seq2	LTRdigest	protein_match	6552617	6553067	2.81e-37	+	0	Parent=LTR_retrotransposon166;name=rve;id=PF00665.17
seq2	LTRdigest	RR_tract	6553705	6553717	.	+	.	Parent=LTR_retrotransposon166
seq2	LTRharvest	long_terminal_repeat	6553718	6554160	.	?	.	Parent=LTR_retrotransposon166;clid=23
seq2	LTRharvest	target_site_duplication	6554161	6554164	.	?	.	Parent=repeat_region166
###
seq2	LTRharvest	repeat_region	6835584	6843085	.	?	.	ID=repeat_region167;ltrfam=dmel_32 (17.6)
seq2	LTRharvest	target_site_duplication	6835584	6835587	.	?	.	Parent=repeat_region167
seq2	LTRharvest	LTR_retrotransposon	6835588	6843081	.	+	.	ID=LTR_retrotransposon167;Parent=repeat_region167;ltr_similarity=100.00;seq_number=2
seq2	LTRharvest	long_terminal_repeat	6835588	6836099	.	?	.	Parent=LTR_retrotransposon167;clid=3
seq2	LTRdigest	protein_match	6838021	6838219	3.95e-15	+	0	Parent=LTR_retrotransposon167;name=RVP;id=PF00077.11;clid=3
seq2	GenomeTools	reading_frame	6838401	6841160	.	+	.	Parent=LTR_retrotransposon167;frame=2
seq2	LTRdigest	protein_match	6838707	6839229	0	+	2	Parent=LTR_retrotransposon167;name=RVT_1;id=PF00078.18;clid=62
seq2	GenomeTools	reading_frame	6839600	6839872	.	-	.	Parent=LTR_retrotransposon167;frame=2
seq2	GenomeTools	reading_frame	6839977	6840153	.	-	.	Parent=LTR_retrotransposon167;frame=0
seq2	LTRdigest	protein_match	6840438	6840873	1.12e-24	+	2	ID=protein_match24;Parent=LTR_retrotransposon167;name=rve;id=PF00665.17;clid=40
seq2	GenomeTools	reading_frame	6840510	6840818	.	-	.	Parent=protein_match24;frame=1
seq2	GenomeTools	reading_frame	6841033	6841209	.	+	.	Parent=LTR_retrotransposon167;frame=0
seq2	GenomeTools	reading_frame	6841178	6842545	.	+	.	Parent=LTR_retrotransposon167;frame=1
seq2	LTRdigest	RR_tract	6842559	6842571	.	+	.	Parent=LTR_retrotransposon167
seq2	LTRharvest	long_terminal_repeat	6842570	6843081	.	?	.	Parent=LTR_retrotransposon167;clid=58
seq2	LTRsift	nucleotide_match	6836643	6843082	.	+	.	Parent=repeat_region167;params=3;target=17.6 988 7439
seq2	LTRharvest	target_site_duplication	6843082	6843085	.	?	.	Parent=repeat_region167
###
seq2	LTRharvest	repeat_region	6897362	6906495	.	?	.	ID=repeat_region168;ltrfam=MANUAL (roo);flcand=yes
seq2	LTRharvest	target_site_duplication	6897362	6897366	.	?	.	Parent=repeat_region168
seq2	LTRharvest	LTR_retrotransposon	6897367	6906490	.	-	.	ID=LTR_retrotransposon168;Parent=repeat_region168;ltr_similarity=99.31;seq_number=2
seq2	LTRharvest	long_terminal_repeat	6897367	6897802	.	?	.	Parent=LTR_retrotransposon168
seq2	GenomeTools	reading_frame	6898122	6905201	.	-	.	Parent=LTR_retrotransposon168;frame=2
seq2	LTRdigest	protein_match	6900343	6900757	5.91e-16	-	0	Parent=LTR_retrotransposon168;name=rve;id=PF00665.17
seq2	GenomeTools	reading_frame	6901074	6901304	.	+	.	Parent=LTR_retrotransposon168;frame=2
seq2	GenomeTools	reading_frame	6901423	6901500	.	-	.	Parent=LTR_retrotransposon168;frame=1
seq2	LTRdigest	protein_match	6901750	6902158	0	-	0	Parent=LTR_retrotransposon168;name=Peptidase_A17;id=PF05380.4
seq2	GenomeTools	reading_frame	6903601	6903861	.	+	.	Parent=LTR_retrotransposon168;frame=0
seq2	GenomeTools	reading_frame	6905201	6905590	.	-	.	Parent=LTR_retrotransposon168;frame=0
seq2	GenomeTools	reading_frame	6905468	6905611	.	+	.	Parent=LTR_retrotransposon168;frame=1
seq2	LTRharvest	long_terminal_repeat	6906055	6906490	.	?	.	Parent=LTR_retrotransposon168;clid=48
seq2	LTRsift	nucleotide_match	6897376	6906491	.	+	.	Parent=repeat_region168;params=3;target=roo 1 9092
seq2	LTRharvest	target_site_duplication	6906491	6906495	.	?	.	Parent=repeat_region168
###
seq2	LTRharvest	repeat_region	7185175	7189446	.	?	.	ID=repeat_region169;ltrfam=dmel_14 (flea)
seq2	LTRharvest	target_site_duplication	7185175	7185178	.	?	.	Parent=repeat_region169
seq2	LTRsift	nucleotide_match	7185179	7187850	.	+	.	Parent=repeat_region169;params=3;target=flea 2358 5034
seq2	LTRharvest	LTR_retrotransposon	7185179	7189442	.	-	.	ID=LTR_retrotransposon169;Parent=repeat_region169;ltr_similarity=99.28;seq_number=2
seq2	LTRharvest	long_terminal_repeat	7185179	7185454	.	?	.	ID=long_terminal_repeat52;Parent=LTR_retrotransposon169;clid=87
seq2	GenomeTools	reading_frame	7185260	7185388	.	-	.	Parent=long_terminal_repeat52;frame=1
seq2	GenomeTools	reading_frame	7185450	7188680	.	-	.	Parent=LTR_retrotransposon169;frame=0
seq2	GenomeTools	reading_frame	7185513	7185737	.	+	.	Parent=LTR_retrotransposon169;frame=1
seq2	LTRdigest	protein_match	7185889	7186345	1.53e-41	-	1	Parent=LTR_retrotransposon169;name=rve;id=PF00665.17;clid=13
seq2	GenomeTools	reading_frame	7186297	7186404	.	+	.	Parent=LTR_retrotransposon169;frame=2
seq2	GenomeTools	reading_frame	7186781	7186909	.	+	.	Parent=LTR_retrotransposon169;frame=0
seq2	GenomeTools	reading_frame	7187155	7187424	.	-	.	Parent=LTR_retrotransposon169;frame=2
seq2	LTRdigest	protein_match	7187371	7187845	0	-	1	Parent=LTR_retrotransposon169;name=RVT_1;id=PF00078.18;clid=62
seq2	LTRharvest	long_terminal_repeat	7189165	7189442	.	?	.	Parent=LTR_retrotransposon169;clid=81
seq2	LTRharvest	target_site_duplication	7189443	7189446	.	?	.	Parent=repeat_region169
###
seq2	LTRharvest	repeat_region	7232308	7237367	.	?	.	ID=repeat_region170
seq2	LTRharvest	target_site_duplication	7232308	7232311	.	?	.	Parent=repeat_region170
seq2	LTRharvest	LTR_retrotransposon	7232312	7237363	.	+	.	ID=LTR_retrotransposon170;Parent=repeat_region170;ltr_similarity=92.07;seq_number=2
seq2	LTRharvest	long_terminal_repeat	7232312	7232601	.	?	.	Parent=LTR_retrotransposon170
seq2	GenomeTools	reading_frame	7232596	7233393	.	+	.	Parent=LTR_retrotransposon170;frame=2
seq2	GenomeTools	reading_frame	7232628	7232978	.	+	.	Parent=LTR_retrotransposon170;frame=1
seq2	GenomeTools	reading_frame	7232783	7233646	.	-	.	Parent=LTR_retrotransposon170;frame=0
seq2	GenomeTools	reading_frame	7233497	7233676	.	+	.	Parent=LTR_retrotransposon170;frame=0
seq2	GenomeTools	reading_frame	7233742	7234023	.	-	.	Parent=LTR_retrotransposon170;frame=1
seq2	GenomeTools	reading_frame	7236600	7237358	.	-	.	Parent=LTR_retrotransposon170;frame=2
seq2	LTRdigest	RR_tract	7237055	7237074	.	+	.	Parent=LTR_retrotransposon170
seq2	LTRharvest	long_terminal_repeat	7237076	7237363	.	?	.	Parent=LTR_retrotransposon170
seq2	LTRharvest	target_site_duplication	7237364	7237367	.	?	.	Parent=repeat_region170
###
seq2	LTRharvest	repeat_region	7303187	7306177	.	?	.	ID=repeat_region171
seq2	LTRharvest	target_site_duplication	7303187	7303190	.	?	.	Parent=repeat_region171
seq2	LTRharvest	LTR_retrotransposon	7303191	7306173	.	+	.	ID=LTR_retrotransposon171;Parent=repeat_region171;ltr_similarity=98.53;seq_number=2
seq2	LTRharvest	long_terminal_repeat	7303191	7303595	.	?	.	Parent=LTR_retrotransposon171;clid=5
seq2	GenomeTools	reading_frame	7303500	7303685	.	-	.	Parent=LTR_retrotransposon171;frame=1
seq2	LTRdigest	primer_binding_site	7303598	7303612	15	+	.	Parent=LTR_retrotransposon171;trna=Lys-TTT;trnaoffset=0;pbsoffset=2;edist=0
seq2	GenomeTools	reading_frame	7304116	7304280	.	+	.	Parent=LTR_retrotransposon171;frame=1
seq2	GenomeTools	reading_frame	7304165	7304293	.	-	.	Parent=LTR_retrotransposon171;frame=2
seq2	GenomeTools	reading_frame	7305309	7305731	.	+	.	Parent=LTR_retrotransposon171;frame=0
seq2	GenomeTools	reading_frame	7305340	7305447	.	-	.	Parent=LTR_retrotransposon171;frame=0
seq2	GenomeTools	reading_frame	7305635	7305859	.	+	.	Parent=LTR_retrotransposon171;frame=2
seq2	LTRdigest	RR_tract	7305754	7305766	.	+	.	Parent=LTR_retrotransposon171
seq2	LTRharvest	long_terminal_repeat	7305765	7306173	.	?	.	Parent=LTR_retrotransposon171;clid=3
seq2	LTRharvest	target_site_duplication	7306174	7306177	.	?	.	Parent=repeat_region171
###
seq2	LTRharvest	repeat_region	8504041	8511825	.	?	.	ID=repeat_region172
seq2	LTRharvest	target_site_duplication	8504041	8504044	.	?	.	Parent=repeat_region172
seq2	LTRharvest	LTR_retrotransposon	8504045	8511821	.	?	.	ID=LTR_retrotransposon172;Parent=repeat_region172;ltr_similarity=93.43;seq_number=2
seq2	LTRharvest	long_terminal_repeat	8504045	8504453	.	?	.	Parent=LTR_retrotransposon172
seq2	GenomeTools	reading_frame	8505992	8506201	.	+	.	Parent=LTR_retrotransposon172;frame=0
seq2	GenomeTools	reading_frame	8507743	8507970	.	-	.	Parent=LTR_retrotransposon172;frame=2
seq2	GenomeTools	reading_frame	8509061	8509270	.	-	.	Parent=LTR_retrotransposon172;frame=1
seq2	GenomeTools	reading_frame	8511207	8511431	.	-	.	Parent=LTR_retrotransposon172;frame=0
seq2	GenomeTools	reading_frame	8511225	8511587	.	+	.	Parent=LTR_retrotransposon172;frame=1
seq2	GenomeTools	reading_frame	8511277	8511609	.	+	.	Parent=LTR_retrotransposon172;frame=2
seq2	LTRharvest	long_terminal_repeat	8511396	8511821	.	?	.	Parent=LTR_retrotransposon172
seq2	LTRharvest	target_site_duplication	8511822	8511825	.	?	.	Parent=repeat_region172
###
seq2	LTRharvest	repeat_region	8595071	8603387	.	?	.	ID=repeat_region173;ltrfam=MANUAL (roo)
seq2	LTRharvest	target_site_duplication	8595071	8595074	.	?	.	Parent=repeat_region173
seq2	LTRharvest	LTR_retrotransposon	8595075	8603383	.	+	.	ID=LTR_retrotransposon173;Parent=repeat_region173;ltr_similarity=99.08;seq_number=2
seq2	LTRharvest	long_terminal_repeat	8595075	8595503	.	?	.	Parent=LTR_retrotransposon173
seq2	GenomeTools	reading_frame	8596357	8602254	.	+	.	Parent=LTR_retrotransposon173;frame=1
seq2	GenomeTools	reading_frame	8597697	8597957	.	-	.	Parent=LTR_retrotransposon173;frame=2
seq2	GenomeTools	reading_frame	8598455	8598559	.	+	.	Parent=LTR_retrotransposon173;frame=2
seq2	LTRdigest	protein_match	8599399	8599807	0	+	1	Parent=LTR_retrotransposon173;name=Peptidase_A17;id=PF05380.4
seq2	LTRdigest	protein_match	8600800	8601214	5.3e-16	+	1	Parent=LTR_retrotransposon173;name=rve;id=PF00665.17
seq2	GenomeTools	reading_frame	8601265	8601498	.	-	.	Parent=LTR_retrotransposon173;frame=1
seq2	GenomeTools	reading_frame	8601794	8601913	.	-	.	Parent=LTR_retrotransposon173;frame=0
seq2	GenomeTools	reading_frame	8602461	8602634	.	+	.	Parent=LTR_retrotransposon173;frame=0
seq2	LTRharvest	long_terminal_repeat	8602951	8603383	.	?	.	Parent=LTR_retrotransposon173;clid=48
seq2	LTRsift	nucleotide_match	8595077	8601439	.	+	.	Parent=repeat_region173;params=3;target=roo 1 6356
seq2	LTRharvest	target_site_duplication	8603384	8603387	.	?	.	Parent=repeat_region173
###
seq2	LTRharvest	repeat_region	8676850	8685163	.	?	.	ID=repeat_region174;ltrfam=MANUAL (roo)
seq2	LTRharvest	target_site_duplication	8676850	8676853	.	?	.	Parent=repeat_region174
seq2	LTRharvest	LTR_retrotransposon	8676854	8685159	.	-	.	ID=LTR_retrotransposon174;Parent=repeat_region174;ltr_similarity=97.72;seq_number=2
seq2	LTRharvest	long_terminal_repeat	8676854	8677282	.	?	.	Parent=LTR_retrotransposon174
seq2	GenomeTools	reading_frame	8677602	8677775	.	-	.	Parent=LTR_retrotransposon174;frame=1
seq2	GenomeTools	reading_frame	8677982	8683879	.	-	.	Parent=LTR_retrotransposon174;frame=2
seq2	GenomeTools	reading_frame	8678323	8678442	.	+	.	Parent=LTR_retrotransposon174;frame=2
seq2	GenomeTools	reading_frame	8678738	8678971	.	+	.	Parent=LTR_retrotransposon174;frame=0
seq2	LTRdigest	protein_match	8679021	8679435	5.3e-16	-	0	Parent=LTR_retrotransposon174;name=rve;id=PF00665.17
seq2	LTRdigest	protein_match	8680428	8680836	0	-	0	Parent=LTR_retrotransposon174;name=Peptidase_A17;id=PF05380.4
seq2	GenomeTools	reading_frame	8681677	8681781	.	-	.	Parent=LTR_retrotransposon174;frame=0
seq2	GenomeTools	reading_frame	8682279	8682539	.	+	.	Parent=LTR_retrotransposon174;frame=1
seq2	LTRharvest	long_terminal_repeat	8684721	8685159	.	?	.	Parent=LTR_retrotransposon174;clid=48
seq2	LTRsift	nucleotide_match	8678801	8685160	.	+	.	Parent=repeat_region174;params=3;target=roo 1 6356
seq2	LTRharvest	target_site_duplication	8685160	8685163	.	?	.	Parent=repeat_region174
###
seq2	LTRharvest	repeat_region	8743437	8749828	.	?	.	ID=repeat_region175
seq2	LTRharvest	target_site_duplication	8743437	8743440	.	?	.	Parent=repeat_region175
seq2	LTRharvest	LTR_retrotransposon	8743441	8749824	.	-	.	ID=LTR_retrotransposon175;Parent=repeat_region175;ltr_similarity=91.55;seq_number=2
seq2	LTRharvest	long_terminal_repeat	8743441	8743582	.	?	.	Parent=LTR_retrotransposon175
seq2	GenomeTools	reading_frame	8743718	8743978	.	-	.	Parent=LTR_retrotransposon175;frame=2
seq2	GenomeTools	reading_frame	8744994	8745245	.	+	.	Parent=LTR_retrotransposon175;frame=2
seq2	GenomeTools	reading_frame	8746095	8746310	.	-	.	Parent=LTR_retrotransposon175;frame=1
seq2	GenomeTools	reading_frame	8747473	8747646	.	-	.	Parent=LTR_retrotransposon175;frame=0
seq2	GenomeTools	reading_frame	8747557	8747691	.	+	.	Parent=LTR_retrotransposon175;frame=0
seq2	GenomeTools	reading_frame	8749385	8749633	.	+	.	Parent=LTR_retrotransposon175;frame=1
seq2	LTRdigest	primer_binding_site	8749684	8749695	3.21	-	.	Parent=LTR_retrotransposon175;trna=Lys-TTT;trnaoffset=34;pbsoffset=2;edist=1
seq2	LTRharvest	long_terminal_repeat	8749694	8749824	.	?	.	Parent=LTR_retrotransposon175
seq2	LTRharvest	target_site_duplication	8749825	8749828	.	?	.	Parent=repeat_region175
###
seq2	LTRharvest	repeat_region	8749831	8755063	.	?	.	ID=repeat_region176
seq2	LTRharvest	target_site_duplication	8749831	8749834	.	?	.	Parent=repeat_region176
seq2	LTRharvest	LTR_retrotransposon	8749835	8755059	.	+	.	ID=LTR_retrotransposon176;Parent=repeat_region176;ltr_similarity=98.78;seq_number=2
seq2	LTRharvest	long_terminal_repeat	8749835	8750326	.	?	.	Parent=LTR_retrotransposon176
seq2	LTRdigest	primer_binding_site	8750327	8750340	13.1	+	.	Parent=LTR_retrotransposon176;trna=Tyr-GTA;trnaoffset=7;pbsoffset=0;edist=1
seq2	GenomeTools	reading_frame	8750719	8750874	.	-	.	Parent=LTR_retrotransposon176;frame=0
seq2	LTRdigest	protein_match	8751325	8751802	0	+	2	Parent=LTR_retrotransposon176;name=RVT_1;id=PF00078.18;clid=62
seq2	GenomeTools	reading_frame	8751493	8752926	.	+	.	Parent=LTR_retrotransposon176;frame=2
seq2	GenomeTools	reading_frame	8752038	8752169	.	+	.	Parent=LTR_retrotransposon176;frame=1
seq2	GenomeTools	reading_frame	8752892	8753821	.	+	.	Parent=LTR_retrotransposon176;frame=0
seq2	LTRdigest	protein_match	8752997	8753453	7.02e-33	+	0	Parent=LTR_retrotransposon176;name=rve;id=PF00665.17
seq2	GenomeTools	reading_frame	8753831	8754118	.	-	.	Parent=LTR_retrotransposon176;frame=2
seq2	LTRdigest	RR_tract	8754562	8754574	.	+	.	Parent=LTR_retrotransposon176
seq2	LTRharvest	long_terminal_repeat	8754572	8755059	.	?	.	ID=long_terminal_repeat53;Parent=LTR_retrotransposon176
seq2	GenomeTools	reading_frame	8754687	8754950	.	-	.	Parent=long_terminal_repeat53;frame=1
seq2	LTRsift	nucleotide_match	8751319	8754994	.	+	.	Parent=repeat_region176;params=3;target=accord 3593 7267
seq2	LTRharvest	target_site_duplication	8755060	8755063	.	?	.	Parent=repeat_region176
###
seq2	LTRharvest	repeat_region	9297303	9302825	.	?	.	ID=repeat_region177
seq2	LTRharvest	target_site_duplication	9297303	9297306	.	?	.	Parent=repeat_region177
seq2	LTRharvest	LTR_retrotransposon	9297307	9302821	.	?	.	ID=LTR_retrotransposon177;Parent=repeat_region177;ltr_similarity=97.12;seq_number=2
seq2	LTRharvest	long_terminal_repeat	9297307	9298096	.	?	.	Parent=LTR_retrotransposon177
seq2	GenomeTools	reading_frame	9299487	9299648	.	+	.	Parent=LTR_retrotransposon177;frame=2
seq2	GenomeTools	reading_frame	9299714	9300190	.	-	.	Parent=LTR_retrotransposon177;frame=0
seq2	GenomeTools	reading_frame	9299894	9300175	.	+	.	Parent=LTR_retrotransposon177;frame=1
seq2	GenomeTools	reading_frame	9300501	9301118	.	-	.	Parent=LTR_retrotransposon177;frame=2
seq2	GenomeTools	reading_frame	9301573	9301713	.	-	.	Parent=LTR_retrotransposon177;frame=1
seq2	GenomeTools	reading_frame	9301666	9301989	.	+	.	Parent=LTR_retrotransposon177;frame=0
seq2	LTRharvest	long_terminal_repeat	9302024	9302821	.	?	.	Parent=LTR_retrotransposon177
seq2	LTRharvest	target_site_duplication	9302822	9302825	.	?	.	Parent=repeat_region177
###
seq2	LTRharvest	repeat_region	9615690	9623297	.	?	.	ID=repeat_region178;ltrfam=dmel_3 (opus)
seq2	LTRharvest	target_site_duplication	9615690	9615693	.	?	.	Parent=repeat_region178
seq2	LTRharvest	LTR_retrotransposon	9615694	9623293	.	+	.	ID=LTR_retrotransposon178;Parent=repeat_region178;ltr_similarity=100.00;seq_number=2
seq2	LTRharvest	long_terminal_repeat	9615694	9616210	.	?	.	Parent=LTR_retrotransposon178;clid=5
seq2	LTRdigest	primer_binding_site	9616213	9616230	18	+	.	Parent=LTR_retrotransposon178;trna=Lys-TTT;trnaoffset=0;pbsoffset=2;edist=0
seq2	GenomeTools	reading_frame	9616691	9616906	.	-	.	Parent=LTR_retrotransposon178;frame=0
seq2	GenomeTools	reading_frame	9616730	9616921	.	+	.	Parent=LTR_retrotransposon178;frame=1
seq2	GenomeTools	reading_frame	9617278	9617418	.	-	.	Parent=LTR_retrotransposon178;frame=1
seq2	GenomeTools	reading_frame	9617356	9618606	.	+	.	Parent=LTR_retrotransposon178;frame=0
seq2	GenomeTools	reading_frame	9618576	9619040	.	-	.	Parent=LTR_retrotransposon178;frame=2
seq2	GenomeTools	reading_frame	9618750	9621758	.	+	.	Parent=LTR_retrotransposon178;frame=2
seq2	LTRdigest	protein_match	9619218	9619740	0	+	2	Parent=LTR_retrotransposon178;name=RVT_1;id=PF00078.18;clid=62
seq2	LTRdigest	protein_match	9621027	9621468	7.65e-28	+	2	Parent=LTR_retrotransposon178;name=rve;id=PF00665.17;clid=33
seq2	LTRdigest	RR_tract	9622766	9622778	.	+	.	Parent=LTR_retrotransposon178
seq2	LTRharvest	long_terminal_repeat	9622777	9623293	.	?	.	Parent=LTR_retrotransposon178;clid=3
seq2	LTRsift	nucleotide_match	9617109	9623294	.	+	.	Parent=repeat_region178;params=3;target=opus 1330 7521
seq2	LTRharvest	target_site_duplication	9623294	9623297	.	?	.	Parent=repeat_region178
###
seq2	LTRharvest	repeat_region	9989291	9996291	.	?	.	ID=repeat_region179;ltrfam=dmel_8 (HMS-Beagle)
seq2	LTRharvest	target_site_duplication	9989291	9989294	.	?	.	Parent=repeat_region179
seq2	LTRharvest	LTR_retrotransposon	9989295	9996287	.	-	.	ID=LTR_retrotransposon179;Parent=repeat_region179;ltr_similarity=100.00;seq_number=2
seq2	LTRharvest	long_terminal_repeat	9989295	9989560	.	?	.	Parent=LTR_retrotransposon179;clid=88
seq2	LTRdigest	RR_tract	9989559	9989571	.	-	.	Parent=LTR_retrotransposon179
seq2	GenomeTools	reading_frame	9990309	9993158	.	-	.	Parent=LTR_retrotransposon179;frame=0
seq2	LTRdigest	protein_match	9990589	9991033	2.18e-34	-	1	Parent=LTR_retrotransposon179;name=rve;id=PF00665.17;clid=26
seq2	GenomeTools	reading_frame	9990989	9991393	.	+	.	Parent=LTR_retrotransposon179;frame=2
seq2	LTRdigest	protein_match	9992278	9992800	0	-	1	Parent=LTR_retrotransposon179;name=RVT_1;id=PF00078.18;clid=62
seq2	GenomeTools	reading_frame	9993428	9994828	.	-	.	Parent=LTR_retrotransposon179;frame=1
seq2	GenomeTools	reading_frame	9993667	9993813	.	-	.	Parent=LTR_retrotransposon179;frame=2
seq2	GenomeTools	reading_frame	9994333	9994584	.	+	.	Parent=LTR_retrotransposon179;frame=1
seq2	GenomeTools	reading_frame	9995289	9995696	.	+	.	Parent=LTR_retrotransposon179;frame=0
seq2	LTRdigest	primer_binding_site	9996005	9996019	15	-	.	Parent=LTR_retrotransposon179;trna=Lys-TTT;trnaoffset=0;pbsoffset=2;edist=0
seq2	LTRharvest	long_terminal_repeat	9996022	9996287	.	?	.	Parent=LTR_retrotransposon179;clid=94
seq2	LTRsift	nucleotide_match	9989296	9995238	.	+	.	Parent=repeat_region179;params=3;target=HMS-Beagle 1121 7062
seq2	LTRharvest	target_site_duplication	9996288	9996291	.	?	.	Parent=repeat_region179
###
seq2	LTRharvest	repeat_region	10354845	10363955	.	?	.	ID=repeat_region180;ltrfam=MANUAL (roo);flcand=yes
seq2	LTRharvest	target_site_duplication	10354845	10354848	.	?	.	Parent=repeat_region180
seq2	LTRharvest	LTR_retrotransposon	10354849	10363951	.	+	.	ID=LTR_retrotransposon180;Parent=repeat_region180;ltr_similarity=98.19;seq_number=2
seq2	LTRharvest	long_terminal_repeat	10354849	10355290	.	?	.	Parent=LTR_retrotransposon180
seq2	GenomeTools	reading_frame	10356118	10358385	.	+	.	Parent=LTR_retrotransposon180;frame=0
seq2	GenomeTools	reading_frame	10357458	10357718	.	-	.	Parent=LTR_retrotransposon180;frame=2
seq2	GenomeTools	reading_frame	10358216	10363198	.	+	.	Parent=LTR_retrotransposon180;frame=1
seq2	LTRdigest	protein_match	10359161	10359569	0	+	1	Parent=LTR_retrotransposon180;name=Peptidase_A17;id=PF05380.4
seq2	GenomeTools	reading_frame	10360016	10360246	.	-	.	Parent=LTR_retrotransposon180;frame=0
seq2	GenomeTools	reading_frame	10360246	10360476	.	-	.	Parent=LTR_retrotransposon180;frame=1
seq2	LTRdigest	protein_match	10360562	10360976	5.9e-16	+	1	Parent=LTR_retrotransposon180;name=rve;id=PF00665.17
seq2	GenomeTools	reading_frame	10361403	10361492	.	+	.	Parent=LTR_retrotransposon180;frame=2
seq2	LTRharvest	long_terminal_repeat	10363516	10363951	.	?	.	Parent=LTR_retrotransposon180;clid=48
seq2	LTRsift	nucleotide_match	10354855	10363948	.	+	.	Parent=repeat_region180;params=3;target=roo 1 9092
seq2	LTRharvest	target_site_duplication	10363952	10363955	.	?	.	Parent=repeat_region180
###
seq2	LTRharvest	repeat_region	10776766	10785324	.	?	.	ID=repeat_region181;ltrfam=dmel_18 (Max-element)
seq2	LTRharvest	target_site_duplication	10776766	10776769	.	?	.	Parent=repeat_region181
seq2	LTRsift	nucleotide_match	10776770	10785319	.	+	.	Parent=repeat_region181;params=3;target=Max-element 1 8556
seq2	LTRharvest	LTR_retrotransposon	10776770	10785320	.	-	.	ID=LTR_retrotransposon181;Parent=repeat_region181;ltr_similarity=98.15;seq_number=2
seq2	LTRharvest	long_terminal_repeat	10776770	10777094	.	?	.	ID=long_terminal_repeat54;Parent=LTR_retrotransposon181
seq2	GenomeTools	reading_frame	10776840	10777088	.	-	.	Parent=long_terminal_repeat54;frame=0
seq2	GenomeTools	reading_frame	10776773	10777408	.	+	.	Parent=LTR_retrotransposon181;frame=0
seq2	LTRdigest	RR_tract	10777090	10777103	.	-	.	Parent=LTR_retrotransposon181
seq2	GenomeTools	reading_frame	10777328	10777804	.	-	.	Parent=LTR_retrotransposon181;frame=1
seq2	GenomeTools	reading_frame	10778125	10783614	.	-	.	Parent=LTR_retrotransposon181;frame=2
seq2	LTRdigest	protein_match	10778561	10779035	3.32e-17	-	0	Parent=LTR_retrotransposon181;name=rve;id=PF00665.17;clid=87
seq2	GenomeTools	reading_frame	10778931	10779353	.	+	.	Parent=LTR_retrotransposon181;frame=1
seq2	LTRdigest	protein_match	10779938	10780412	0	-	0	Parent=LTR_retrotransposon181;name=Peptidase_A17;id=PF05380.4
seq2	GenomeTools	reading_frame	10783258	10783707	.	+	.	Parent=LTR_retrotransposon181;frame=2
seq2	LTRdigest	primer_binding_site	10784980	10784994	15	-	.	Parent=LTR_retrotransposon181;trna=Tyr-GTA;trnaoffset=0;pbsoffset=1;edist=0
seq2	LTRharvest	long_terminal_repeat	10784996	10785320	.	?	.	Parent=LTR_retrotransposon181;clid=83
seq2	LTRharvest	target_site_duplication	10785321	10785324	.	?	.	Parent=repeat_region181
###
seq2	LTRharvest	repeat_region	10903009	10910390	.	?	.	ID=repeat_region182;ltrfam=MANUAL (mdg1)
seq2	LTRharvest	target_site_duplication	10903009	10903012	.	?	.	Parent=repeat_region182
seq2	LTRharvest	LTR_retrotransposon	10903013	10910386	.	-	.	ID=LTR_retrotransposon182;Parent=repeat_region182;ltr_similarity=97.38;seq_number=2
seq2	LTRharvest	long_terminal_repeat	10903013	10903459	.	?	.	Parent=LTR_retrotransposon182;clid=26
seq2	LTRdigest	RR_tract	10903460	10903472	.	-	.	Parent=LTR_retrotransposon182
seq2	GenomeTools	reading_frame	10903699	10907256	.	-	.	Parent=LTR_retrotransposon182;frame=1
seq2	LTRdigest	protein_match	10904066	10904516	2.8e-37	-	2	Parent=LTR_retrotransposon182;name=rve;id=PF00665.17
seq2	LTRdigest	protein_match	10905848	10906370	0	-	2	ID=protein_match25;Parent=LTR_retrotransposon182;name=RVT_1;id=PF00078.18;clid=62
seq2	GenomeTools	reading_frame	10906007	10906324	.	+	.	Parent=protein_match25;frame=0
seq2	GenomeTools	reading_frame	10906902	10907096	.	+	.	Parent=LTR_retrotransposon182;frame=1
seq2	GenomeTools	reading_frame	10907278	10907664	.	+	.	Parent=LTR_retrotransposon182;frame=2
seq2	GenomeTools	reading_frame	10907310	10908620	.	-	.	Parent=LTR_retrotransposon182;frame=2
seq2	GenomeTools	reading_frame	10907327	10907524	.	-	.	Parent=LTR_retrotransposon182;frame=0
seq2	LTRharvest	long_terminal_repeat	10909929	10910386	.	?	.	Parent=LTR_retrotransposon182;clid=23
seq2	LTRsift	nucleotide_match	10903635	10910384	.	+	.	Parent=repeat_region182;params=3;target=mdg1 1 6736
seq2	LTRharvest	target_site_duplication	10910387	10910390	.	?	.	Parent=repeat_region182
###
seq2	LTRharvest	repeat_region	10972535	10979534	.	?	.	ID=repeat_region183;ltrfam=newfam_40 (297)
seq2	LTRharvest	target_site_duplication	10972535	10972538	.	?	.	Parent=repeat_region183
seq2	LTRharvest	LTR_retrotransposon	10972539	10979530	.	+	.	ID=LTR_retrotransposon183;Parent=repeat_region183;ltr_similarity=100.00;seq_number=2
seq2	LTRharvest	long_terminal_repeat	10972539	10972952	.	?	.	Parent=LTR_retrotransposon183
seq2	LTRdigest	primer_binding_site	10972955	10972969	15	+	.	Parent=LTR_retrotransposon183;trna=Ser-AGA;trnaoffset=0;pbsoffset=2;edist=0
seq2	GenomeTools	reading_frame	10973266	10973406	.	-	.	Parent=LTR_retrotransposon183;frame=1
seq2	GenomeTools	reading_frame	10973341	10974582	.	+	.	Parent=LTR_retrotransposon183;frame=1
seq2	GenomeTools	reading_frame	10974507	10974674	.	-	.	Parent=LTR_retrotransposon183;frame=2
seq2	LTRdigest	protein_match	10974570	10974855	1.09e-23	+	0	Parent=LTR_retrotransposon183;name=RVP;id=PF00077.11;clid=8
seq2	GenomeTools	reading_frame	10974645	10977713	.	+	.	Parent=LTR_retrotransposon183;frame=0
seq2	LTRdigest	protein_match	10975254	10975776	0	+	0	Parent=LTR_retrotransposon183;name=RVT_1;id=PF00078.18;clid=62
seq2	LTRdigest	protein_match	10976988	10977423	2.59e-27	+	0	Parent=LTR_retrotransposon183;name=rve;id=PF00665.17;clid=40
seq2	GenomeTools	reading_frame	10978151	10979092	.	+	.	Parent=LTR_retrotransposon183;frame=2
seq2	GenomeTools	reading_frame	10978514	10978861	.	-	.	Parent=LTR_retrotransposon183;frame=0
seq2	LTRdigest	RR_tract	10979106	10979118	.	+	.	Parent=LTR_retrotransposon183
seq2	LTRharvest	long_terminal_repeat	10979117	10979530	.	?	.	Parent=LTR_retrotransposon183
seq2	LTRsift	nucleotide_match	10972540	10979531	.	+	.	Parent=repeat_region183;params=3;target=297 1 6995
seq2	LTRharvest	target_site_duplication	10979531	10979534	.	?	.	Parent=repeat_region183
###
seq2	LTRharvest	repeat_region	11006874	11015305	.	?	.	ID=repeat_region184;ltrfam=dmel_9 (Tirant)
seq2	LTRharvest	target_site_duplication	11006874	11006877	.	?	.	Parent=repeat_region184
seq2	LTRharvest	LTR_retrotransposon	11006878	11015301	.	+	.	ID=LTR_retrotransposon184;Parent=repeat_region184;ltr_similarity=98.58;seq_number=2
seq2	LTRharvest	long_terminal_repeat	11006878	11007299	.	?	.	Parent=LTR_retrotransposon184;clid=40
seq2	LTRdigest	primer_binding_site	11007297	11007311	15	+	.	Parent=LTR_retrotransposon184;trna=Ser-AGA;trnaoffset=0;pbsoffset=3;edist=0
seq2	GenomeTools	reading_frame	11008641	11009771	.	+	.	Parent=LTR_retrotransposon184;frame=2
seq2	GenomeTools	reading_frame	11008659	11009126	.	-	.	Parent=LTR_retrotransposon184;frame=1
seq2	GenomeTools	reading_frame	11009479	11009697	.	+	.	Parent=LTR_retrotransposon184;frame=0
seq2	GenomeTools	reading_frame	11009612	11009926	.	-	.	Parent=LTR_retrotransposon184;frame=2
seq2	GenomeTools	reading_frame	11010014	11013277	.	+	.	Parent=LTR_retrotransposon184;frame=1
seq2	GenomeTools	reading_frame	11010424	11010564	.	-	.	Parent=LTR_retrotransposon184;frame=0
seq2	LTRdigest	protein_match	11010719	11011241	0	+	1	Parent=LTR_retrotransposon184;name=RVT_1;id=PF00078.18;clid=62
seq2	LTRdigest	protein_match	11012450	11012903	3.3e-31	+	1	Parent=LTR_retrotransposon184;name=rve;id=PF00665.17
seq2	LTRdigest	RR_tract	11014874	11014886	.	+	.	Parent=LTR_retrotransposon184
seq2	LTRharvest	long_terminal_repeat	11014884	11015301	.	?	.	Parent=LTR_retrotransposon184;clid=24
seq2	LTRsift	nucleotide_match	11007519	11015302	.	+	.	Parent=repeat_region184;params=3;target=Tirant 744 8526
seq2	LTRharvest	target_site_duplication	11015302	11015305	.	?	.	Parent=repeat_region184
###
seq2	LTRharvest	repeat_region	11228225	11236792	.	?	.	ID=repeat_region185;ltrfam=dmel_9 (Tirant)
seq2	LTRharvest	target_site_duplication	11228225	11228228	.	?	.	Parent=repeat_region185
seq2	LTRharvest	LTR_retrotransposon	11228229	11236788	.	+	.	ID=LTR_retrotransposon185;Parent=repeat_region185;ltr_similarity=95.96;seq_number=2
seq2	LTRharvest	long_terminal_repeat	11228229	11228674	.	?	.	Parent=LTR_retrotransposon185;clid=40
seq2	LTRdigest	primer_binding_site	11228671	11228685	15	+	.	Parent=LTR_retrotransposon185;trna=Ser-AGA;trnaoffset=0;pbsoffset=4;edist=0
seq2	GenomeTools	reading_frame	11230117	11231247	.	+	.	Parent=LTR_retrotransposon185;frame=1
seq2	GenomeTools	reading_frame	11230135	11230602	.	-	.	Parent=LTR_retrotransposon185;frame=0
seq2	GenomeTools	reading_frame	11230955	11231173	.	+	.	Parent=LTR_retrotransposon185;frame=2
seq2	GenomeTools	reading_frame	11231088	11231402	.	-	.	Parent=LTR_retrotransposon185;frame=1
seq2	GenomeTools	reading_frame	11231490	11234753	.	+	.	Parent=LTR_retrotransposon185;frame=0
seq2	GenomeTools	reading_frame	11231900	11232040	.	-	.	Parent=LTR_retrotransposon185;frame=2
seq2	LTRdigest	protein_match	11232195	11232717	0	+	0	Parent=LTR_retrotransposon185;name=RVT_1;id=PF00078.18;clid=62
seq2	LTRdigest	protein_match	11233926	11234379	3.37e-31	+	0	Parent=LTR_retrotransposon185;name=rve;id=PF00665.17
seq2	LTRharvest	long_terminal_repeat	11236348	11236788	.	?	.	Parent=LTR_retrotransposon185;clid=24
seq2	LTRdigest	RR_tract	11236350	11236362	.	+	.	Parent=LTR_retrotransposon185
seq2	LTRsift	nucleotide_match	11228252	11236778	.	+	.	Parent=repeat_region185;params=3;target=Tirant 2 8526
seq2	LTRharvest	target_site_duplication	11236789	11236792	.	?	.	Parent=repeat_region185
###
seq2	LTRharvest	repeat_region	11857485	11862293	.	?	.	ID=repeat_region186
seq2	LTRharvest	target_site_duplication	11857485	11857488	.	?	.	Parent=repeat_region186
seq2	LTRharvest	LTR_retrotransposon	11857489	11862289	.	-	.	ID=LTR_retrotransposon186;Parent=repeat_region186;ltr_similarity=91.88;seq_number=2
seq2	LTRharvest	long_terminal_repeat	11857489	11858003	.	?	.	Parent=LTR_retrotransposon186
seq2	GenomeTools	reading_frame	11857518	11862149	.	-	.	Parent=LTR_retrotransposon186;frame=2
seq2	LTRdigest	primer_binding_site	11861762	11861772	6.83	-	.	Parent=LTR_retrotransposon186;trna=Tyr-GTA;trnaoffset=36;pbsoffset=0;edist=1
seq2	LTRharvest	long_terminal_repeat	11861773	11862289	.	?	.	Parent=LTR_retrotransposon186
seq2	LTRharvest	target_site_duplication	11862290	11862293	.	?	.	Parent=repeat_region186
###
seq2	LTRharvest	repeat_region	11949284	11951867	.	?	.	ID=repeat_region187;ltrfam=dmel_6 (Burdock)
seq2	LTRharvest	target_site_duplication	11949284	11949287	.	?	.	Parent=repeat_region187
seq2	LTRharvest	LTR_retrotransposon	11949288	11951863	.	-	.	ID=LTR_retrotransposon187;Parent=repeat_region187;ltr_similarity=100.00;seq_number=2
seq2	LTRharvest	long_terminal_repeat	11949288	11949563	.	?	.	Parent=LTR_retrotransposon187
seq2	LTRdigest	RR_tract	11949562	11949574	.	-	.	Parent=LTR_retrotransposon187
seq2	GenomeTools	reading_frame	11949688	11949759	.	-	.	Parent=LTR_retrotransposon187;frame=1
seq2	GenomeTools	reading_frame	11950584	11951297	.	-	.	Parent=LTR_retrotransposon187;frame=2
seq2	GenomeTools	reading_frame	11950620	11950841	.	+	.	Parent=LTR_retrotransposon187;frame=0
seq2	GenomeTools	reading_frame	11950811	11950930	.	-	.	Parent=LTR_retrotransposon187;frame=0
seq2	GenomeTools	reading_frame	11951194	11951391	.	+	.	Parent=LTR_retrotransposon187;frame=1
seq2	GenomeTools	reading_frame	11951426	11951626	.	+	.	Parent=LTR_retrotransposon187;frame=2
seq2	LTRharvest	long_terminal_repeat	11951588	11951863	.	?	.	Parent=LTR_retrotransposon187;clid=86
seq2	LTRsift	nucleotide_match	11949289	11950777	.	+	.	Parent=repeat_region187;params=3;target=Burdock 4926 6411
seq2	LTRharvest	target_site_duplication	11951864	11951867	.	?	.	Parent=repeat_region187
###
seq2	LTRharvest	repeat_region	12427193	12432353	.	?	.	ID=repeat_region188;ltrfam=dmel_4 (copia)
seq2	LTRharvest	target_site_duplication	12427193	12427197	.	?	.	Parent=repeat_region188
seq2	LTRharvest	LTR_retrotransposon	12427198	12432348	.	+	.	ID=LTR_retrotransposon188;Parent=repeat_region188;ltr_similarity=100.00;seq_number=2
seq2	LTRharvest	long_terminal_repeat	12427198	12427473	.	?	.	Parent=LTR_retrotransposon188;clid=75
seq2	LTRdigest	primer_binding_site	12427474	12427487	7.58	+	.	Parent=LTR_retrotransposon188;trna=Met-CAT;trnaoffset=33;pbsoffset=0;edist=0
seq2	GenomeTools	reading_frame	12427496	12427852	.	-	.	Parent=LTR_retrotransposon188;frame=2
seq2	GenomeTools	reading_frame	12427631	12431071	.	+	.	Parent=LTR_retrotransposon188;frame=1
seq2	GenomeTools	reading_frame	12427974	12428057	.	-	.	Parent=LTR_retrotransposon188;frame=1
seq2	GenomeTools	reading_frame	12428532	12428702	.	+	.	Parent=LTR_retrotransposon188;frame=2
seq2	LTRdigest	protein_match	12429056	12429551	0	+	1	Parent=LTR_retrotransposon188;name=rve;id=PF00665.17;clid=3
seq2	LTRdigest	protein_match	12430355	12431063	0	+	1	Parent=LTR_retrotransposon188;name=RVT_2;id=PF07727.5
seq2	GenomeTools	reading_frame	12431086	12431859	.	+	.	Parent=LTR_retrotransposon188;frame=0
seq2	GenomeTools	reading_frame	12431383	12431607	.	-	.	Parent=LTR_retrotransposon188;frame=0
seq2	LTRharvest	long_terminal_repeat	12432073	12432348	.	?	.	Parent=LTR_retrotransposon188;clid=79
seq2	LTRsift	nucleotide_match	12427199	12432349	.	+	.	Parent=repeat_region188;params=3;target=copia 1 5143
seq2	LTRharvest	target_site_duplication	12432349	12432353	.	?	.	Parent=repeat_region188
###
seq2	LTRharvest	repeat_region	13063910	13070051	.	?	.	ID=repeat_region189;ltrfam=dmel_7 (diver)
seq2	LTRharvest	target_site_duplication	13063910	13063914	.	?	.	Parent=repeat_region189
seq2	LTRharvest	LTR_retrotransposon	13063915	13070046	.	-	.	ID=LTR_retrotransposon189;Parent=repeat_region189;ltr_similarity=99.18;seq_number=2
seq2	LTRharvest	long_terminal_repeat	13063915	13064159	.	?	.	Parent=LTR_retrotransposon189;clid=95
seq2	GenomeTools	reading_frame	13064229	13069469	.	-	.	Parent=LTR_retrotransposon189;frame=1
seq2	LTRdigest	protein_match	13064641	13065037	3.98e-16	-	2	Parent=LTR_retrotransposon189;name=rve;id=PF00665.17;clid=63
seq2	GenomeTools	reading_frame	13065633	13065911	.	+	.	Parent=LTR_retrotransposon189;frame=2
seq2	LTRdigest	protein_match	13066039	13066531	0	-	2	Parent=LTR_retrotransposon189;name=Peptidase_A17;id=PF05380.4;clid=0
seq2	GenomeTools	reading_frame	13068109	13068426	.	-	.	Parent=LTR_retrotransposon189;frame=0
seq2	GenomeTools	reading_frame	13068245	13068535	.	-	.	Parent=LTR_retrotransposon189;frame=2
seq2	GenomeTools	reading_frame	13069304	13069480	.	+	.	Parent=LTR_retrotransposon189;frame=1
seq2	GenomeTools	reading_frame	13069621	13069827	.	+	.	Parent=LTR_retrotransposon189;frame=0
seq2	LTRdigest	primer_binding_site	13069783	13069797	15	-	.	Parent=LTR_retrotransposon189;trna=Ile-AAT;trnaoffset=0;pbsoffset=4;edist=0
seq2	LTRharvest	long_terminal_repeat	13069802	13070046	.	?	.	Parent=LTR_retrotransposon189
seq2	LTRsift	nucleotide_match	13063937	13070047	.	+	.	Parent=repeat_region189;params=3;target=diver 1 6112
seq2	LTRharvest	target_site_duplication	13070047	13070051	.	?	.	Parent=repeat_region189
###
seq2	LTRharvest	repeat_region	13124064	13129218	.	?	.	ID=repeat_region190;ltrfam=dmel_4 (copia)
seq2	LTRharvest	target_site_duplication	13124064	13124067	.	?	.	Parent=repeat_region190
seq2	LTRharvest	LTR_retrotransposon	13124068	13129214	.	+	.	ID=LTR_retrotransposon190;Parent=repeat_region190;ltr_similarity=99.28;seq_number=2
seq2	LTRharvest	long_terminal_repeat	13124068	13124344	.	?	.	ID=long_terminal_repeat55;Parent=LTR_retrotransposon190;clid=75
seq2	GenomeTools	reading_frame	13124130	13124249	.	+	.	Parent=long_terminal_repeat55;frame=2
seq2	LTRdigest	primer_binding_site	13124345	13124358	7.58	+	.	Parent=LTR_retrotransposon190;trna=Met-CAT;trnaoffset=33;pbsoffset=0;edist=0
seq2	GenomeTools	reading_frame	13124500	13127286	.	+	.	Parent=LTR_retrotransposon190;frame=0
seq2	LTRdigest	protein_match	13125925	13126420	0	+	0	Parent=LTR_retrotransposon190;name=rve;id=PF00665.17;clid=3
seq2	GenomeTools	reading_frame	13126537	13126866	.	-	.	Parent=LTR_retrotransposon190;frame=2
seq2	GenomeTools	reading_frame	13127243	13128727	.	+	.	Parent=LTR_retrotransposon190;frame=1
seq2	LTRdigest	protein_match	13127279	13127987	0	+	1	Parent=LTR_retrotransposon190;name=RVT_2;id=PF07727.5;clid=2
seq2	GenomeTools	reading_frame	13128251	13128475	.	-	.	Parent=LTR_retrotransposon190;frame=1
seq2	LTRharvest	long_terminal_repeat	13128936	13129214	.	?	.	ID=long_terminal_repeat56;Parent=LTR_retrotransposon190;clid=79
seq2	GenomeTools	reading_frame	13128990	13129142	.	-	.	Parent=long_terminal_repeat56;frame=0
seq2	LTRsift	nucleotide_match	13124070	13129215	.	+	.	Parent=repeat_region190;params=3;target=copia 1 5143
seq2	LTRharvest	target_site_duplication	13129215	13129218	.	?	.	Parent=repeat_region190
###
seq2	LTRharvest	repeat_region	14249639	14258759	.	?	.	ID=repeat_region191;ltrfam=MANUAL (roo)
seq2	LTRharvest	target_site_duplication	14249639	14249642	.	?	.	Parent=repeat_region191
seq2	LTRharvest	LTR_retrotransposon	14249643	14258755	.	-	.	ID=LTR_retrotransposon191;Parent=repeat_region191;ltr_similarity=99.31;seq_number=2
seq2	LTRharvest	long_terminal_repeat	14249643	14250074	.	?	.	Parent=LTR_retrotransposon191
seq2	GenomeTools	reading_frame	14250390	14250563	.	-	.	Parent=LTR_retrotransposon191;frame=2
seq2	GenomeTools	reading_frame	14250580	14257470	.	-	.	Parent=LTR_retrotransposon191;frame=1
seq2	GenomeTools	reading_frame	14251113	14251232	.	+	.	Parent=LTR_retrotransposon191;frame=0
seq2	LTRdigest	protein_match	14252612	14253026	5.9e-16	-	2	Parent=LTR_retrotransposon191;name=rve;id=PF00665.17
seq2	LTRdigest	protein_match	14254019	14254427	0	-	2	Parent=LTR_retrotransposon191;name=Peptidase_A17;id=PF05380.4
seq2	GenomeTools	reading_frame	14255870	14256130	.	+	.	Parent=LTR_retrotransposon191;frame=2
seq2	GenomeTools	reading_frame	14257588	14257875	.	+	.	Parent=LTR_retrotransposon191;frame=1
seq2	LTRharvest	long_terminal_repeat	14258327	14258755	.	?	.	ID=long_terminal_repeat57;Parent=LTR_retrotransposon191;clid=48
seq2	GenomeTools	reading_frame	14258660	14258743	.	-	.	Parent=long_terminal_repeat57;frame=0
seq2	LTRsift	nucleotide_match	14249644	14258755	.	+	.	Parent=repeat_region191;params=3;target=roo 1 9092
seq2	LTRharvest	target_site_duplication	14258756	14258759	.	?	.	Parent=repeat_region191
###
seq2	LTRharvest	repeat_region	14375377	14382797	.	?	.	ID=repeat_region192;ltrfam=newfam_0 (blood)
seq2	LTRharvest	target_site_duplication	14375377	14375380	.	?	.	Parent=repeat_region192
seq2	LTRharvest	LTR_retrotransposon	14375381	14382793	.	+	.	ID=LTR_retrotransposon192;Parent=repeat_region192;ltr_similarity=98.76;seq_number=2
seq2	LTRharvest	long_terminal_repeat	14375381	14375784	.	?	.	Parent=LTR_retrotransposon192;clid=47
seq2	GenomeTools	reading_frame	14376349	14376651	.	+	.	Parent=LTR_retrotransposon192;frame=2
seq2	GenomeTools	reading_frame	14377245	14378495	.	+	.	Parent=LTR_retrotransposon192;frame=1
seq2	GenomeTools	reading_frame	14377356	14377670	.	-	.	Parent=LTR_retrotransposon192;frame=2
seq2	GenomeTools	reading_frame	14378168	14378719	.	-	.	Parent=LTR_retrotransposon192;frame=0
seq2	GenomeTools	reading_frame	14379131	14382112	.	+	.	Parent=LTR_retrotransposon192;frame=0
seq2	GenomeTools	reading_frame	14379316	14379702	.	-	.	Parent=LTR_retrotransposon192;frame=1
seq2	LTRdigest	protein_match	14379437	14379959	1.68e-44	+	0	Parent=LTR_retrotransposon192;name=RVT_1;id=PF00078.18;clid=62
seq2	LTRdigest	protein_match	14381297	14381747	9.36e-36	+	0	Parent=LTR_retrotransposon192;name=rve;id=PF00665.17
seq2	LTRdigest	RR_tract	14382378	14382392	.	+	.	Parent=LTR_retrotransposon192
seq2	LTRharvest	long_terminal_repeat	14382391	14382793	.	?	.	Parent=LTR_retrotransposon192;clid=52
seq2	LTRsift	nucleotide_match	14375382	14382794	.	+	.	Parent=repeat_region192;params=3;target=blood 1 7410
seq2	LTRharvest	target_site_duplication	14382794	14382797	.	?	.	Parent=repeat_region192
###
seq2	LTRharvest	repeat_region	14463353	14469492	.	?	.	ID=repeat_region193;ltrfam=dmel_22 (3S18)
seq2	LTRharvest	target_site_duplication	14463353	14463357	.	?	.	Parent=repeat_region193
seq2	LTRharvest	LTR_retrotransposon	14463358	14469487	.	+	.	ID=LTR_retrotransposon193;Parent=repeat_region193;ltr_similarity=100.00;seq_number=2
seq2	LTRharvest	long_terminal_repeat	14463358	14463718	.	?	.	Parent=LTR_retrotransposon193;clid=60
seq2	GenomeTools	reading_frame	14463854	14469100	.	+	.	Parent=LTR_retrotransposon193;frame=1
seq2	GenomeTools	reading_frame	14463898	14464074	.	-	.	Parent=LTR_retrotransposon193;frame=1
seq2	GenomeTools	reading_frame	14465784	14466050	.	-	.	Parent=LTR_retrotransposon193;frame=2
seq2	GenomeTools	reading_frame	14466521	14466799	.	-	.	Parent=LTR_retrotransposon193;frame=0
seq2	LTRdigest	protein_match	14466806	14467277	0	+	1	Parent=LTR_retrotransposon193;name=Peptidase_A17;id=PF05380.4
seq2	GenomeTools	reading_frame	14467000	14467353	.	+	.	Parent=LTR_retrotransposon193;frame=0
seq2	GenomeTools	reading_frame	14468001	14468333	.	+	.	Parent=LTR_retrotransposon193;frame=2
seq2	LTRdigest	protein_match	14468183	14468687	7.02e-17	+	1	Parent=LTR_retrotransposon193;name=rve;id=PF00665.17;clid=0
seq2	LTRharvest	long_terminal_repeat	14469127	14469487	.	?	.	Parent=LTR_retrotransposon193;clid=60
seq2	LTRsift	nucleotide_match	14463359	14469488	.	+	.	Parent=repeat_region193;params=3;target=3S18 1 6126
seq2	LTRharvest	target_site_duplication	14469488	14469492	.	?	.	Parent=repeat_region193
###
seq2	LTRharvest	repeat_region	14478426	14487545	.	?	.	ID=repeat_region194;ltrfam=MANUAL (roo);flcand=yes
seq2	LTRharvest	target_site_duplication	14478426	14478429	.	?	.	Parent=repeat_region194
seq2	LTRsift	nucleotide_match	14478429	14487522	.	+	.	Parent=repeat_region194;params=3;target=roo 1 9092
seq2	LTRharvest	LTR_retrotransposon	14478430	14487541	.	+	.	ID=LTR_retrotransposon194;Parent=repeat_region194;ltr_similarity=96.88;seq_number=2
seq2	LTRharvest	long_terminal_repeat	14478430	14478869	.	?	.	Parent=LTR_retrotransposon194
seq2	GenomeTools	reading_frame	14479307	14479573	.	-	.	Parent=LTR_retrotransposon194;frame=0
seq2	GenomeTools	reading_frame	14479691	14486581	.	+	.	Parent=LTR_retrotransposon194;frame=1
seq2	GenomeTools	reading_frame	14481031	14481291	.	-	.	Parent=LTR_retrotransposon194;frame=1
seq2	LTRdigest	protein_match	14482733	14483141	0	+	1	Parent=LTR_retrotransposon194;name=Peptidase_A17;id=PF05380.4
seq2	GenomeTools	reading_frame	14483392	14483469	.	+	.	Parent=LTR_retrotransposon194;frame=0
seq2	LTRdigest	protein_match	14484134	14484548	5.9e-16	+	1	Parent=LTR_retrotransposon194;name=rve;id=PF00665.17
seq2	GenomeTools	reading_frame	14485929	14486048	.	-	.	Parent=LTR_retrotransposon194;frame=2
seq2	GenomeTools	reading_frame	14486598	14486771	.	+	.	Parent=LTR_retrotransposon194;frame=2
seq2	LTRharvest	long_terminal_repeat	14487093	14487541	.	?	.	Parent=LTR_retrotransposon194;clid=48
seq2	LTRharvest	target_site_duplication	14487542	14487545	.	?	.	Parent=repeat_region194
###
seq2	LTRharvest	repeat_region	15603412	15610831	.	?	.	ID=repeat_region195;ltrfam=newfam_0 (blood)
seq2	LTRharvest	target_site_duplication	15603412	15603415	.	?	.	Parent=repeat_region195
seq2	LTRharvest	LTR_retrotransposon	15603416	15610827	.	+	.	ID=LTR_retrotransposon195;Parent=repeat_region195;ltr_similarity=98.76;seq_number=2
seq2	LTRharvest	long_terminal_repeat	15603416	15603816	.	?	.	Parent=LTR_retrotransposon195;clid=47
seq2	GenomeTools	reading_frame	15604381	15604683	.	+	.	Parent=LTR_retrotransposon195;frame=2
seq2	GenomeTools	reading_frame	15605277	15606527	.	+	.	Parent=LTR_retrotransposon195;frame=1
seq2	GenomeTools	reading_frame	15605388	15605702	.	-	.	Parent=LTR_retrotransposon195;frame=1
seq2	GenomeTools	reading_frame	15606200	15606751	.	-	.	Parent=LTR_retrotransposon195;frame=2
seq2	GenomeTools	reading_frame	15607163	15610144	.	+	.	Parent=LTR_retrotransposon195;frame=0
seq2	GenomeTools	reading_frame	15607348	15607734	.	-	.	Parent=LTR_retrotransposon195;frame=0
seq2	LTRdigest	protein_match	15607469	15607991	1.68e-44	+	0	Parent=LTR_retrotransposon195;name=RVT_1;id=PF00078.18;clid=62
seq2	LTRdigest	protein_match	15609329	15609779	9.36e-36	+	0	Parent=LTR_retrotransposon195;name=rve;id=PF00665.17
seq2	LTRdigest	RR_tract	15610413	15610427	.	+	.	Parent=LTR_retrotransposon195
seq2	LTRharvest	long_terminal_repeat	15610426	15610827	.	?	.	Parent=LTR_retrotransposon195;clid=52
seq2	LTRsift	nucleotide_match	15603416	15610827	.	+	.	Parent=repeat_region195;params=3;target=blood 1 7410
seq2	LTRharvest	target_site_duplication	15610828	15610831	.	?	.	Parent=repeat_region195
###
seq2	LTRharvest	repeat_region	15802401	15809763	.	?	.	ID=repeat_region196;ltrfam=MANUAL (mdg1)
seq2	LTRharvest	target_site_duplication	15802401	15802404	.	?	.	Parent=repeat_region196
seq2	LTRharvest	LTR_retrotransposon	15802405	15809759	.	-	.	ID=LTR_retrotransposon196;Parent=repeat_region196;ltr_similarity=100.00;seq_number=2
seq2	LTRharvest	long_terminal_repeat	15802405	15802846	.	?	.	Parent=LTR_retrotransposon196;clid=26
seq2	LTRdigest	RR_tract	15802847	15802859	.	-	.	Parent=LTR_retrotransposon196
seq2	GenomeTools	reading_frame	15803088	15804437	.	-	.	Parent=LTR_retrotransposon196;frame=0
seq2	LTRdigest	protein_match	15803455	15803905	2.79e-37	-	1	Parent=LTR_retrotransposon196;name=rve;id=PF00665.17
seq2	GenomeTools	reading_frame	15803643	15803972	.	+	.	Parent=LTR_retrotransposon196;frame=2
seq2	GenomeTools	reading_frame	15804400	15806646	.	-	.	Parent=LTR_retrotransposon196;frame=2
seq2	LTRdigest	protein_match	15805238	15805760	0	-	0	ID=protein_match26;Parent=LTR_retrotransposon196;name=RVT_1;id=PF00078.18;clid=62
seq2	GenomeTools	reading_frame	15805397	15805714	.	+	.	Parent=protein_match26;frame=1
seq2	LTRdigest	protein_match	15806366	15806666	1.32e-12	-	0	Parent=LTR_retrotransposon196;name=RVP;id=PF00077.11;clid=12
seq2	GenomeTools	reading_frame	15806668	15807054	.	+	.	Parent=LTR_retrotransposon196;frame=0
seq2	GenomeTools	reading_frame	15808838	15809170	.	-	.	Parent=LTR_retrotransposon196;frame=1
seq2	LTRdigest	primer_binding_site	15809304	15809314	11	-	.	Parent=LTR_retrotransposon196;trna=Arg-TCG;trnaoffset=0;pbsoffset=3;edist=0
seq2	LTRharvest	long_terminal_repeat	15809318	15809759	.	?	.	Parent=LTR_retrotransposon196;clid=23
seq2	LTRsift	nucleotide_match	15803024	15809760	.	+	.	Parent=repeat_region196;params=3;target=mdg1 1 6736
seq2	LTRharvest	target_site_duplication	15809760	15809763	.	?	.	Parent=repeat_region196
###
seq2	LTRharvest	repeat_region	15844981	15850145	.	?	.	ID=repeat_region197;ltrfam=dmel_4 (copia)
seq2	LTRharvest	target_site_duplication	15844981	15844984	.	?	.	Parent=repeat_region197
seq2	LTRharvest	LTR_retrotransposon	15844985	15850141	.	-	.	ID=LTR_retrotransposon197;Parent=repeat_region197;ltr_similarity=97.27;seq_number=2
seq2	LTRharvest	long_terminal_repeat	15844985	15845277	.	?	.	Parent=LTR_retrotransposon197;clid=75
seq2	GenomeTools	reading_frame	15845476	15846249	.	-	.	Parent=LTR_retrotransposon197;frame=1
seq2	GenomeTools	reading_frame	15845728	15845952	.	+	.	Parent=LTR_retrotransposon197;frame=2
seq2	LTRdigest	protein_match	15846215	15846269	1.16e-08	-	2	Parent=LTR_retrotransposon197;name=RVT_2;id=PF07727.5
seq2	GenomeTools	reading_frame	15846264	15849701	.	-	.	Parent=LTR_retrotransposon197;frame=2
seq2	LTRdigest	protein_match	15846268	15846976	0	-	0	Parent=LTR_retrotransposon197;name=RVT_2;id=PF07727.5
seq2	GenomeTools	reading_frame	15847335	15847664	.	+	.	Parent=LTR_retrotransposon197;frame=1
seq2	LTRdigest	protein_match	15847780	15848275	0	-	0	Parent=LTR_retrotransposon197;name=rve;id=PF00665.17;clid=3
seq2	GenomeTools	reading_frame	15848630	15848800	.	-	.	Parent=LTR_retrotransposon197;frame=0
seq2	LTRdigest	primer_binding_site	15849845	15849858	7.58	-	.	Parent=LTR_retrotransposon197;trna=Met-CAT;trnaoffset=33;pbsoffset=4;edist=0
seq2	LTRharvest	long_terminal_repeat	15849855	15850141	.	?	.	ID=long_terminal_repeat58;Parent=LTR_retrotransposon197;clid=79
seq2	GenomeTools	reading_frame	15849929	15850081	.	+	.	Parent=long_terminal_repeat58;frame=0
seq2	LTRsift	nucleotide_match	15844992	15850135	.	+	.	Parent=repeat_region197;params=3;target=copia 1 5143
seq2	LTRharvest	target_site_duplication	15850142	15850145	.	?	.	Parent=repeat_region197
###
seq2	LTRharvest	repeat_region	16256067	16265180	.	?	.	ID=repeat_region198;ltrfam=MANUAL (roo)
seq2	LTRharvest	target_site_duplication	16256067	16256070	.	?	.	Parent=repeat_region198
seq2	LTRharvest	LTR_retrotransposon	16256071	16265176	.	+	.	ID=LTR_retrotransposon198;Parent=repeat_region198;ltr_similarity=99.30;seq_number=2
seq2	LTRharvest	long_terminal_repeat	16256071	16256499	.	?	.	ID=long_terminal_repeat59;Parent=LTR_retrotransposon198
seq2	GenomeTools	reading_frame	16256081	16256164	.	+	.	Parent=long_terminal_repeat59;frame=1
seq2	GenomeTools	reading_frame	16257348	16264427	.	+	.	Parent=LTR_retrotransposon198;frame=2
seq2	GenomeTools	reading_frame	16258688	16258948	.	-	.	Parent=LTR_retrotransposon198;frame=0
seq2	GenomeTools	reading_frame	16259446	16259550	.	+	.	Parent=LTR_retrotransposon198;frame=0
seq2	LTRdigest	protein_match	16260390	16260798	0	+	2	Parent=LTR_retrotransposon198;name=Peptidase_A17;id=PF05380.4
seq2	GenomeTools	reading_frame	16261245	16261475	.	-	.	Parent=LTR_retrotransposon198;frame=2
seq2	LTRdigest	protein_match	16261791	16262205	5.9e-16	+	2	Parent=LTR_retrotransposon198;name=rve;id=PF00665.17
seq2	GenomeTools	reading_frame	16263586	16263705	.	-	.	Parent=LTR_retrotransposon198;frame=1
seq2	LTRharvest	long_terminal_repeat	16264746	16265176	.	?	.	Parent=LTR_retrotransposon198;clid=48
seq2	LTRsift	nucleotide_match	16256073	16265177	.	+	.	Parent=repeat_region198;params=3;target=roo 1 9092
seq2	LTRharvest	target_site_duplication	16265177	16265180	.	?	.	Parent=repeat_region198
###
seq2	LTRharvest	repeat_region	17697080	17705270	.	?	.	ID=repeat_region199;ltrfam=MANUAL (roo)
seq2	LTRharvest	target_site_duplication	17697080	17697083	.	?	.	Parent=repeat_region199
seq2	LTRharvest	LTR_retrotransposon	17697084	17705266	.	+	.	ID=LTR_retrotransposon199;Parent=repeat_region199;ltr_similarity=97.72;seq_number=2
seq2	LTRharvest	long_terminal_repeat	17697084	17697512	.	?	.	ID=long_terminal_repeat60;Parent=LTR_retrotransposon199
seq2	GenomeTools	reading_frame	17697094	17697177	.	+	.	Parent=long_terminal_repeat60;frame=1
seq2	GenomeTools	reading_frame	17697279	17697398	.	-	.	Parent=long_terminal_repeat60;frame=2
seq2	GenomeTools	reading_frame	17697962	17698249	.	-	.	Parent=LTR_retrotransposon199;frame=0
seq2	GenomeTools	reading_frame	17698367	17704528	.	+	.	Parent=LTR_retrotransposon199;frame=2
seq2	GenomeTools	reading_frame	17699707	17699967	.	-	.	Parent=LTR_retrotransposon199;frame=1
seq2	GenomeTools	reading_frame	17700465	17700569	.	+	.	Parent=LTR_retrotransposon199;frame=0
seq2	LTRdigest	protein_match	17701409	17701817	0	+	2	Parent=LTR_retrotransposon199;name=Peptidase_A17;id=PF05380.4
seq2	LTRdigest	protein_match	17702810	17703224	2.93e-15	+	2	Parent=LTR_retrotransposon199;name=rve;id=PF00665.17
seq2	LTRharvest	long_terminal_repeat	17704829	17705266	.	?	.	Parent=LTR_retrotransposon199;clid=48
seq2	LTRsift	nucleotide_match	17697086	17704030	.	+	.	Parent=repeat_region199;params=3;target=roo 1 6937
seq2	LTRharvest	target_site_duplication	17705267	17705270	.	?	.	Parent=repeat_region199
###
seq2	LTRharvest	repeat_region	18467963	18474093	.	?	.	ID=repeat_region200;ltrfam=dmel_7 (diver)
seq2	LTRharvest	target_site_duplication	18467963	18467966	.	?	.	Parent=repeat_region200
seq2	LTRharvest	LTR_retrotransposon	18467967	18474089	.	+	.	ID=LTR_retrotransposon200;Parent=repeat_region200;ltr_similarity=96.12;seq_number=2
seq2	LTRharvest	long_terminal_repeat	18467967	18468198	.	?	.	Parent=LTR_retrotransposon200;clid=95
seq2	GenomeTools	reading_frame	18468189	18468395	.	-	.	Parent=LTR_retrotransposon200;frame=0
seq2	GenomeTools	reading_frame	18468548	18473788	.	+	.	Parent=LTR_retrotransposon200;frame=2
seq2	GenomeTools	reading_frame	18468877	18469047	.	-	.	Parent=LTR_retrotransposon200;frame=2
seq2	GenomeTools	reading_frame	18469482	18469772	.	+	.	Parent=LTR_retrotransposon200;frame=0
seq2	GenomeTools	reading_frame	18469591	18469908	.	+	.	Parent=LTR_retrotransposon200;frame=1
seq2	LTRdigest	protein_match	18471485	18471977	0	+	2	Parent=LTR_retrotransposon200;name=Peptidase_A17;id=PF05380.4;clid=0
seq2	GenomeTools	reading_frame	18472106	18472384	.	-	.	Parent=LTR_retrotransposon200;frame=1
seq2	LTRdigest	protein_match	18472979	18473375	3.97e-16	+	2	Parent=LTR_retrotransposon200;name=rve;id=PF00665.17;clid=63
seq2	LTRharvest	long_terminal_repeat	18473860	18474089	.	?	.	Parent=LTR_retrotransposon200
seq2	LTRsift	nucleotide_match	18467973	18474084	.	+	.	Parent=repeat_region200;params=3;target=diver 1 6112
seq2	LTRharvest	target_site_duplication	18474090	18474093	.	?	.	Parent=repeat_region200
###
seq2	LTRharvest	repeat_region	18846349	18851395	.	?	.	ID=repeat_region201;ltrfam=dmel_14 (flea)
seq2	LTRharvest	target_site_duplication	18846349	18846356	.	?	.	Parent=repeat_region201
seq2	LTRharvest	LTR_retrotransposon	18846357	18851387	.	+	.	ID=LTR_retrotransposon201;Parent=repeat_region201;ltr_similarity=100.00;seq_number=2
seq2	LTRharvest	long_terminal_repeat	18846357	18846634	.	?	.	Parent=LTR_retrotransposon201;clid=87
seq2	GenomeTools	reading_frame	18847117	18851112	.	+	.	Parent=LTR_retrotransposon201;frame=1
seq2	LTRdigest	protein_match	18847972	18848020	4.41e-09	+	1	Parent=LTR_retrotransposon201;name=zf-CCHC;id=PF00098.14;clid=5
seq2	GenomeTools	reading_frame	18848282	18848587	.	-	.	Parent=LTR_retrotransposon201;frame=1
seq2	GenomeTools	reading_frame	18848371	18848697	.	-	.	Parent=LTR_retrotransposon201;frame=2
seq2	LTRdigest	protein_match	18848689	18849190	0	+	1	Parent=LTR_retrotransposon201;name=RVT_1;id=PF00078.18;clid=62
seq2	GenomeTools	reading_frame	18849138	18849407	.	+	.	Parent=LTR_retrotransposon201;frame=0
seq2	GenomeTools	reading_frame	18850158	18850265	.	-	.	Parent=LTR_retrotransposon201;frame=0
seq2	LTRdigest	protein_match	18850216	18850672	9.45e-42	+	1	Parent=LTR_retrotransposon201;name=rve;id=PF00665.17;clid=13
seq2	LTRharvest	long_terminal_repeat	18851110	18851387	.	?	.	ID=long_terminal_repeat61;Parent=LTR_retrotransposon201;clid=81
seq2	GenomeTools	reading_frame	18851174	18851302	.	+	.	Parent=long_terminal_repeat61;frame=2
seq2	LTRsift	nucleotide_match	18846359	18851387	.	+	.	Parent=repeat_region201;params=3;target=flea 1 5034
seq2	LTRharvest	target_site_duplication	18851388	18851395	.	?	.	Parent=repeat_region201
###
seq2	LTRharvest	repeat_region	19290184	19295210	.	?	.	ID=repeat_region202;ltrfam=dmel_14 (flea)
seq2	LTRharvest	target_site_duplication	19290184	19290187	.	?	.	Parent=repeat_region202
seq2	LTRharvest	LTR_retrotransposon	19290188	19295206	.	+	.	ID=LTR_retrotransposon202;Parent=repeat_region202;ltr_similarity=98.90;seq_number=2
seq2	LTRharvest	long_terminal_repeat	19290188	19290459	.	?	.	Parent=LTR_retrotransposon202;clid=87
seq2	GenomeTools	reading_frame	19290941	19294936	.	+	.	Parent=LTR_retrotransposon202;frame=0
seq2	GenomeTools	reading_frame	19291239	19291343	.	+	.	Parent=LTR_retrotransposon202;frame=1
seq2	LTRdigest	protein_match	19291796	19291844	4.4e-09	+	0	Parent=LTR_retrotransposon202;name=zf-CCHC;id=PF00098.14;clid=5
seq2	GenomeTools	reading_frame	19292106	19292411	.	-	.	Parent=LTR_retrotransposon202;frame=2
seq2	GenomeTools	reading_frame	19292195	19292521	.	-	.	Parent=LTR_retrotransposon202;frame=0
seq2	LTRdigest	protein_match	19292513	19293014	0	+	0	Parent=LTR_retrotransposon202;name=RVT_1;id=PF00078.18;clid=62
seq2	GenomeTools	reading_frame	19292962	19293231	.	+	.	Parent=LTR_retrotransposon202;frame=2
seq2	GenomeTools	reading_frame	19293982	19294089	.	-	.	Parent=LTR_retrotransposon202;frame=1
seq2	LTRdigest	protein_match	19294040	19294496	1.9e-41	+	0	Parent=LTR_retrotransposon202;name=rve;id=PF00665.17;clid=13
seq2	LTRharvest	long_terminal_repeat	19294934	19295206	.	?	.	Parent=LTR_retrotransposon202;clid=81
seq2	LTRsift	nucleotide_match	19290188	19295206	.	+	.	Parent=repeat_region202;params=3;target=flea 1 5034
seq2	LTRharvest	target_site_duplication	19295207	19295210	.	?	.	Parent=repeat_region202
###
seq2	LTRharvest	repeat_region	19417134	19424675	.	?	.	ID=repeat_region203;ltrfam=dmel_33 (412)
seq2	LTRharvest	target_site_duplication	19417134	19417137	.	?	.	Parent=repeat_region203
seq2	LTRharvest	LTR_retrotransposon	19417138	19424671	.	-	.	ID=LTR_retrotransposon203;Parent=repeat_region203;ltr_similarity=97.43;seq_number=2
seq2	LTRharvest	long_terminal_repeat	19417138	19417632	.	?	.	Parent=LTR_retrotransposon203;clid=18
seq2	LTRdigest	RR_tract	19417633	19417645	.	-	.	Parent=LTR_retrotransposon203
seq2	GenomeTools	reading_frame	19417832	19420831	.	-	.	Parent=LTR_retrotransposon203;frame=0
seq2	LTRdigest	protein_match	19418199	19418658	1.79e-41	-	1	Parent=LTR_retrotransposon203;name=rve;id=PF00665.17
seq2	GenomeTools	reading_frame	19418450	19418725	.	+	.	Parent=LTR_retrotransposon203;frame=1
seq2	LTRdigest	protein_match	19419978	19420500	0	-	1	Parent=LTR_retrotransposon203;name=RVT_1;id=PF00078.18
seq2	LTRdigest	protein_match	19421109	19421448	9.17e-32	-	1	Parent=LTR_retrotransposon203;name=RVP;id=PF00077.11
seq2	GenomeTools	reading_frame	19421455	19422822	.	-	.	Parent=LTR_retrotransposon203;frame=1
seq2	GenomeTools	reading_frame	19421691	19421948	.	+	.	Parent=LTR_retrotransposon203;frame=2
seq2	GenomeTools	reading_frame	19422993	19423304	.	-	.	Parent=LTR_retrotransposon203;frame=2
seq2	GenomeTools	reading_frame	19423342	19423854	.	+	.	Parent=LTR_retrotransposon203;frame=0
seq2	LTRharvest	long_terminal_repeat	19424167	19424671	.	?	.	Parent=LTR_retrotransposon203;clid=19
seq2	LTRsift	nucleotide_match	19417473	19424540	.	+	.	Parent=repeat_region203;params=3;target=412 165 7215
seq2	LTRharvest	target_site_duplication	19424672	19424675	.	?	.	Parent=repeat_region203
###
seq2	LTRharvest	repeat_region	19801873	19809447	.	?	.	ID=repeat_region204;ltrfam=dmel_34 (412)
seq2	LTRharvest	target_site_duplication	19801873	19801876	.	?	.	Parent=repeat_region204
seq2	LTRharvest	LTR_retrotransposon	19801877	19809443	.	-	.	ID=LTR_retrotransposon204;Parent=repeat_region204;ltr_similarity=100.00;seq_number=2
seq2	LTRharvest	long_terminal_repeat	19801877	19802390	.	?	.	Parent=LTR_retrotransposon204;clid=13
seq2	LTRdigest	RR_tract	19802391	19802403	.	-	.	Parent=LTR_retrotransposon204
seq2	GenomeTools	reading_frame	19802590	19805589	.	-	.	Parent=LTR_retrotransposon204;frame=2
seq2	LTRdigest	protein_match	19802957	19803416	1.8e-41	-	0	Parent=LTR_retrotransposon204;name=rve;id=PF00665.17
seq2	LTRdigest	protein_match	19804736	19805258	0	-	0	Parent=LTR_retrotransposon204;name=RVT_1;id=PF00078.18
seq2	LTRdigest	protein_match	19805867	19806206	9.21e-32	-	0	Parent=LTR_retrotransposon204;name=RVP;id=PF00077.11
seq2	GenomeTools	reading_frame	19806213	19807565	.	-	.	Parent=LTR_retrotransposon204;frame=0
seq2	GenomeTools	reading_frame	19806257	19806496	.	-	.	Parent=LTR_retrotransposon204;frame=1
seq2	GenomeTools	reading_frame	19806434	19806691	.	+	.	Parent=LTR_retrotransposon204;frame=0
seq2	GenomeTools	reading_frame	19807200	19807430	.	+	.	Parent=LTR_retrotransposon204;frame=1
seq2	GenomeTools	reading_frame	19808083	19808562	.	+	.	Parent=LTR_retrotransposon204;frame=2
seq2	LTRdigest	primer_binding_site	19808915	19808926	12	-	.	Parent=LTR_retrotransposon204;trna=Arg-TCG;trnaoffset=0;pbsoffset=3;edist=0
seq2	LTRharvest	long_terminal_repeat	19808930	19809443	.	?	.	Parent=LTR_retrotransposon204;clid=8
seq2	LTRsift	nucleotide_match	19801878	19809444	.	+	.	Parent=repeat_region204;params=3;target=412 1 7567
seq2	LTRharvest	target_site_duplication	19809444	19809447	.	?	.	Parent=repeat_region204
###
seq2	LTRharvest	repeat_region	20034608	20042180	.	?	.	ID=repeat_region205;ltrfam=dmel_33 (412)
seq2	LTRharvest	target_site_duplication	20034608	20034611	.	?	.	Parent=repeat_region205
seq2	LTRharvest	LTR_retrotransposon	20034612	20042176	.	-	.	ID=LTR_retrotransposon205;Parent=repeat_region205;ltr_similarity=96.23;seq_number=2
seq2	LTRharvest	long_terminal_repeat	20034612	20035139	.	?	.	Parent=LTR_retrotransposon205;clid=18
seq2	LTRdigest	RR_tract	20035129	20035141	.	-	.	Parent=LTR_retrotransposon205
seq2	LTRdigest	protein_match	20035695	20035878	2.66e-16	-	1	Parent=LTR_retrotransposon205;name=rve;id=PF00665.17
seq2	GenomeTools	reading_frame	20035830	20038328	.	-	.	Parent=LTR_retrotransposon205;frame=2
seq2	LTRdigest	protein_match	20035876	20036155	4.86e-22	-	0	Parent=LTR_retrotransposon205;name=rve;id=PF00665.17
seq2	LTRdigest	protein_match	20037475	20037997	0	-	0	Parent=LTR_retrotransposon205;name=RVT_1;id=PF00078.18
seq2	LTRdigest	protein_match	20038606	20038945	9.21e-32	-	0	Parent=LTR_retrotransposon205;name=RVP;id=PF00077.11
seq2	GenomeTools	reading_frame	20038952	20040319	.	-	.	Parent=LTR_retrotransposon205;frame=0
seq2	GenomeTools	reading_frame	20038996	20039250	.	-	.	Parent=LTR_retrotransposon205;frame=1
seq2	GenomeTools	reading_frame	20039188	20039445	.	+	.	Parent=LTR_retrotransposon205;frame=1
seq2	GenomeTools	reading_frame	20039954	20040184	.	+	.	Parent=LTR_retrotransposon205;frame=2
seq2	GenomeTools	reading_frame	20040837	20041316	.	+	.	Parent=LTR_retrotransposon205;frame=0
seq2	LTRharvest	long_terminal_repeat	20041646	20042176	.	?	.	Parent=LTR_retrotransposon205;clid=19
seq2	LTRsift	nucleotide_match	20034969	20042036	.	+	.	Parent=repeat_region205;params=3;target=412 165 7215
seq2	LTRharvest	target_site_duplication	20042177	20042180	.	?	.	Parent=repeat_region205
###
seq2	LTRharvest	repeat_region	20064810	20072245	.	?	.	ID=repeat_region206;ltrfam=dmel_33 (412)
seq2	LTRharvest	target_site_duplication	20064810	20064813	.	?	.	Parent=repeat_region206
seq2	LTRharvest	LTR_retrotransposon	20064814	20072241	.	-	.	ID=LTR_retrotransposon206;Parent=repeat_region206;ltr_similarity=97.36;seq_number=2
seq2	LTRharvest	long_terminal_repeat	20064814	20065306	.	?	.	Parent=LTR_retrotransposon206;clid=18
seq2	LTRdigest	RR_tract	20065295	20065307	.	-	.	Parent=LTR_retrotransposon206
seq2	GenomeTools	reading_frame	20065494	20068493	.	-	.	Parent=LTR_retrotransposon206;frame=1
seq2	LTRdigest	protein_match	20065861	20066320	1.76e-41	-	2	Parent=LTR_retrotransposon206;name=rve;id=PF00665.17
seq2	GenomeTools	reading_frame	20066112	20066387	.	+	.	Parent=LTR_retrotransposon206;frame=2
seq2	LTRdigest	protein_match	20067640	20068162	0	-	2	Parent=LTR_retrotransposon206;name=RVT_1;id=PF00078.18
seq2	LTRdigest	protein_match	20068771	20069110	9.02e-32	-	2	Parent=LTR_retrotransposon206;name=RVP;id=PF00077.11
seq2	GenomeTools	reading_frame	20069117	20070454	.	-	.	Parent=LTR_retrotransposon206;frame=2
seq2	GenomeTools	reading_frame	20069161	20069385	.	-	.	Parent=LTR_retrotransposon206;frame=0
seq2	GenomeTools	reading_frame	20070089	20070319	.	+	.	Parent=LTR_retrotransposon206;frame=1
seq2	GenomeTools	reading_frame	20070976	20071392	.	+	.	Parent=LTR_retrotransposon206;frame=0
seq2	LTRdigest	primer_binding_site	20071745	20071756	12	-	.	Parent=LTR_retrotransposon206;trna=Arg-TCG;trnaoffset=0;pbsoffset=3;edist=0
seq2	LTRharvest	long_terminal_repeat	20071760	20072241	.	?	.	Parent=LTR_retrotransposon206;clid=19
seq2	LTRsift	nucleotide_match	20065135	20071247	.	+	.	Parent=repeat_region206;params=3;target=412 1091 7215
seq2	LTRharvest	target_site_duplication	20072242	20072245	.	?	.	Parent=repeat_region206
###
seq2	LTRharvest	repeat_region	20241003	20249315	.	?	.	ID=repeat_region207;ltrfam=MANUAL (roo)
seq2	LTRharvest	target_site_duplication	20241003	20241006	.	?	.	Parent=repeat_region207
seq2	LTRharvest	LTR_retrotransposon	20241007	20249311	.	+	.	ID=LTR_retrotransposon207;Parent=repeat_region207;ltr_similarity=98.84;seq_number=2
seq2	LTRharvest	long_terminal_repeat	20241007	20241438	.	?	.	ID=long_terminal_repeat62;Parent=LTR_retrotransposon207
seq2	GenomeTools	reading_frame	20241016	20241099	.	+	.	Parent=long_terminal_repeat62;frame=0
seq2	GenomeTools	reading_frame	20241885	20242022	.	-	.	Parent=LTR_retrotransposon207;frame=2
seq2	GenomeTools	reading_frame	20241906	20242289	.	+	.	Parent=LTR_retrotransposon207;frame=2
seq2	GenomeTools	reading_frame	20242289	20248561	.	+	.	Parent=LTR_retrotransposon207;frame=1
seq2	GenomeTools	reading_frame	20243629	20243889	.	-	.	Parent=LTR_retrotransposon207;frame=1
seq2	LTRdigest	protein_match	20245331	20245739	0	+	1	Parent=LTR_retrotransposon207;name=Peptidase_A17;id=PF05380.4
seq2	GenomeTools	reading_frame	20246186	20246416	.	-	.	Parent=LTR_retrotransposon207;frame=0
seq2	LTRdigest	protein_match	20246732	20247146	5.3e-16	+	1	Parent=LTR_retrotransposon207;name=rve;id=PF00665.17
seq2	LTRharvest	long_terminal_repeat	20248882	20249311	.	?	.	Parent=LTR_retrotransposon207;clid=48
seq2	LTRsift	nucleotide_match	20241008	20248079	.	+	.	Parent=repeat_region207;params=3;target=roo 1 7064
seq2	LTRharvest	target_site_duplication	20249312	20249315	.	?	.	Parent=repeat_region207
###
seq2	LTRharvest	repeat_region	20535113	20542667	.	?	.	ID=repeat_region208;ltrfam=dmel_33 (412)
seq2	LTRharvest	target_site_duplication	20535113	20535116	.	?	.	Parent=repeat_region208
seq2	LTRharvest	LTR_retrotransposon	20535117	20542663	.	-	.	ID=LTR_retrotransposon208;Parent=repeat_region208;ltr_similarity=94.94;seq_number=2
seq2	LTRharvest	long_terminal_repeat	20535117	20535650	.	?	.	Parent=LTR_retrotransposon208;clid=18
seq2	LTRdigest	RR_tract	20535648	20535660	.	-	.	Parent=LTR_retrotransposon208
seq2	GenomeTools	reading_frame	20535847	20538846	.	-	.	Parent=LTR_retrotransposon208;frame=1
seq2	LTRdigest	protein_match	20536214	20536673	1.79e-41	-	2	Parent=LTR_retrotransposon208;name=rve;id=PF00665.17
seq2	GenomeTools	reading_frame	20536465	20536740	.	+	.	Parent=LTR_retrotransposon208;frame=1
seq2	LTRdigest	protein_match	20537993	20538515	0	-	2	Parent=LTR_retrotransposon208;name=RVT_1;id=PF00078.18
seq2	LTRdigest	protein_match	20539124	20539463	9.19e-32	-	2	Parent=LTR_retrotransposon208;name=RVP;id=PF00077.11
seq2	GenomeTools	reading_frame	20539470	20540822	.	-	.	Parent=LTR_retrotransposon208;frame=2
seq2	GenomeTools	reading_frame	20539691	20539948	.	+	.	Parent=LTR_retrotransposon208;frame=2
seq2	GenomeTools	reading_frame	20540457	20540687	.	+	.	Parent=LTR_retrotransposon208;frame=0
seq2	GenomeTools	reading_frame	20541668	20542030	.	-	.	Parent=LTR_retrotransposon208;frame=0
seq2	LTRharvest	long_terminal_repeat	20542145	20542663	.	?	.	Parent=LTR_retrotransposon208;clid=19
seq2	LTRsift	nucleotide_match	20535488	20542537	.	+	.	Parent=repeat_region208;params=3;target=412 164 7215
seq2	LTRharvest	target_site_duplication	20542664	20542667	.	?	.	Parent=repeat_region208
###
seq2	LTRharvest	repeat_region	20615458	20622916	.	?	.	ID=repeat_region209;ltrfam=MANUAL (mdg1)
seq2	LTRharvest	target_site_duplication	20615458	20615461	.	?	.	Parent=repeat_region209
seq2	LTRharvest	LTR_retrotransposon	20615462	20622912	.	+	.	ID=LTR_retrotransposon209;Parent=repeat_region209;ltr_similarity=98.88;seq_number=2
seq2	LTRharvest	long_terminal_repeat	20615462	20615903	.	?	.	Parent=LTR_retrotransposon209;clid=26
seq2	LTRdigest	primer_binding_site	20615907	20615917	11	+	.	Parent=LTR_retrotransposon209;trna=Arg-TCG;trnaoffset=0;pbsoffset=3;edist=0
seq2	GenomeTools	reading_frame	20616785	20617012	.	+	.	Parent=LTR_retrotransposon209;frame=0
seq2	GenomeTools	reading_frame	20617195	20618505	.	+	.	Parent=LTR_retrotransposon209;frame=2
seq2	GenomeTools	reading_frame	20618151	20618537	.	-	.	Parent=LTR_retrotransposon209;frame=1
seq2	GenomeTools	reading_frame	20618559	20622116	.	+	.	Parent=LTR_retrotransposon209;frame=1
seq2	LTRdigest	protein_match	20619444	20619966	0	+	1	ID=protein_match27;Parent=LTR_retrotransposon209;name=RVT_1;id=PF00078.18;clid=62
seq2	GenomeTools	reading_frame	20619491	20619808	.	-	.	Parent=protein_match27;frame=2
seq2	LTRdigest	protein_match	20621298	20621748	4.21e-37	+	1	Parent=LTR_retrotransposon209;name=rve;id=PF00665.17
seq2	GenomeTools	reading_frame	20622115	20622369	.	-	.	Parent=LTR_retrotransposon209;frame=0
seq2	LTRdigest	RR_tract	20622458	20622470	.	+	.	Parent=LTR_retrotransposon209
seq2	LTRharvest	long_terminal_repeat	20622466	20622912	.	?	.	Parent=LTR_retrotransposon209;clid=23
seq2	LTRsift	nucleotide_match	20615463	20622913	.	+	.	Parent=repeat_region209;params=3;target=mdg1 1 7480
seq2	LTRharvest	target_site_duplication	20622913	20622916	.	?	.	Parent=repeat_region209
###
seq3	LTRharvest	repeat_region	30693	37115	.	?	.	ID=repeat_region210;ltrfam=dmel_6 (Burdock)
seq3	LTRharvest	target_site_duplication	30693	30696	.	?	.	Parent=repeat_region210
seq3	LTRharvest	LTR_retrotransposon	30697	37111	.	+	.	ID=LTR_retrotransposon210;Parent=repeat_region210;ltr_similarity=100.00;seq_number=3
seq3	LTRharvest	long_terminal_repeat	30697	30972	.	?	.	Parent=LTR_retrotransposon210
seq3	GenomeTools	reading_frame	30932	31132	.	-	.	Parent=LTR_retrotransposon210;frame=0
seq3	GenomeTools	reading_frame	31261	32751	.	+	.	Parent=LTR_retrotransposon210;frame=0
seq3	GenomeTools	reading_frame	31912	32058	.	-	.	Parent=LTR_retrotransposon210;frame=1
seq3	GenomeTools	reading_frame	32324	32698	.	+	.	Parent=LTR_retrotransposon210;frame=1
seq3	GenomeTools	reading_frame	32847	35813	.	+	.	Parent=LTR_retrotransposon210;frame=2
seq3	LTRdigest	protein_match	33351	33870	0	+	2	Parent=LTR_retrotransposon210;name=RVT_1;id=PF00078.18;clid=62
seq3	GenomeTools	reading_frame	34548	34832	.	-	.	Parent=LTR_retrotransposon210;frame=2
seq3	LTRdigest	protein_match	35121	35562	2.54e-30	+	2	Parent=LTR_retrotransposon210;name=rve;id=PF00665.17;clid=86
seq3	LTRdigest	RR_tract	36825	36837	.	+	.	Parent=LTR_retrotransposon210
seq3	LTRharvest	long_terminal_repeat	36836	37111	.	?	.	Parent=LTR_retrotransposon210;clid=86
seq3	LTRsift	nucleotide_match	30698	37112	.	+	.	Parent=repeat_region210;params=3;target=Burdock 1 6411
seq3	LTRharvest	target_site_duplication	37112	37115	.	?	.	Parent=repeat_region210
###
seq3	LTRharvest	repeat_region	45352	51169	.	?	.	ID=repeat_region211
seq3	LTRharvest	target_site_duplication	45352	45356	.	?	.	Parent=repeat_region211
seq3	LTRharvest	LTR_retrotransposon	45357	51164	.	+	.	ID=LTR_retrotransposon211;Parent=repeat_region211;ltr_similarity=94.67;seq_number=3
seq3	LTRharvest	long_terminal_repeat	45357	45767	.	?	.	Parent=LTR_retrotransposon211
seq3	GenomeTools	reading_frame	46224	46439	.	-	.	Parent=LTR_retrotransposon211;frame=0
seq3	GenomeTools	reading_frame	46427	46597	.	+	.	Parent=LTR_retrotransposon211;frame=2
seq3	GenomeTools	reading_frame	47878	48111	.	+	.	Parent=LTR_retrotransposon211;frame=1
seq3	LTRdigest	protein_match	48444	48642	7.7e-15	+	0	Parent=LTR_retrotransposon211;name=RVT_1;id=PF00078.18;clid=62
seq3	LTRdigest	protein_match	48648	48969	2.1e-30	+	0	Parent=LTR_retrotransposon211;name=RVT_1;id=PF00078.18;clid=62
seq3	GenomeTools	reading_frame	48906	49391	.	+	.	Parent=LTR_retrotransposon211;frame=0
seq3	GenomeTools	reading_frame	49435	49569	.	-	.	Parent=LTR_retrotransposon211;frame=2
seq3	GenomeTools	reading_frame	50129	50356	.	-	.	Parent=LTR_retrotransposon211;frame=1
seq3	LTRdigest	protein_match	50465	50645	3.7e-26	+	2	Parent=LTR_retrotransposon211;name=Gypsy;id=PF07253.2;clid=9
seq3	LTRharvest	long_terminal_repeat	50752	51164	.	?	.	Parent=LTR_retrotransposon211
seq3	LTRsift	nucleotide_match	46389	49966	.	+	.	Parent=repeat_region211;params=3;target=gypsy 932 4536
seq3	LTRharvest	target_site_duplication	51165	51169	.	?	.	Parent=repeat_region211
###
seq3	LTRharvest	repeat_region	157991	166398	.	?	.	ID=repeat_region212
seq3	LTRharvest	target_site_duplication	157991	157994	.	?	.	Parent=repeat_region212
seq3	LTRharvest	LTR_retrotransposon	157995	166394	.	-	.	ID=LTR_retrotransposon212;Parent=repeat_region212;ltr_similarity=93.11;seq_number=3
seq3	LTRharvest	long_terminal_repeat	157995	158442	.	?	.	Parent=LTR_retrotransposon212
seq3	GenomeTools	reading_frame	158372	158584	.	-	.	Parent=LTR_retrotransposon212;frame=1
seq3	GenomeTools	reading_frame	159265	160239	.	-	.	Parent=LTR_retrotransposon212;frame=2
seq3	GenomeTools	reading_frame	160314	160616	.	+	.	Parent=LTR_retrotransposon212;frame=0
seq3	GenomeTools	reading_frame	161234	161524	.	+	.	Parent=LTR_retrotransposon212;frame=2
seq3	GenomeTools	reading_frame	161866	162066	.	+	.	Parent=LTR_retrotransposon212;frame=1
seq3	LTRdigest	protein_match	161951	162392	4.06e-44	-	0	Parent=LTR_retrotransposon212;name=RVT_1;id=PF00078.18;clid=62
seq3	LTRdigest	protein_match	163227	163389	3.76e-13	-	2	Parent=LTR_retrotransposon212;name=Gypsy;id=PF07253.2;clid=1
seq3	LTRdigest	protein_match	163400	163625	1.77e-32	-	0	Parent=LTR_retrotransposon212;name=Gypsy;id=PF07253.2;clid=1
seq3	GenomeTools	reading_frame	165165	165728	.	-	.	Parent=LTR_retrotransposon212;frame=0
seq3	LTRdigest	protein_match	165526	165604	1.94e-12	-	1	Parent=LTR_retrotransposon212;name=RnaseH;id=PF00075.15;clid=0
seq3	LTRharvest	long_terminal_repeat	165945	166394	.	?	.	Parent=LTR_retrotransposon212;clid=66
seq3	LTRharvest	target_site_duplication	166395	166398	.	?	.	Parent=repeat_region212
###
seq3	LTRharvest	repeat_region	361663	369080	.	?	.	ID=repeat_region213;ltrfam=newfam_0 (blood)
seq3	LTRharvest	target_site_duplication	361663	361666	.	?	.	Parent=repeat_region213
seq3	LTRharvest	LTR_retrotransposon	361667	369076	.	-	.	ID=LTR_retrotransposon213;Parent=repeat_region213;ltr_similarity=98.28;seq_number=3
seq3	LTRharvest	long_terminal_repeat	361667	362072	.	?	.	Parent=LTR_retrotransposon213;clid=47
seq3	LTRdigest	RR_tract	362066	362080	.	-	.	Parent=LTR_retrotransposon213
seq3	GenomeTools	reading_frame	362345	365326	.	-	.	Parent=LTR_retrotransposon213;frame=0
seq3	LTRdigest	protein_match	362709	363159	9.36e-36	-	1	Parent=LTR_retrotransposon213;name=rve;id=PF00665.17
seq3	LTRdigest	protein_match	364497	365019	1.68e-44	-	1	Parent=LTR_retrotransposon213;name=RVT_1;id=PF00078.18;clid=62
seq3	GenomeTools	reading_frame	364755	365141	.	+	.	Parent=LTR_retrotransposon213;frame=1
seq3	GenomeTools	reading_frame	365738	366289	.	+	.	Parent=LTR_retrotransposon213;frame=0
seq3	GenomeTools	reading_frame	365962	367212	.	-	.	Parent=LTR_retrotransposon213;frame=1
seq3	GenomeTools	reading_frame	366787	367101	.	+	.	Parent=LTR_retrotransposon213;frame=2
seq3	GenomeTools	reading_frame	367806	368108	.	-	.	Parent=LTR_retrotransposon213;frame=2
seq3	LTRharvest	long_terminal_repeat	368678	369076	.	?	.	Parent=LTR_retrotransposon213;clid=52
seq3	LTRsift	nucleotide_match	361668	369077	.	+	.	Parent=repeat_region213;params=3;target=blood 1 7410
seq3	LTRharvest	target_site_duplication	369077	369080	.	?	.	Parent=repeat_region213
###
seq3	LTRharvest	repeat_region	446220	454445	.	?	.	ID=repeat_region214
seq3	LTRharvest	target_site_duplication	446220	446223	.	?	.	Parent=repeat_region214
seq3	LTRharvest	LTR_retrotransposon	446224	454441	.	+	.	ID=LTR_retrotransposon214;Parent=repeat_region214;ltr_similarity=93.75;seq_number=3
seq3	LTRharvest	long_terminal_repeat	446224	446671	.	?	.	Parent=LTR_retrotransposon214
seq3	GenomeTools	reading_frame	447745	448305	.	-	.	Parent=LTR_retrotransposon214;frame=1
seq3	GenomeTools	reading_frame	448407	448649	.	-	.	Parent=LTR_retrotransposon214;frame=2
seq3	GenomeTools	reading_frame	449585	449926	.	-	.	Parent=LTR_retrotransposon214;frame=0
seq3	GenomeTools	reading_frame	449913	450362	.	+	.	Parent=LTR_retrotransposon214;frame=2
seq3	GenomeTools	reading_frame	450371	450583	.	+	.	Parent=LTR_retrotransposon214;frame=1
seq3	LTRdigest	protein_match	451561	451726	2.41e-15	+	0	Parent=LTR_retrotransposon214;name=RVT_1;id=PF00078.18;clid=62
seq3	GenomeTools	reading_frame	453610	454056	.	+	.	Parent=LTR_retrotransposon214;frame=0
seq3	LTRdigest	RR_tract	453982	453994	.	+	.	Parent=LTR_retrotransposon214
seq3	LTRharvest	long_terminal_repeat	454005	454441	.	?	.	Parent=LTR_retrotransposon214
seq3	LTRharvest	target_site_duplication	454442	454445	.	?	.	Parent=repeat_region214
###
seq3	LTRharvest	repeat_region	559176	563883	.	?	.	ID=repeat_region215;ltrfam=?dmel_35
seq3	LTRharvest	target_site_duplication	559176	559179	.	?	.	Parent=repeat_region215
seq3	LTRharvest	LTR_retrotransposon	559180	563879	.	-	.	ID=LTR_retrotransposon215;Parent=repeat_region215;ltr_similarity=99.35;seq_number=3
seq3	LTRharvest	long_terminal_repeat	559180	559487	.	?	.	Parent=LTR_retrotransposon215;clid=101
seq3	GenomeTools	reading_frame	559402	560859	.	-	.	Parent=LTR_retrotransposon215;frame=2
seq3	GenomeTools	reading_frame	559777	559995	.	+	.	Parent=LTR_retrotransposon215;frame=0
seq3	LTRdigest	protein_match	559895	560351	2.32e-42	-	0	Parent=LTR_retrotransposon215;name=rve;id=PF00665.17
seq3	GenomeTools	reading_frame	560883	561905	.	-	.	Parent=LTR_retrotransposon215;frame=0
seq3	LTRdigest	protein_match	561382	561889	1.02e-43	-	1	ID=protein_match28;Parent=LTR_retrotransposon215;name=RVT_1;id=PF00078.18;clid=62
seq3	GenomeTools	reading_frame	561534	561704	.	+	.	Parent=protein_match28;frame=2
seq3	GenomeTools	reading_frame	561818	562153	.	-	.	Parent=LTR_retrotransposon215;frame=1
seq3	GenomeTools	reading_frame	562832	563065	.	+	.	Parent=LTR_retrotransposon215;frame=1
seq3	LTRdigest	primer_binding_site	563555	563568	13.8	-	.	Parent=LTR_retrotransposon215;trna=Pro-AGG;trnaoffset=1;pbsoffset=5;edist=0
seq3	LTRharvest	long_terminal_repeat	563574	563879	.	?	.	Parent=LTR_retrotransposon215;clid=106
seq3	LTRharvest	target_site_duplication	563880	563883	.	?	.	Parent=repeat_region215
###
seq3	LTRharvest	repeat_region	579050	586110	.	?	.	ID=repeat_region216;ltrfam=dmel_26 (Stalker*)
seq3	LTRharvest	target_site_duplication	579050	579053	.	?	.	Parent=repeat_region216
seq3	LTRharvest	LTR_retrotransposon	579054	586106	.	+	.	ID=LTR_retrotransposon216;Parent=repeat_region216;ltr_similarity=97.49;seq_number=3
seq3	LTRharvest	long_terminal_repeat	579054	579483	.	?	.	Parent=LTR_retrotransposon216;clid=30
seq3	GenomeTools	reading_frame	579814	580113	.	-	.	Parent=LTR_retrotransposon216;frame=2
seq3	GenomeTools	reading_frame	580337	580558	.	+	.	Parent=LTR_retrotransposon216;frame=2
seq3	GenomeTools	reading_frame	580962	581270	.	-	.	Parent=LTR_retrotransposon216;frame=0
seq3	GenomeTools	reading_frame	581055	581561	.	+	.	Parent=LTR_retrotransposon216;frame=0
seq3	GenomeTools	reading_frame	581534	581716	.	-	.	Parent=LTR_retrotransposon216;frame=1
seq3	LTRdigest	protein_match	581850	582132	7.41e-21	+	0	Parent=LTR_retrotransposon216;name=RVP;id=PF00077.11;clid=12
seq3	LTRdigest	protein_match	582741	583257	0	+	0	Parent=LTR_retrotransposon216;name=RVT_1;id=PF00078.18;clid=62
seq3	GenomeTools	reading_frame	583291	585369	.	+	.	Parent=LTR_retrotransposon216;frame=1
seq3	LTRdigest	protein_match	584566	585001	1.48e-35	+	1	Parent=LTR_retrotransposon216;name=rve;id=PF00665.17
seq3	LTRdigest	RR_tract	585657	585667	.	+	.	Parent=LTR_retrotransposon216
seq3	LTRharvest	long_terminal_repeat	585668	586106	.	?	.	Parent=LTR_retrotransposon216;clid=33
seq3	LTRharvest	target_site_duplication	586107	586110	.	?	.	Parent=repeat_region216
###
seq3	LTRharvest	repeat_region	624488	629039	.	?	.	ID=repeat_region217;ltrfam=dmel_26 (Stalker*)
seq3	LTRharvest	target_site_duplication	624488	624491	.	?	.	Parent=repeat_region217
seq3	LTRharvest	LTR_retrotransposon	624492	629035	.	-	.	ID=LTR_retrotransposon217;Parent=repeat_region217;ltr_similarity=98.12;seq_number=3
seq3	LTRharvest	long_terminal_repeat	624492	624863	.	?	.	Parent=LTR_retrotransposon217;clid=30
seq3	LTRdigest	RR_tract	624864	624874	.	-	.	Parent=LTR_retrotransposon217
seq3	GenomeTools	reading_frame	625706	626008	.	+	.	Parent=LTR_retrotransposon217;frame=2
seq3	GenomeTools	reading_frame	625789	626922	.	-	.	Parent=LTR_retrotransposon217;frame=1
seq3	GenomeTools	reading_frame	625990	626580	.	+	.	Parent=LTR_retrotransposon217;frame=1
seq3	GenomeTools	reading_frame	626811	626969	.	+	.	Parent=LTR_retrotransposon217;frame=0
seq3	GenomeTools	reading_frame	626964	627185	.	-	.	Parent=LTR_retrotransposon217;frame=2
seq3	GenomeTools	reading_frame	628349	628447	.	-	.	Parent=LTR_retrotransposon217;frame=0
seq3	LTRharvest	long_terminal_repeat	628668	629035	.	?	.	Parent=LTR_retrotransposon217;clid=33
seq3	LTRharvest	target_site_duplication	629036	629039	.	?	.	Parent=repeat_region217
###
seq3	LTRharvest	repeat_region	685352	691488	.	?	.	ID=repeat_region218;ltrfam=dmel_22 (3S18)
seq3	LTRharvest	target_site_duplication	685352	685356	.	?	.	Parent=repeat_region218
seq3	LTRharvest	LTR_retrotransposon	685357	691483	.	+	.	ID=LTR_retrotransposon218;Parent=repeat_region218;ltr_similarity=100.00;seq_number=3
seq3	LTRharvest	long_terminal_repeat	685357	685717	.	?	.	Parent=LTR_retrotransposon218;clid=60
seq3	GenomeTools	reading_frame	685853	691096	.	+	.	Parent=LTR_retrotransposon218;frame=1
seq3	GenomeTools	reading_frame	685897	686073	.	-	.	Parent=LTR_retrotransposon218;frame=1
seq3	GenomeTools	reading_frame	687783	688049	.	-	.	Parent=LTR_retrotransposon218;frame=2
seq3	GenomeTools	reading_frame	688520	688798	.	-	.	Parent=LTR_retrotransposon218;frame=0
seq3	LTRdigest	protein_match	688805	689276	0	+	1	Parent=LTR_retrotransposon218;name=Peptidase_A17;id=PF05380.4
seq3	GenomeTools	reading_frame	688999	689352	.	+	.	Parent=LTR_retrotransposon218;frame=0
seq3	GenomeTools	reading_frame	690000	690332	.	+	.	Parent=LTR_retrotransposon218;frame=2
seq3	LTRdigest	protein_match	690182	690686	7.02e-17	+	1	Parent=LTR_retrotransposon218;name=rve;id=PF00665.17;clid=0
seq3	LTRharvest	long_terminal_repeat	691123	691483	.	?	.	Parent=LTR_retrotransposon218;clid=60
seq3	LTRsift	nucleotide_match	685358	691484	.	+	.	Parent=repeat_region218;params=3;target=3S18 1 6126
seq3	LTRharvest	target_site_duplication	691484	691488	.	?	.	Parent=repeat_region218
###
seq3	LTRharvest	repeat_region	710761	718434	.	?	.	ID=repeat_region219;ltrfam=dmel_26 (Stalker*)
seq3	LTRharvest	target_site_duplication	710761	710764	.	?	.	Parent=repeat_region219
seq3	LTRsift	nucleotide_match	710765	718413	.	+	.	Parent=repeat_region219;params=3;target=Stalker2 1 7672
seq3	LTRharvest	LTR_retrotransposon	710765	718430	.	-	.	ID=LTR_retrotransposon219;Parent=repeat_region219;ltr_similarity=97.96;seq_number=3
seq3	LTRharvest	long_terminal_repeat	710765	711198	.	?	.	ID=long_terminal_repeat63;Parent=LTR_retrotransposon219;clid=30
seq3	GenomeTools	reading_frame	710847	710966	.	+	.	Parent=long_terminal_repeat63;frame=1
seq3	LTRdigest	RR_tract	711188	711198	.	-	.	Parent=LTR_retrotransposon219
seq3	GenomeTools	reading_frame	711494	714478	.	-	.	Parent=LTR_retrotransposon219;frame=1
seq3	LTRdigest	protein_match	711837	712272	5.81e-36	-	2	Parent=LTR_retrotransposon219;name=rve;id=PF00665.17
seq3	GenomeTools	reading_frame	712064	712363	.	+	.	Parent=LTR_retrotransposon219;frame=0
seq3	LTRdigest	protein_match	713616	714138	0	-	2	Parent=LTR_retrotransposon219;name=RVT_1;id=PF00078.18;clid=62
seq3	LTRdigest	protein_match	714747	715026	6.21e-22	-	2	Parent=LTR_retrotransposon219;name=RVP;id=PF00077.11;clid=12
seq3	GenomeTools	reading_frame	715084	716358	.	-	.	Parent=LTR_retrotransposon219;frame=2
seq3	GenomeTools	reading_frame	715972	716364	.	+	.	Parent=LTR_retrotransposon219;frame=2
seq3	GenomeTools	reading_frame	716499	716777	.	-	.	Parent=LTR_retrotransposon219;frame=0
seq3	LTRharvest	long_terminal_repeat	717989	718430	.	?	.	Parent=LTR_retrotransposon219;clid=33
seq3	LTRsift	nucleotide_match	711470	715731	.	+	.	Parent=repeat_region219;params=3;target=Stalker4 2379 6662
seq3	LTRsift	nucleotide_match	711470	715731	.	+	.	Parent=repeat_region219;params=3;target=Stalker 2273 6556
seq3	LTRharvest	target_site_duplication	718431	718434	.	?	.	Parent=repeat_region219
###
seq3	LTRharvest	repeat_region	730185	737517	.	?	.	ID=repeat_region220;ltrfam=dmel_36 (Idefix)
seq3	LTRharvest	target_site_duplication	730185	730188	.	?	.	Parent=repeat_region220
seq3	LTRharvest	LTR_retrotransposon	730189	737513	.	+	.	ID=LTR_retrotransposon220;Parent=repeat_region220;ltr_similarity=96.15;seq_number=3
seq3	LTRharvest	long_terminal_repeat	730189	730630	.	?	.	Parent=LTR_retrotransposon220;clid=34
seq3	LTRdigest	primer_binding_site	730633	730647	7.5	+	.	Parent=LTR_retrotransposon220;trna=Ser-AGA;trnaoffset=0;pbsoffset=2;edist=1
seq3	GenomeTools	reading_frame	730905	731123	.	-	.	Parent=LTR_retrotransposon220;frame=0
seq3	GenomeTools	reading_frame	731124	732143	.	+	.	Parent=LTR_retrotransposon220;frame=2
seq3	LTRdigest	protein_match	733021	733513	0	+	0	Parent=LTR_retrotransposon220;name=RVT_1;id=PF00078.18;clid=62
seq3	GenomeTools	reading_frame	733123	735507	.	+	.	Parent=LTR_retrotransposon220;frame=0
seq3	LTRdigest	protein_match	734755	735181	8.07e-25	+	0	ID=protein_match29;Parent=LTR_retrotransposon220;name=rve;id=PF00665.17;clid=40
seq3	GenomeTools	reading_frame	734818	735126	.	-	.	Parent=protein_match29;frame=2
seq3	GenomeTools	reading_frame	735356	736894	.	+	.	Parent=LTR_retrotransposon220;frame=1
seq3	GenomeTools	reading_frame	735704	736045	.	-	.	Parent=LTR_retrotransposon220;frame=1
seq3	LTRdigest	RR_tract	737068	737081	.	+	.	Parent=LTR_retrotransposon220
seq3	LTRharvest	long_terminal_repeat	737076	737513	.	?	.	Parent=LTR_retrotransposon220;clid=53
seq3	LTRsift	nucleotide_match	730926	737518	.	+	.	Parent=repeat_region220;params=3;target=Idefix 812 7409
seq3	LTRharvest	target_site_duplication	737514	737517	.	?	.	Parent=repeat_region220
###
seq3	LTRharvest	repeat_region	743598	749196	.	?	.	ID=repeat_region221;ltrfam=?dmel_35
seq3	LTRharvest	target_site_duplication	743598	743601	.	?	.	Parent=repeat_region221
seq3	LTRharvest	LTR_retrotransposon	743602	749192	.	+	.	ID=LTR_retrotransposon221;Parent=repeat_region221;ltr_similarity=97.77;seq_number=3
seq3	LTRharvest	long_terminal_repeat	743602	743911	.	?	.	Parent=LTR_retrotransposon221;clid=101
seq3	LTRdigest	primer_binding_site	743911	743925	15	+	.	Parent=LTR_retrotransposon221;trna=Pro-CGG;trnaoffset=0;pbsoffset=1;edist=1
seq3	GenomeTools	reading_frame	744438	744650	.	-	.	Parent=LTR_retrotransposon221;frame=0
seq3	GenomeTools	reading_frame	744796	747060	.	+	.	Parent=LTR_retrotransposon221;frame=0
seq3	GenomeTools	reading_frame	745474	745698	.	-	.	Parent=LTR_retrotransposon221;frame=2
seq3	LTRdigest	protein_match	745639	745684	1.43e-08	+	0	Parent=LTR_retrotransposon221;name=zf-CCHC;id=PF00098.14
seq3	GenomeTools	reading_frame	746357	746452	.	+	.	Parent=LTR_retrotransposon221;frame=1
seq3	GenomeTools	reading_frame	746433	746528	.	+	.	Parent=LTR_retrotransposon221;frame=2
seq3	LTRdigest	protein_match	746470	746977	2.8e-44	+	0	Parent=LTR_retrotransposon221;name=RVT_1;id=PF00078.18;clid=62
seq3	GenomeTools	reading_frame	747878	748042	.	-	.	Parent=LTR_retrotransposon221;frame=1
seq3	LTRdigest	protein_match	748012	748468	6.46e-41	+	0	Parent=LTR_retrotransposon221;name=rve;id=PF00665.17
seq3	LTRharvest	long_terminal_repeat	748879	749192	.	?	.	Parent=LTR_retrotransposon221;clid=106
seq3	LTRharvest	target_site_duplication	749193	749196	.	?	.	Parent=repeat_region221
###
seq3	LTRharvest	repeat_region	804982	810579	.	?	.	ID=repeat_region222;ltrfam=dmel_17_2 (invader3)
seq3	LTRharvest	target_site_duplication	804982	804985	.	?	.	Parent=repeat_region222
seq3	LTRharvest	LTR_retrotransposon	804986	810575	.	-	.	ID=LTR_retrotransposon222;Parent=repeat_region222;ltr_similarity=96.83;seq_number=3
seq3	LTRharvest	long_terminal_repeat	804986	805489	.	?	.	Parent=LTR_retrotransposon222;clid=91
seq3	LTRdigest	protein_match	805755	806211	1.66e-42	-	2	ID=protein_match30;Parent=LTR_retrotransposon222;name=rve;id=PF00665.17;clid=16
seq3	GenomeTools	reading_frame	805781	806050	.	+	.	Parent=protein_match30;frame=0
seq3	GenomeTools	reading_frame	806755	806949	.	-	.	Parent=LTR_retrotransposon222;frame=2
seq3	GenomeTools	reading_frame	806852	810055	.	-	.	Parent=LTR_retrotransposon222;frame=1
seq3	LTRdigest	protein_match	807243	807750	0	-	2	Parent=LTR_retrotransposon222;name=RVT_1;id=PF00078.18;clid=62
seq3	GenomeTools	reading_frame	809115	809360	.	-	.	Parent=LTR_retrotransposon222;frame=0
seq3	GenomeTools	reading_frame	809494	809724	.	+	.	Parent=LTR_retrotransposon222;frame=2
seq3	GenomeTools	reading_frame	809796	810044	.	+	.	Parent=LTR_retrotransposon222;frame=1
seq3	LTRharvest	long_terminal_repeat	810082	810575	.	?	.	Parent=LTR_retrotransposon222
seq3	LTRsift	nucleotide_match	805472	810327	.	+	.	Parent=repeat_region222;params=3;target=invader3 55 4910
seq3	LTRharvest	target_site_duplication	810576	810579	.	?	.	Parent=repeat_region222
###
seq3	LTRharvest	repeat_region	853619	861126	.	?	.	ID=repeat_region223;ltrfam=dmel_32 (17.6)
seq3	LTRharvest	target_site_duplication	853619	853622	.	?	.	Parent=repeat_region223
seq3	LTRharvest	LTR_retrotransposon	853623	861122	.	+	.	ID=LTR_retrotransposon223;Parent=repeat_region223;ltr_similarity=99.80;seq_number=3
seq3	LTRharvest	long_terminal_repeat	853623	854134	.	?	.	Parent=LTR_retrotransposon223;clid=3
seq3	GenomeTools	reading_frame	855813	856073	.	+	.	Parent=LTR_retrotransposon223;frame=0
seq3	LTRdigest	protein_match	856052	856346	1.35e-24	+	2	Parent=LTR_retrotransposon223;name=RVP;id=PF00077.11;clid=3
seq3	GenomeTools	reading_frame	856136	859201	.	+	.	Parent=LTR_retrotransposon223;frame=2
seq3	LTRdigest	protein_match	856748	857270	0	+	2	Parent=LTR_retrotransposon223;name=RVT_1;id=PF00078.18;clid=62
seq3	GenomeTools	reading_frame	857641	857913	.	-	.	Parent=LTR_retrotransposon223;frame=2
seq3	GenomeTools	reading_frame	858018	858194	.	-	.	Parent=LTR_retrotransposon223;frame=0
seq3	LTRdigest	protein_match	858479	858914	1.13e-24	+	2	ID=protein_match31;Parent=LTR_retrotransposon223;name=rve;id=PF00665.17;clid=40
seq3	GenomeTools	reading_frame	858551	858859	.	-	.	Parent=protein_match31;frame=1
seq3	GenomeTools	reading_frame	859219	860586	.	+	.	Parent=LTR_retrotransposon223;frame=1
seq3	LTRdigest	RR_tract	860600	860612	.	+	.	Parent=LTR_retrotransposon223
seq3	LTRharvest	long_terminal_repeat	860611	861122	.	?	.	Parent=LTR_retrotransposon223;clid=58
seq3	LTRsift	nucleotide_match	854676	861123	.	+	.	Parent=repeat_region223;params=3;target=17.6 988 7439
seq3	LTRharvest	target_site_duplication	861123	861126	.	?	.	Parent=repeat_region223
###
seq3	LTRharvest	repeat_region	891077	895544	.	?	.	ID=repeat_region224
seq3	LTRharvest	target_site_duplication	891077	891080	.	?	.	Parent=repeat_region224
seq3	LTRharvest	LTR_retrotransposon	891081	895540	.	+	.	ID=LTR_retrotransposon224;Parent=repeat_region224;ltr_similarity=98.05;seq_number=3
seq3	LTRharvest	long_terminal_repeat	891081	891285	.	?	.	Parent=LTR_retrotransposon224;clid=111
seq3	LTRdigest	primer_binding_site	891290	891301	2.34	+	.	Parent=LTR_retrotransposon224;trna=Arg-TCT;trnaoffset=16;pbsoffset=4;edist=1
seq3	GenomeTools	reading_frame	891309	892175	.	+	.	Parent=LTR_retrotransposon224;frame=0
seq3	LTRdigest	protein_match	892862	893357	0	+	2	ID=protein_match32;Parent=LTR_retrotransposon224;name=RVT_1;id=PF00078.18;clid=69
seq3	GenomeTools	reading_frame	892875	893246	.	-	.	Parent=protein_match32;frame=2
seq3	GenomeTools	reading_frame	893120	894622	.	+	.	Parent=LTR_retrotransposon224;frame=2
seq3	GenomeTools	reading_frame	893524	893640	.	-	.	Parent=LTR_retrotransposon224;frame=1
seq3	GenomeTools	reading_frame	894101	894415	.	-	.	Parent=LTR_retrotransposon224;frame=0
seq3	LTRdigest	protein_match	894404	894788	2.81e-30	+	2	ID=protein_match33;Parent=LTR_retrotransposon224;name=rve;id=PF00665.17;clid=89
seq3	GenomeTools	reading_frame	894493	894615	.	+	.	Parent=protein_match33;frame=1
seq3	LTRdigest	RR_tract	895322	895331	.	+	.	Parent=LTR_retrotransposon224
seq3	LTRharvest	long_terminal_repeat	895336	895540	.	?	.	Parent=LTR_retrotransposon224
seq3	LTRharvest	target_site_duplication	895541	895544	.	?	.	Parent=repeat_region224
###
seq3	LTRharvest	repeat_region	905658	913018	.	?	.	ID=repeat_region225;ltrfam=dmel_10 (Tabor)
seq3	LTRharvest	target_site_duplication	905658	905661	.	?	.	Parent=repeat_region225
seq3	LTRharvest	LTR_retrotransposon	905662	913014	.	+	.	ID=LTR_retrotransposon225;Parent=repeat_region225;ltr_similarity=100.00;seq_number=3
seq3	LTRharvest	long_terminal_repeat	905662	906167	.	?	.	Parent=LTR_retrotransposon225;clid=14
seq3	LTRdigest	primer_binding_site	906171	906181	11	+	.	Parent=LTR_retrotransposon225;trna=Arg-TCG;trnaoffset=0;pbsoffset=3;edist=0
seq3	GenomeTools	reading_frame	906502	906768	.	-	.	Parent=LTR_retrotransposon225;frame=0
seq3	GenomeTools	reading_frame	907193	908509	.	+	.	Parent=LTR_retrotransposon225;frame=1
seq3	GenomeTools	reading_frame	907391	907792	.	-	.	Parent=LTR_retrotransposon225;frame=2
seq3	GenomeTools	reading_frame	908262	908492	.	+	.	Parent=LTR_retrotransposon225;frame=2
seq3	LTRdigest	protein_match	908545	908848	2.21e-18	+	0	Parent=LTR_retrotransposon225;name=RVP;id=PF00077.11;clid=12
seq3	GenomeTools	reading_frame	908734	910845	.	+	.	Parent=LTR_retrotransposon225;frame=0
seq3	LTRdigest	protein_match	909457	909979	0	+	0	Parent=LTR_retrotransposon225;name=RVT_1;id=PF00078.18;clid=62
seq3	LTRdigest	protein_match	911336	911771	8.84e-36	+	1	Parent=LTR_retrotransposon225;name=rve;id=PF00665.17
seq3	GenomeTools	reading_frame	912123	912245	.	-	.	Parent=LTR_retrotransposon225;frame=1
seq3	LTRdigest	RR_tract	912496	912508	.	+	.	Parent=LTR_retrotransposon225
seq3	LTRharvest	long_terminal_repeat	912509	913014	.	?	.	Parent=LTR_retrotransposon225;clid=13
seq3	LTRsift	nucleotide_match	905663	913015	.	+	.	Parent=repeat_region225;params=3;target=Tabor 1 7345
seq3	LTRharvest	target_site_duplication	913015	913018	.	?	.	Parent=repeat_region225
###
seq3	LTRharvest	repeat_region	939056	947467	.	?	.	ID=repeat_region226
seq3	LTRharvest	target_site_duplication	939056	939059	.	?	.	Parent=repeat_region226
seq3	LTRharvest	LTR_retrotransposon	939060	947463	.	-	.	ID=LTR_retrotransposon226;Parent=repeat_region226;ltr_similarity=99.05;seq_number=3
seq3	LTRharvest	long_terminal_repeat	939060	939481	.	?	.	Parent=LTR_retrotransposon226
seq3	GenomeTools	reading_frame	939473	940408	.	-	.	Parent=LTR_retrotransposon226;frame=2
seq3	LTRdigest	protein_match	939474	940455	0	-	0	Parent=LTR_retrotransposon226;name=Gypsy;id=PF07253.2;clid=1
seq3	LTRdigest	protein_match	940453	940810	0	-	2	ID=protein_match34;Parent=LTR_retrotransposon226;name=Gypsy;id=PF07253.2;clid=1
seq3	GenomeTools	reading_frame	940583	940753	.	+	.	Parent=protein_match34;frame=2
seq3	LTRdigest	protein_match	941354	941639	1.07e-18	-	1	ID=protein_match35;Parent=LTR_retrotransposon226;name=rve;id=PF00665.17;clid=86
seq3	GenomeTools	reading_frame	941356	941619	.	+	.	Parent=protein_match35;frame=1
seq3	LTRdigest	protein_match	941626	941791	4.66e-09	-	2	Parent=LTR_retrotransposon226;name=rve;id=PF00665.17;clid=86
seq3	GenomeTools	reading_frame	941775	942149	.	+	.	Parent=LTR_retrotransposon226;frame=0
seq3	GenomeTools	reading_frame	941815	944142	.	-	.	Parent=LTR_retrotransposon226;frame=0
seq3	LTRdigest	protein_match	943043	943568	0	-	1	Parent=LTR_retrotransposon226;name=RVT_1;id=PF00078.18;clid=62
seq3	GenomeTools	reading_frame	945705	946364	.	-	.	Parent=LTR_retrotransposon226;frame=1
seq3	LTRharvest	long_terminal_repeat	947042	947463	.	?	.	Parent=LTR_retrotransposon226
seq3	LTRharvest	target_site_duplication	947464	947467	.	?	.	Parent=repeat_region226
###
seq3	LTRharvest	repeat_region	975096	981140	.	?	.	ID=repeat_region227
seq3	LTRharvest	target_site_duplication	975096	975099	.	?	.	Parent=repeat_region227
seq3	LTRharvest	LTR_retrotransposon	975100	981136	.	-	.	ID=LTR_retrotransposon227;Parent=repeat_region227;ltr_similarity=96.28;seq_number=3
seq3	LTRharvest	long_terminal_repeat	975100	975358	.	?	.	Parent=LTR_retrotransposon227
seq3	GenomeTools	reading_frame	975383	975835	.	-	.	Parent=LTR_retrotransposon227;frame=0
seq3	GenomeTools	reading_frame	975413	975664	.	+	.	Parent=LTR_retrotransposon227;frame=1
seq3	GenomeTools	reading_frame	977944	978168	.	+	.	Parent=LTR_retrotransposon227;frame=0
seq3	GenomeTools	reading_frame	978114	978872	.	+	.	Parent=LTR_retrotransposon227;frame=2
seq3	GenomeTools	reading_frame	978270	978368	.	-	.	Parent=LTR_retrotransposon227;frame=2
seq3	GenomeTools	reading_frame	980065	980787	.	-	.	Parent=LTR_retrotransposon227;frame=1
seq3	LTRdigest	protein_match	980135	980702	0	-	2	Parent=LTR_retrotransposon227;name=RVT_1;id=PF00078.18;clid=59
seq3	LTRharvest	long_terminal_repeat	980868	981136	.	?	.	Parent=LTR_retrotransposon227
seq3	LTRharvest	target_site_duplication	981137	981140	.	?	.	Parent=repeat_region227
###
seq3	LTRharvest	repeat_region	991667	999480	.	?	.	ID=repeat_region228
seq3	LTRharvest	target_site_duplication	991667	991670	.	?	.	Parent=repeat_region228
seq3	LTRharvest	LTR_retrotransposon	991671	999476	.	+	.	ID=LTR_retrotransposon228;Parent=repeat_region228;ltr_similarity=96.86;seq_number=3
seq3	LTRharvest	long_terminal_repeat	991671	992180	.	?	.	Parent=LTR_retrotransposon228
seq3	LTRdigest	primer_binding_site	992180	992194	15	+	.	Parent=LTR_retrotransposon228;trna=Lys-CTT;trnaoffset=0;pbsoffset=1;edist=0
seq3	GenomeTools	reading_frame	994271	994708	.	-	.	Parent=LTR_retrotransposon228;frame=1
seq3	GenomeTools	reading_frame	994361	996709	.	+	.	Parent=LTR_retrotransposon228;frame=2
seq3	LTRdigest	protein_match	995030	995555	0	+	2	Parent=LTR_retrotransposon228;name=RVT_1;id=PF00078.18;clid=62
seq3	GenomeTools	reading_frame	996235	996531	.	-	.	Parent=LTR_retrotransposon228;frame=2
seq3	GenomeTools	reading_frame	996822	996920	.	-	.	Parent=LTR_retrotransposon228;frame=0
seq3	LTRdigest	protein_match	996849	997239	7.2e-31	+	0	Parent=LTR_retrotransposon228;name=rve;id=PF00665.17;clid=61
seq3	GenomeTools	reading_frame	996936	997433	.	+	.	Parent=LTR_retrotransposon228;frame=0
seq3	GenomeTools	reading_frame	997537	998769	.	+	.	Parent=LTR_retrotransposon228;frame=1
seq3	LTRdigest	protein_match	997840	997987	6.71e-12	+	1	Parent=LTR_retrotransposon228;name=Gypsy;id=PF07253.2;clid=13
seq3	LTRdigest	protein_match	998038	998614	2.43e-14	+	1	Parent=LTR_retrotransposon228;name=Gypsy;id=PF07253.2;clid=8
seq3	LTRdigest	RR_tract	998958	998970	.	+	.	Parent=LTR_retrotransposon228
seq3	LTRharvest	long_terminal_repeat	998969	999476	.	?	.	Parent=LTR_retrotransposon228;clid=17
seq3	LTRharvest	target_site_duplication	999477	999480	.	?	.	Parent=repeat_region228
###
seq3	LTRharvest	repeat_region	1254890	1263293	.	?	.	ID=repeat_region229
seq3	LTRharvest	target_site_duplication	1254890	1254893	.	?	.	Parent=repeat_region229
seq3	LTRharvest	LTR_retrotransposon	1254894	1263289	.	+	.	ID=LTR_retrotransposon229;Parent=repeat_region229;ltr_similarity=96.71;seq_number=3
seq3	LTRharvest	long_terminal_repeat	1254894	1255592	.	?	.	Parent=LTR_retrotransposon229
seq3	GenomeTools	reading_frame	1256154	1256636	.	-	.	Parent=LTR_retrotransposon229;frame=2
seq3	GenomeTools	reading_frame	1257068	1257271	.	+	.	Parent=LTR_retrotransposon229;frame=2
seq3	GenomeTools	reading_frame	1257396	1257596	.	+	.	Parent=LTR_retrotransposon229;frame=0
seq3	GenomeTools	reading_frame	1259852	1260106	.	-	.	Parent=LTR_retrotransposon229;frame=0
seq3	LTRdigest	protein_match	1260203	1260443	1.02e-13	+	2	Parent=LTR_retrotransposon229;name=rve;id=PF00665.17
seq3	LTRdigest	protein_match	1260578	1260878	1.68e-44	+	2	Parent=LTR_retrotransposon229;name=RVT_2;id=PF07727.5;clid=4
seq3	LTRdigest	protein_match	1260891	1261050	1.44e-17	+	0	Parent=LTR_retrotransposon229;name=RVT_2;id=PF07727.5
seq3	GenomeTools	reading_frame	1261369	1261557	.	-	.	Parent=LTR_retrotransposon229;frame=1
seq3	GenomeTools	reading_frame	1261501	1261749	.	+	.	Parent=LTR_retrotransposon229;frame=1
seq3	LTRharvest	long_terminal_repeat	1262601	1263289	.	?	.	Parent=LTR_retrotransposon229
seq3	LTRharvest	target_site_duplication	1263290	1263293	.	?	.	Parent=repeat_region229
###
seq3	LTRharvest	repeat_region	1269692	1278813	.	?	.	ID=repeat_region230;ltrfam=MANUAL (roo);flcand=yes
seq3	LTRharvest	target_site_duplication	1269692	1269695	.	?	.	Parent=repeat_region230
seq3	LTRharvest	LTR_retrotransposon	1269696	1278809	.	+	.	ID=LTR_retrotransposon230;Parent=repeat_region230;ltr_similarity=96.72;seq_number=3
seq3	LTRharvest	long_terminal_repeat	1269696	1270152	.	?	.	Parent=LTR_retrotransposon230
seq3	GenomeTools	reading_frame	1270580	1270855	.	-	.	Parent=LTR_retrotransposon230;frame=1
seq3	GenomeTools	reading_frame	1270601	1270861	.	+	.	Parent=LTR_retrotransposon230;frame=2
seq3	GenomeTools	reading_frame	1270974	1278053	.	+	.	Parent=LTR_retrotransposon230;frame=0
seq3	GenomeTools	reading_frame	1273072	1273176	.	+	.	Parent=LTR_retrotransposon230;frame=1
seq3	LTRdigest	protein_match	1274016	1274424	0	+	0	Parent=LTR_retrotransposon230;name=Peptidase_A17;id=PF05380.4
seq3	GenomeTools	reading_frame	1274871	1275101	.	-	.	Parent=LTR_retrotransposon230;frame=0
seq3	LTRdigest	protein_match	1275417	1275831	5.91e-16	+	0	Parent=LTR_retrotransposon230;name=rve;id=PF00665.17
seq3	GenomeTools	reading_frame	1277212	1277331	.	-	.	Parent=LTR_retrotransposon230;frame=2
seq3	LTRharvest	long_terminal_repeat	1278359	1278809	.	?	.	Parent=LTR_retrotransposon230;clid=48
seq3	LTRsift	nucleotide_match	1269704	1278792	.	+	.	Parent=repeat_region230;params=3;target=roo 1 9092
seq3	LTRharvest	target_site_duplication	1278810	1278813	.	?	.	Parent=repeat_region230
###
seq3	LTRharvest	repeat_region	1316434	1322344	.	?	.	ID=repeat_region231
seq3	LTRharvest	target_site_duplication	1316434	1316437	.	?	.	Parent=repeat_region231
seq3	LTRharvest	LTR_retrotransposon	1316438	1322340	.	+	.	ID=LTR_retrotransposon231;Parent=repeat_region231;ltr_similarity=95.42;seq_number=3
seq3	LTRharvest	long_terminal_repeat	1316438	1316677	.	?	.	Parent=LTR_retrotransposon231;clid=100
seq3	GenomeTools	reading_frame	1318449	1319006	.	-	.	Parent=LTR_retrotransposon231;frame=1
seq3	GenomeTools	reading_frame	1318464	1319123	.	+	.	Parent=LTR_retrotransposon231;frame=1
seq3	LTRdigest	protein_match	1318470	1318788	3.94e-13	+	1	Parent=LTR_retrotransposon231;name=rve;id=PF00665.17
seq3	LTRdigest	protein_match	1320262	1320550	0	+	2	Parent=LTR_retrotransposon231;name=Peptidase_A17;id=PF05380.4
seq3	GenomeTools	reading_frame	1320281	1320616	.	-	.	Parent=LTR_retrotransposon231;frame=2
seq3	LTRdigest	protein_match	1320551	1320728	3.93e-31	+	0	Parent=LTR_retrotransposon231;name=Peptidase_A17;id=PF05380.4
seq3	GenomeTools	reading_frame	1320617	1321207	.	+	.	Parent=LTR_retrotransposon231;frame=0
seq3	GenomeTools	reading_frame	1321294	1321851	.	-	.	Parent=LTR_retrotransposon231;frame=0
seq3	GenomeTools	reading_frame	1321309	1321968	.	+	.	Parent=LTR_retrotransposon231;frame=2
seq3	LTRdigest	protein_match	1321315	1321633	3.94e-13	+	2	Parent=LTR_retrotransposon231;name=rve;id=PF00665.17
seq3	LTRharvest	long_terminal_repeat	1322111	1322340	.	?	.	Parent=LTR_retrotransposon231;clid=105
seq3	LTRharvest	target_site_duplication	1322341	1322344	.	?	.	Parent=repeat_region231
###
seq3	LTRharvest	repeat_region	1342388	1350007	.	?	.	ID=repeat_region232
seq3	LTRharvest	target_site_duplication	1342388	1342391	.	?	.	Parent=repeat_region232
seq3	LTRharvest	LTR_retrotransposon	1342392	1350003	.	-	.	ID=LTR_retrotransposon232;Parent=repeat_region232;ltr_similarity=99.51;seq_number=3
seq3	LTRharvest	long_terminal_repeat	1342392	1342800	.	?	.	Parent=LTR_retrotransposon232
seq3	LTRdigest	protein_match	1342800	1344210	0	-	0	ID=protein_match36;Parent=LTR_retrotransposon232;name=Gypsy;id=PF07253.2;clid=1
seq3	GenomeTools	reading_frame	1343970	1344149	.	-	.	Parent=protein_match36;frame=1
seq3	LTRdigest	RR_tract	1342809	1342818	.	-	.	Parent=LTR_retrotransposon232
seq3	GenomeTools	reading_frame	1344476	1344802	.	+	.	Parent=LTR_retrotransposon232;frame=2
seq3	GenomeTools	reading_frame	1344518	1347556	.	-	.	Parent=LTR_retrotransposon232;frame=2
seq3	LTRdigest	protein_match	1344771	1345212	1.45e-26	-	0	Parent=LTR_retrotransposon232;name=rve;id=PF00665.17;clid=86
seq3	GenomeTools	reading_frame	1345240	1345500	.	+	.	Parent=LTR_retrotransposon232;frame=1
seq3	GenomeTools	reading_frame	1346058	1346270	.	+	.	Parent=LTR_retrotransposon232;frame=0
seq3	LTRdigest	protein_match	1346457	1346982	0	-	0	Parent=LTR_retrotransposon232;name=RVT_1;id=PF00078.18;clid=62
seq3	GenomeTools	reading_frame	1347571	1348785	.	-	.	Parent=LTR_retrotransposon232;frame=0
seq3	LTRharvest	long_terminal_repeat	1349597	1350003	.	?	.	Parent=LTR_retrotransposon232
seq3	LTRsift	nucleotide_match	1342615	1348078	.	+	.	Parent=repeat_region232;params=3;target=gypsy6 2171 7608
seq3	LTRharvest	target_site_duplication	1350004	1350007	.	?	.	Parent=repeat_region232
###
seq3	LTRharvest	repeat_region	1383800	1388100	.	?	.	ID=repeat_region233
seq3	LTRharvest	target_site_duplication	1383800	1383803	.	?	.	Parent=repeat_region233
seq3	LTRharvest	LTR_retrotransposon	1383804	1388096	.	-	.	ID=LTR_retrotransposon233;Parent=repeat_region233;ltr_similarity=99.34;seq_number=3
seq3	LTRharvest	long_terminal_repeat	1383804	1384105	.	?	.	Parent=LTR_retrotransposon233
seq3	LTRdigest	RR_tract	1384106	1384121	.	-	.	Parent=LTR_retrotransposon233
seq3	GenomeTools	reading_frame	1384821	1385069	.	+	.	Parent=LTR_retrotransposon233;frame=0
seq3	GenomeTools	reading_frame	1385108	1385998	.	-	.	Parent=LTR_retrotransposon233;frame=1
seq3	GenomeTools	reading_frame	1385157	1385429	.	-	.	Parent=LTR_retrotransposon233;frame=0
seq3	GenomeTools	reading_frame	1385660	1386067	.	+	.	Parent=LTR_retrotransposon233;frame=2
seq3	GenomeTools	reading_frame	1387618	1387794	.	-	.	Parent=LTR_retrotransposon233;frame=2
seq3	GenomeTools	reading_frame	1387681	1387902	.	+	.	Parent=LTR_retrotransposon233;frame=1
seq3	LTRdigest	primer_binding_site	1387778	1387792	15	-	.	Parent=LTR_retrotransposon233;trna=Tyr-GTA;trnaoffset=0;pbsoffset=2;edist=0
seq3	LTRharvest	long_terminal_repeat	1387795	1388096	.	?	.	Parent=LTR_retrotransposon233;clid=83
seq3	LTRharvest	target_site_duplication	1388097	1388100	.	?	.	Parent=repeat_region233
###
seq3	LTRharvest	repeat_region	1400401	1409202	.	?	.	ID=repeat_region234
seq3	LTRharvest	target_site_duplication	1400401	1400404	.	?	.	Parent=repeat_region234
seq3	LTRharvest	LTR_retrotransposon	1400405	1409198	.	-	.	ID=LTR_retrotransposon234;Parent=repeat_region234;ltr_similarity=92.83;seq_number=3
seq3	LTRharvest	long_terminal_repeat	1400405	1400655	.	?	.	Parent=LTR_retrotransposon234
seq3	LTRdigest	RR_tract	1400677	1400686	.	-	.	Parent=LTR_retrotransposon234
seq3	GenomeTools	reading_frame	1403213	1403521	.	+	.	Parent=LTR_retrotransposon234;frame=0
seq3	LTRdigest	protein_match	1403675	1403798	1.33e-09	-	0	Parent=LTR_retrotransposon234;name=rve;id=PF00665.17
seq3	GenomeTools	reading_frame	1404409	1404666	.	+	.	Parent=LTR_retrotransposon234;frame=2
seq3	GenomeTools	reading_frame	1405309	1405746	.	-	.	Parent=LTR_retrotransposon234;frame=2
seq3	LTRdigest	protein_match	1405361	1405769	6.92e-29	-	0	Parent=LTR_retrotransposon234;name=RVT_1;id=PF00078.18;clid=68
seq3	GenomeTools	reading_frame	1405781	1406251	.	-	.	Parent=LTR_retrotransposon234;frame=1
seq3	GenomeTools	reading_frame	1407006	1407614	.	-	.	Parent=LTR_retrotransposon234;frame=0
seq3	GenomeTools	reading_frame	1407138	1407470	.	+	.	Parent=LTR_retrotransposon234;frame=1
seq3	LTRharvest	long_terminal_repeat	1408956	1409198	.	?	.	Parent=LTR_retrotransposon234
seq3	LTRharvest	target_site_duplication	1409199	1409202	.	?	.	Parent=repeat_region234
###
seq3	LTRharvest	repeat_region	1426809	1429390	.	?	.	ID=repeat_region235;ltrfam=dmel_6 (Burdock)
seq3	LTRharvest	target_site_duplication	1426809	1426812	.	?	.	Parent=repeat_region235
seq3	LTRharvest	LTR_retrotransposon	1426813	1429386	.	+	.	ID=LTR_retrotransposon235;Parent=repeat_region235;ltr_similarity=100.00;seq_number=3
seq3	LTRharvest	long_terminal_repeat	1426813	1427088	.	?	.	Parent=LTR_retrotransposon235
seq3	GenomeTools	reading_frame	1427048	1427248	.	-	.	Parent=LTR_retrotransposon235;frame=2
seq3	GenomeTools	reading_frame	1427283	1427480	.	-	.	Parent=LTR_retrotransposon235;frame=1
seq3	GenomeTools	reading_frame	1427377	1428090	.	+	.	Parent=LTR_retrotransposon235;frame=0
seq3	GenomeTools	reading_frame	1427833	1428054	.	-	.	Parent=LTR_retrotransposon235;frame=0
seq3	GenomeTools	reading_frame	1428450	1428512	.	+	.	Parent=LTR_retrotransposon235;frame=2
seq3	GenomeTools	reading_frame	1428908	1429039	.	+	.	Parent=LTR_retrotransposon235;frame=1
seq3	LTRdigest	RR_tract	1429100	1429112	.	+	.	Parent=LTR_retrotransposon235
seq3	LTRharvest	long_terminal_repeat	1429111	1429386	.	?	.	Parent=LTR_retrotransposon235;clid=86
seq3	LTRsift	nucleotide_match	1427901	1429387	.	+	.	Parent=repeat_region235;params=3;target=Burdock 4926 6411
seq3	LTRharvest	target_site_duplication	1429387	1429390	.	?	.	Parent=repeat_region235
###
seq3	LTRharvest	repeat_region	1464321	1471768	.	?	.	ID=repeat_region236;ltrfam=dmel_32 (17.6)
seq3	LTRharvest	target_site_duplication	1464321	1464324	.	?	.	Parent=repeat_region236
seq3	LTRharvest	LTR_retrotransposon	1464325	1471764	.	-	.	ID=LTR_retrotransposon236;Parent=repeat_region236;ltr_similarity=99.44;seq_number=3
seq3	LTRharvest	long_terminal_repeat	1464325	1464855	.	?	.	Parent=LTR_retrotransposon236;clid=3
seq3	LTRdigest	RR_tract	1464855	1464867	.	-	.	Parent=LTR_retrotransposon236
seq3	GenomeTools	reading_frame	1464879	1466237	.	-	.	Parent=LTR_retrotransposon236;frame=1
seq3	GenomeTools	reading_frame	1466255	1468741	.	-	.	Parent=LTR_retrotransposon236;frame=2
seq3	LTRdigest	protein_match	1466541	1466976	3.53e-24	-	0	ID=protein_match37;Parent=LTR_retrotransposon236;name=rve;id=PF00665.17;clid=40
seq3	GenomeTools	reading_frame	1466597	1466905	.	+	.	Parent=protein_match37;frame=1
seq3	GenomeTools	reading_frame	1467262	1467438	.	+	.	Parent=LTR_retrotransposon236;frame=0
seq3	GenomeTools	reading_frame	1467543	1467815	.	+	.	Parent=LTR_retrotransposon236;frame=2
seq3	LTRdigest	protein_match	1468185	1468707	0	-	0	Parent=LTR_retrotransposon236;name=RVT_1;id=PF00078.18;clid=62
seq3	LTRdigest	protein_match	1469109	1469403	1.02e-23	-	0	Parent=LTR_retrotransposon236;name=RVP;id=PF00077.11;clid=3
seq3	GenomeTools	reading_frame	1469383	1470102	.	-	.	Parent=LTR_retrotransposon236;frame=0
seq3	LTRdigest	primer_binding_site	1471217	1471231	15	-	.	Parent=LTR_retrotransposon236;trna=Ser-AGA;trnaoffset=0;pbsoffset=2;edist=0
seq3	LTRharvest	long_terminal_repeat	1471234	1471764	.	?	.	Parent=LTR_retrotransposon236;clid=58
seq3	LTRsift	nucleotide_match	1464326	1471765	.	+	.	Parent=repeat_region236;params=3;target=17.6 2 7439
seq3	LTRharvest	target_site_duplication	1471765	1471768	.	?	.	Parent=repeat_region236
###
seq3	LTRharvest	repeat_region	1477402	1484430	.	?	.	ID=repeat_region237
seq3	LTRharvest	target_site_duplication	1477402	1477405	.	?	.	Parent=repeat_region237
seq3	LTRharvest	LTR_retrotransposon	1477406	1484426	.	+	.	ID=LTR_retrotransposon237;Parent=repeat_region237;ltr_similarity=99.62;seq_number=3
seq3	LTRharvest	long_terminal_repeat	1477406	1478204	.	?	.	Parent=LTR_retrotransposon237
seq3	GenomeTools	reading_frame	1478588	1478758	.	+	.	Parent=LTR_retrotransposon237;frame=0
seq3	GenomeTools	reading_frame	1479293	1479481	.	-	.	Parent=LTR_retrotransposon237;frame=1
seq3	GenomeTools	reading_frame	1482277	1482579	.	-	.	Parent=LTR_retrotransposon237;frame=2
seq3	LTRdigest	protein_match	1482433	1482973	0	+	2	ID=protein_match38;Parent=LTR_retrotransposon237;name=Gypsy;id=PF07253.2;clid=1
seq3	GenomeTools	reading_frame	1482471	1482632	.	+	.	Parent=protein_match38;frame=1
seq3	GenomeTools	reading_frame	1482460	1483032	.	+	.	Parent=LTR_retrotransposon237;frame=2
seq3	LTRdigest	protein_match	1482972	1483077	1.11e-17	+	1	Parent=LTR_retrotransposon237;name=Gypsy;id=PF07253.2;clid=1
seq3	LTRharvest	long_terminal_repeat	1483629	1484426	.	?	.	ID=long_terminal_repeat64;Parent=LTR_retrotransposon237
seq3	GenomeTools	reading_frame	1483728	1483904	.	-	.	Parent=long_terminal_repeat64;frame=0
seq3	LTRharvest	target_site_duplication	1484427	1484430	.	?	.	Parent=repeat_region237
###
seq3	LTRharvest	repeat_region	1583823	1590548	.	?	.	ID=repeat_region238;ltrfam=MANUAL (gypsy4)
seq3	LTRharvest	target_site_duplication	1583823	1583826	.	?	.	Parent=repeat_region238
seq3	LTRharvest	LTR_retrotransposon	1583827	1590544	.	+	.	ID=LTR_retrotransposon238;Parent=repeat_region238;ltr_similarity=97.59;seq_number=3
seq3	LTRharvest	long_terminal_repeat	1583827	1584116	.	?	.	Parent=LTR_retrotransposon238
seq3	GenomeTools	reading_frame	1584561	1585304	.	+	.	Parent=LTR_retrotransposon238;frame=2
seq3	LTRdigest	protein_match	1586380	1586905	0	+	0	Parent=LTR_retrotransposon238;name=RVT_1;id=PF00078.18;clid=62
seq3	GenomeTools	reading_frame	1586452	1587612	.	+	.	Parent=LTR_retrotransposon238;frame=0
seq3	GenomeTools	reading_frame	1587585	1587875	.	-	.	Parent=LTR_retrotransposon238;frame=2
seq3	LTRdigest	protein_match	1588253	1588469	3.12e-17	+	1	Parent=LTR_retrotransposon238;name=rve;id=PF00665.17;clid=86
seq3	GenomeTools	reading_frame	1588442	1588660	.	-	.	Parent=LTR_retrotransposon238;frame=0
seq3	GenomeTools	reading_frame	1588868	1589059	.	+	.	Parent=LTR_retrotransposon238;frame=1
seq3	LTRdigest	protein_match	1588880	1589045	8.92e-21	+	1	Parent=LTR_retrotransposon238;name=Gypsy;id=PF07253.2;clid=3
seq3	LTRdigest	protein_match	1589047	1590262	0	+	0	Parent=LTR_retrotransposon238;name=Gypsy;id=PF07253.2;clid=3
seq3	GenomeTools	reading_frame	1590163	1590369	.	-	.	Parent=LTR_retrotransposon238;frame=1
seq3	LTRdigest	RR_tract	1590251	1590259	.	+	.	Parent=LTR_retrotransposon238
seq3	LTRharvest	long_terminal_repeat	1590258	1590544	.	?	.	Parent=LTR_retrotransposon238;clid=103
seq3	LTRsift	nucleotide_match	1583828	1587584	.	+	.	Parent=repeat_region238;params=3;target=gypsy4 1 3772
seq3	LTRharvest	target_site_duplication	1590545	1590548	.	?	.	Parent=repeat_region238
###
seq3	LTRharvest	repeat_region	1628010	1631127	.	?	.	ID=repeat_region239
seq3	LTRharvest	target_site_duplication	1628010	1628014	.	?	.	Parent=repeat_region239
seq3	LTRharvest	LTR_retrotransposon	1628015	1631122	.	+	.	ID=LTR_retrotransposon239;Parent=repeat_region239;ltr_similarity=95.40;seq_number=3
seq3	LTRharvest	long_terminal_repeat	1628015	1628396	.	?	.	Parent=LTR_retrotransposon239
seq3	GenomeTools	reading_frame	1628462	1628560	.	-	.	Parent=LTR_retrotransposon239;frame=0
seq3	GenomeTools	reading_frame	1628773	1628976	.	-	.	Parent=LTR_retrotransposon239;frame=1
seq3	GenomeTools	reading_frame	1628846	1629022	.	+	.	Parent=LTR_retrotransposon239;frame=0
seq3	GenomeTools	reading_frame	1628868	1629056	.	-	.	Parent=LTR_retrotransposon239;frame=2
seq3	GenomeTools	reading_frame	1629082	1629534	.	+	.	Parent=LTR_retrotransposon239;frame=2
seq3	LTRharvest	long_terminal_repeat	1630732	1631122	.	?	.	ID=long_terminal_repeat65;Parent=LTR_retrotransposon239
seq3	GenomeTools	reading_frame	1630908	1631096	.	+	.	Parent=long_terminal_repeat65;frame=1
seq3	LTRdigest	RR_tract	1630752	1630760	.	+	.	Parent=LTR_retrotransposon239
seq3	LTRharvest	target_site_duplication	1631123	1631127	.	?	.	Parent=repeat_region239
###
seq3	LTRharvest	repeat_region	1632104	1637848	.	?	.	ID=repeat_region240
seq3	LTRharvest	target_site_duplication	1632104	1632107	.	?	.	Parent=repeat_region240
seq3	LTRharvest	LTR_retrotransposon	1632108	1637844	.	+	.	ID=LTR_retrotransposon240;Parent=repeat_region240;ltr_similarity=98.48;seq_number=3
seq3	LTRharvest	long_terminal_repeat	1632108	1632436	.	?	.	Parent=LTR_retrotransposon240
seq3	LTRdigest	primer_binding_site	1632438	1632452	15	+	.	Parent=LTR_retrotransposon240;trna=Tyr-GTA;trnaoffset=0;pbsoffset=1;edist=0
seq3	GenomeTools	reading_frame	1633775	1634206	.	-	.	Parent=LTR_retrotransposon240;frame=2
seq3	GenomeTools	reading_frame	1633850	1636483	.	+	.	Parent=LTR_retrotransposon240;frame=2
seq3	GenomeTools	reading_frame	1634797	1635045	.	-	.	Parent=LTR_retrotransposon240;frame=0
seq3	GenomeTools	reading_frame	1636566	1636766	.	-	.	Parent=LTR_retrotransposon240;frame=1
seq3	GenomeTools	reading_frame	1636804	1637280	.	+	.	Parent=LTR_retrotransposon240;frame=1
seq3	LTRdigest	RR_tract	1637507	1637520	.	+	.	Parent=LTR_retrotransposon240
seq3	LTRharvest	long_terminal_repeat	1637518	1637844	.	?	.	ID=long_terminal_repeat66;Parent=LTR_retrotransposon240;clid=83
seq3	GenomeTools	reading_frame	1637520	1637768	.	+	.	Parent=long_terminal_repeat66;frame=0
seq3	LTRsift	nucleotide_match	1632834	1636031	.	+	.	Parent=repeat_region240;params=3;target=Max-element 680 3890
seq3	LTRharvest	target_site_duplication	1637845	1637848	.	?	.	Parent=repeat_region240
###
seq3	LTRharvest	repeat_region	1770236	1777661	.	?	.	ID=repeat_region241;ltrfam=dmel_36 (Idefix)
seq3	LTRharvest	target_site_duplication	1770236	1770239	.	?	.	Parent=repeat_region241
seq3	LTRharvest	LTR_retrotransposon	1770240	1777657	.	+	.	ID=LTR_retrotransposon241;Parent=repeat_region241;ltr_similarity=99.31;seq_number=3
seq3	LTRharvest	long_terminal_repeat	1770240	1770815	.	?	.	Parent=LTR_retrotransposon241;clid=34
seq3	LTRdigest	primer_binding_site	1770818	1770832	15	+	.	Parent=LTR_retrotransposon241;trna=Ser-AGA;trnaoffset=0;pbsoffset=2;edist=0
seq3	GenomeTools	reading_frame	1772094	1772339	.	-	.	Parent=LTR_retrotransposon241;frame=2
seq3	GenomeTools	reading_frame	1772323	1775493	.	+	.	Parent=LTR_retrotransposon241;frame=1
seq3	LTRdigest	protein_match	1773148	1773670	0	+	1	Parent=LTR_retrotransposon241;name=RVT_1;id=PF00078.18;clid=62
seq3	LTRdigest	protein_match	1774912	1775338	8.19e-25	+	1	ID=protein_match39;Parent=LTR_retrotransposon241;name=rve;id=PF00665.17;clid=40
seq3	GenomeTools	reading_frame	1774975	1775283	.	-	.	Parent=protein_match39;frame=1
seq3	GenomeTools	reading_frame	1775513	1777051	.	+	.	Parent=LTR_retrotransposon241;frame=2
seq3	GenomeTools	reading_frame	1775736	1775798	.	+	.	Parent=LTR_retrotransposon241;frame=0
seq3	GenomeTools	reading_frame	1775861	1776202	.	-	.	Parent=LTR_retrotransposon241;frame=0
seq3	LTRharvest	long_terminal_repeat	1777082	1777657	.	?	.	Parent=LTR_retrotransposon241;clid=53
seq3	LTRsift	nucleotide_match	1771072	1777658	.	+	.	Parent=repeat_region241;params=3;target=Idefix 812 7411
seq3	LTRharvest	target_site_duplication	1777658	1777661	.	?	.	Parent=repeat_region241
###
seq3	LTRharvest	repeat_region	1836140	1842868	.	?	.	ID=repeat_region242;ltrfam=MANUAL (gypsy4)
seq3	LTRharvest	target_site_duplication	1836140	1836143	.	?	.	Parent=repeat_region242
seq3	LTRharvest	LTR_retrotransposon	1836144	1842864	.	-	.	ID=LTR_retrotransposon242;Parent=repeat_region242;ltr_similarity=97.59;seq_number=3
seq3	LTRharvest	long_terminal_repeat	1836144	1836430	.	?	.	Parent=LTR_retrotransposon242
seq3	GenomeTools	reading_frame	1836335	1837825	.	-	.	Parent=LTR_retrotransposon242;frame=2
seq3	LTRdigest	protein_match	1836423	1837812	0	-	0	Parent=LTR_retrotransposon242;name=Gypsy;id=PF07253.2;clid=3
seq3	LTRdigest	RR_tract	1836429	1836437	.	-	.	Parent=LTR_retrotransposon242
seq3	GenomeTools	reading_frame	1837918	1838187	.	+	.	Parent=LTR_retrotransposon242;frame=1
seq3	GenomeTools	reading_frame	1837986	1838255	.	+	.	Parent=LTR_retrotransposon242;frame=0
seq3	LTRdigest	protein_match	1838227	1838443	3.12e-17	-	2	Parent=LTR_retrotransposon242;name=rve;id=PF00665.17;clid=86
seq3	GenomeTools	reading_frame	1838822	1839112	.	+	.	Parent=LTR_retrotransposon242;frame=2
seq3	GenomeTools	reading_frame	1839085	1840491	.	-	.	Parent=LTR_retrotransposon242;frame=0
seq3	LTRdigest	protein_match	1839791	1840316	0	-	1	Parent=LTR_retrotransposon242;name=RVT_1;id=PF00078.18;clid=62
seq3	GenomeTools	reading_frame	1840881	1842128	.	-	.	Parent=LTR_retrotransposon242;frame=1
seq3	LTRharvest	long_terminal_repeat	1842575	1842864	.	?	.	Parent=LTR_retrotransposon242;clid=103
seq3	LTRsift	nucleotide_match	1839117	1842865	.	+	.	Parent=repeat_region242;params=3;target=gypsy4 1 3772
seq3	LTRharvest	target_site_duplication	1842865	1842868	.	?	.	Parent=repeat_region242
###
seq3	LTRharvest	repeat_region	1981967	1985267	.	?	.	ID=repeat_region243
seq3	LTRharvest	target_site_duplication	1981967	1981970	.	?	.	Parent=repeat_region243
seq3	LTRharvest	LTR_retrotransposon	1981971	1985263	.	-	.	ID=LTR_retrotransposon243;Parent=repeat_region243;ltr_similarity=91.84;seq_number=3
seq3	LTRharvest	long_terminal_repeat	1981971	1982117	.	?	.	Parent=LTR_retrotransposon243
seq3	GenomeTools	reading_frame	1982279	1982800	.	-	.	Parent=LTR_retrotransposon243;frame=0
seq3	GenomeTools	reading_frame	1982422	1983333	.	-	.	Parent=LTR_retrotransposon243;frame=1
seq3	GenomeTools	reading_frame	1983057	1983464	.	-	.	Parent=LTR_retrotransposon243;frame=2
seq3	LTRdigest	protein_match	1983085	1983370	0	-	0	Parent=LTR_retrotransposon243;name=RVT_2;id=PF07727.5;clid=4
seq3	LTRdigest	protein_match	1983394	1983502	3.44e-12	-	0	Parent=LTR_retrotransposon243;name=rve;id=PF00665.17
seq3	GenomeTools	reading_frame	1983420	1983596	.	+	.	Parent=LTR_retrotransposon243;frame=0
seq3	GenomeTools	reading_frame	1984147	1984371	.	+	.	Parent=LTR_retrotransposon243;frame=1
seq3	GenomeTools	reading_frame	1984688	1984915	.	+	.	Parent=LTR_retrotransposon243;frame=2
seq3	LTRharvest	long_terminal_repeat	1985129	1985263	.	?	.	Parent=LTR_retrotransposon243;clid=112
seq3	LTRharvest	target_site_duplication	1985264	1985267	.	?	.	Parent=repeat_region243
###
seq3	LTRharvest	repeat_region	2088997	2094171	.	?	.	ID=repeat_region244
seq3	LTRharvest	target_site_duplication	2088997	2089000	.	?	.	Parent=repeat_region244
seq3	LTRharvest	LTR_retrotransposon	2089001	2094167	.	-	.	ID=LTR_retrotransposon244;Parent=repeat_region244;ltr_similarity=97.25;seq_number=3
seq3	LTRharvest	long_terminal_repeat	2089001	2089800	.	?	.	ID=long_terminal_repeat67;Parent=LTR_retrotransposon244
seq3	GenomeTools	reading_frame	2089049	2089357	.	+	.	Parent=long_terminal_repeat67;frame=0
seq3	GenomeTools	reading_frame	2089576	2089719	.	-	.	Parent=long_terminal_repeat67;frame=2
seq3	LTRdigest	protein_match	2089773	2089818	2.03e-09	-	2	Parent=LTR_retrotransposon244;name=zf-CCHC;id=PF00098.14;clid=9
seq3	GenomeTools	reading_frame	2089792	2089974	.	+	.	Parent=LTR_retrotransposon244;frame=2
seq3	GenomeTools	reading_frame	2090955	2094041	.	-	.	Parent=LTR_retrotransposon244;frame=0
seq3	LTRdigest	protein_match	2091736	2092510	0	-	1	Parent=LTR_retrotransposon244;name=RVT_2;id=PF07727.5;clid=4
seq3	GenomeTools	reading_frame	2092589	2092816	.	-	.	Parent=LTR_retrotransposon244;frame=1
seq3	LTRdigest	protein_match	2093041	2093515	0	-	1	Parent=LTR_retrotransposon244;name=rve;id=PF00665.17;clid=85
seq3	LTRharvest	long_terminal_repeat	2093388	2094167	.	?	.	ID=long_terminal_repeat68;Parent=LTR_retrotransposon244
seq3	GenomeTools	reading_frame	2093436	2093744	.	+	.	Parent=long_terminal_repeat68;frame=1
seq3	LTRsift	nucleotide_match	2091511	2094172	.	+	.	Parent=repeat_region244;params=3;target=1731 1140 3802
seq3	LTRharvest	target_site_duplication	2094168	2094171	.	?	.	Parent=repeat_region244
###
seq3	LTRharvest	repeat_region	2186208	2193360	.	?	.	ID=repeat_region245
seq3	LTRharvest	target_site_duplication	2186208	2186211	.	?	.	Parent=repeat_region245
seq3	LTRharvest	LTR_retrotransposon	2186212	2193356	.	-	.	ID=LTR_retrotransposon245;Parent=repeat_region245;ltr_similarity=97.87;seq_number=3
seq3	LTRharvest	long_terminal_repeat	2186212	2187010	.	?	.	Parent=LTR_retrotransposon245
seq3	GenomeTools	reading_frame	2187285	2187674	.	+	.	Parent=LTR_retrotransposon245;frame=2
seq3	GenomeTools	reading_frame	2187552	2187737	.	-	.	Parent=LTR_retrotransposon245;frame=0
seq3	GenomeTools	reading_frame	2188123	2188656	.	-	.	Parent=LTR_retrotransposon245;frame=2
seq3	LTRdigest	protein_match	2188493	2188694	5.47e-10	-	0	Parent=LTR_retrotransposon245;name=RnaseH;id=PF00075.15;clid=0
seq3	GenomeTools	reading_frame	2188762	2188926	.	+	.	Parent=LTR_retrotransposon245;frame=0
seq3	GenomeTools	reading_frame	2189489	2189824	.	+	.	Parent=LTR_retrotransposon245;frame=1
seq3	GenomeTools	reading_frame	2189495	2189725	.	-	.	Parent=LTR_retrotransposon245;frame=1
seq3	LTRharvest	long_terminal_repeat	2192563	2193356	.	?	.	Parent=LTR_retrotransposon245
seq3	LTRharvest	target_site_duplication	2193357	2193360	.	?	.	Parent=repeat_region245
###
seq3	LTRharvest	repeat_region	2204716	2212334	.	?	.	ID=repeat_region246;ltrfam=dmel_3 (opus)
seq3	LTRharvest	target_site_duplication	2204716	2204719	.	?	.	Parent=repeat_region246
seq3	LTRharvest	LTR_retrotransposon	2204720	2212330	.	+	.	ID=LTR_retrotransposon246;Parent=repeat_region246;ltr_similarity=100.00;seq_number=3
seq3	LTRharvest	long_terminal_repeat	2204720	2205237	.	?	.	Parent=LTR_retrotransposon246;clid=5
seq3	LTRdigest	primer_binding_site	2205240	2205254	15	+	.	Parent=LTR_retrotransposon246;trna=Lys-TTT;trnaoffset=0;pbsoffset=2;edist=0
seq3	GenomeTools	reading_frame	2205720	2205935	.	-	.	Parent=LTR_retrotransposon246;frame=2
seq3	GenomeTools	reading_frame	2206385	2207635	.	+	.	Parent=LTR_retrotransposon246;frame=0
seq3	GenomeTools	reading_frame	2207605	2208069	.	-	.	Parent=LTR_retrotransposon246;frame=1
seq3	GenomeTools	reading_frame	2207779	2210787	.	+	.	Parent=LTR_retrotransposon246;frame=2
seq3	LTRdigest	protein_match	2208247	2208769	0	+	2	Parent=LTR_retrotransposon246;name=RVT_1;id=PF00078.18;clid=62
seq3	LTRdigest	protein_match	2210056	2210497	7.67e-28	+	2	Parent=LTR_retrotransposon246;name=rve;id=PF00665.17;clid=33
seq3	GenomeTools	reading_frame	2211357	2211779	.	+	.	Parent=LTR_retrotransposon246;frame=1
seq3	LTRdigest	RR_tract	2211802	2211814	.	+	.	Parent=LTR_retrotransposon246
seq3	LTRharvest	long_terminal_repeat	2211813	2212330	.	?	.	ID=long_terminal_repeat69;Parent=LTR_retrotransposon246;clid=3
seq3	GenomeTools	reading_frame	2211998	2212150	.	-	.	Parent=long_terminal_repeat69;frame=0
seq3	LTRsift	nucleotide_match	2206138	2212331	.	+	.	Parent=repeat_region246;params=3;target=opus 1330 7521
seq3	LTRharvest	target_site_duplication	2212331	2212334	.	?	.	Parent=repeat_region246
###
seq3	LTRharvest	repeat_region	2217464	2224206	.	?	.	ID=repeat_region247
seq3	LTRharvest	target_site_duplication	2217464	2217467	.	?	.	Parent=repeat_region247
seq3	LTRharvest	LTR_retrotransposon	2217468	2224202	.	+	.	ID=LTR_retrotransposon247;Parent=repeat_region247;ltr_similarity=91.69;seq_number=3
seq3	LTRharvest	long_terminal_repeat	2217468	2217814	.	?	.	ID=long_terminal_repeat70;Parent=LTR_retrotransposon247
seq3	GenomeTools	reading_frame	2217509	2217751	.	-	.	Parent=long_terminal_repeat70;frame=1
seq3	GenomeTools	reading_frame	2217913	2218182	.	-	.	Parent=LTR_retrotransposon247;frame=2
seq3	GenomeTools	reading_frame	2218575	2218904	.	+	.	Parent=LTR_retrotransposon247;frame=0
seq3	LTRdigest	protein_match	2218940	2219138	8.05e-10	+	2	Parent=LTR_retrotransposon247;name=RnaseH;id=PF00075.15;clid=0
seq3	GenomeTools	reading_frame	2218976	2219509	.	+	.	Parent=LTR_retrotransposon247;frame=2
seq3	GenomeTools	reading_frame	2219958	2220275	.	-	.	Parent=LTR_retrotransposon247;frame=0
seq3	GenomeTools	reading_frame	2223619	2223891	.	+	.	Parent=LTR_retrotransposon247;frame=1
seq3	LTRharvest	long_terminal_repeat	2223842	2224202	.	?	.	Parent=LTR_retrotransposon247
seq3	LTRharvest	target_site_duplication	2224203	2224206	.	?	.	Parent=repeat_region247
###
seq3	LTRharvest	repeat_region	2229379	2236083	.	?	.	ID=repeat_region248
seq3	LTRharvest	target_site_duplication	2229379	2229382	.	?	.	Parent=repeat_region248
seq3	LTRharvest	LTR_retrotransposon	2229383	2236079	.	+	.	ID=LTR_retrotransposon248;Parent=repeat_region248;ltr_similarity=93.09;seq_number=3
seq3	LTRharvest	long_terminal_repeat	2229383	2229686	.	?	.	Parent=LTR_retrotransposon248
seq3	GenomeTools	reading_frame	2230322	2230531	.	-	.	Parent=LTR_retrotransposon248;frame=1
seq3	GenomeTools	reading_frame	2230659	2230994	.	-	.	Parent=LTR_retrotransposon248;frame=0
seq3	GenomeTools	reading_frame	2231398	2231727	.	+	.	Parent=LTR_retrotransposon248;frame=2
seq3	LTRdigest	protein_match	2231763	2231961	8e-10	+	1	Parent=LTR_retrotransposon248;name=RnaseH;id=PF00075.15;clid=0
seq3	GenomeTools	reading_frame	2231799	2232332	.	+	.	Parent=LTR_retrotransposon248;frame=1
seq3	GenomeTools	reading_frame	2232781	2233098	.	-	.	Parent=LTR_retrotransposon248;frame=2
seq3	LTRharvest	long_terminal_repeat	2235794	2236079	.	?	.	ID=long_terminal_repeat71;Parent=LTR_retrotransposon248
seq3	GenomeTools	reading_frame	2235911	2236024	.	+	.	Parent=long_terminal_repeat71;frame=0
seq3	LTRharvest	target_site_duplication	2236080	2236083	.	?	.	Parent=repeat_region248
###
seq3	LTRharvest	repeat_region	2256516	2261569	.	?	.	ID=repeat_region249;ltrfam=dmel_17 (invader2)
seq3	LTRharvest	target_site_duplication	2256516	2256519	.	?	.	Parent=repeat_region249
seq3	LTRharvest	LTR_retrotransposon	2256520	2261565	.	-	.	ID=LTR_retrotransposon249;Parent=repeat_region249;ltr_similarity=96.31;seq_number=3
seq3	LTRharvest	long_terminal_repeat	2256520	2256783	.	?	.	Parent=LTR_retrotransposon249
seq3	GenomeTools	reading_frame	2257214	2258197	.	-	.	Parent=LTR_retrotransposon249;frame=2
seq3	LTRdigest	protein_match	2257344	2257770	2.54e-38	-	0	Parent=LTR_retrotransposon249;name=rve;id=PF00665.17;clid=16
seq3	LTRdigest	protein_match	2258811	2259309	0	-	0	Parent=LTR_retrotransposon249;name=RVT_1;id=PF00078.18;clid=62
seq3	GenomeTools	reading_frame	2259784	2261259	.	-	.	Parent=LTR_retrotransposon249;frame=0
seq3	LTRdigest	protein_match	2260157	2260205	4.16e-09	-	1	Parent=LTR_retrotransposon249;name=zf-CCHC;id=PF00098.14;clid=2
seq3	GenomeTools	reading_frame	2260666	2260914	.	+	.	Parent=LTR_retrotransposon249;frame=0
seq3	GenomeTools	reading_frame	2260700	2261332	.	+	.	Parent=LTR_retrotransposon249;frame=1
seq3	GenomeTools	reading_frame	2260812	2261075	.	-	.	Parent=LTR_retrotransposon249;frame=1
seq3	GenomeTools	reading_frame	2260941	2261117	.	+	.	Parent=LTR_retrotransposon249;frame=2
seq3	LTRdigest	primer_binding_site	2261288	2261298	10.8	-	.	Parent=LTR_retrotransposon249;trna=Leu-CAA;trnaoffset=2;pbsoffset=4;edist=0
seq3	LTRharvest	long_terminal_repeat	2261295	2261565	.	?	.	Parent=LTR_retrotransposon249;clid=102
seq3	LTRsift	nucleotide_match	2256521	2259785	.	+	.	Parent=repeat_region249;params=3;target=invader2 1859 5124
seq3	LTRharvest	target_site_duplication	2261566	2261569	.	?	.	Parent=repeat_region249
###
seq3	LTRharvest	repeat_region	2277626	2285918	.	?	.	ID=repeat_region250;ltrfam=?dmel_19
seq3	LTRharvest	target_site_duplication	2277626	2277629	.	?	.	Parent=repeat_region250
seq3	LTRharvest	LTR_retrotransposon	2277630	2285914	.	-	.	ID=LTR_retrotransposon250;Parent=repeat_region250;ltr_similarity=99.26;seq_number=3
seq3	LTRharvest	long_terminal_repeat	2277630	2277899	.	?	.	Parent=LTR_retrotransposon250;clid=72
seq3	GenomeTools	reading_frame	2278068	2278589	.	+	.	Parent=LTR_retrotransposon250;frame=0
seq3	GenomeTools	reading_frame	2278403	2278876	.	-	.	Parent=LTR_retrotransposon250;frame=0
seq3	GenomeTools	reading_frame	2278435	2278749	.	+	.	Parent=LTR_retrotransposon250;frame=1
seq3	GenomeTools	reading_frame	2278980	2280230	.	-	.	Parent=LTR_retrotransposon250;frame=2
seq3	GenomeTools	reading_frame	2279261	2279503	.	+	.	Parent=LTR_retrotransposon250;frame=2
seq3	LTRdigest	protein_match	2279407	2279905	1.13e-16	-	0	Parent=LTR_retrotransposon250;name=rve;id=PF00665.17;clid=87
seq3	LTRdigest	protein_match	2280784	2281255	0	-	0	Parent=LTR_retrotransposon250;name=Peptidase_A17;id=PF05380.4
seq3	GenomeTools	reading_frame	2281180	2282913	.	-	.	Parent=LTR_retrotransposon250;frame=1
seq3	LTRharvest	long_terminal_repeat	2285645	2285914	.	?	.	Parent=LTR_retrotransposon250;clid=71
seq3	LTRharvest	target_site_duplication	2285915	2285918	.	?	.	Parent=repeat_region250
###
seq3	LTRharvest	repeat_region	2392320	2397666	.	?	.	ID=repeat_region251;ltrfam=?dmel_35
seq3	LTRharvest	target_site_duplication	2392320	2392323	.	?	.	Parent=repeat_region251
seq3	LTRharvest	LTR_retrotransposon	2392324	2397662	.	+	.	ID=LTR_retrotransposon251;Parent=repeat_region251;ltr_similarity=95.35;seq_number=3
seq3	LTRharvest	long_terminal_repeat	2392324	2392538	.	?	.	Parent=LTR_retrotransposon251;clid=101
seq3	GenomeTools	reading_frame	2393048	2393260	.	-	.	Parent=LTR_retrotransposon251;frame=1
seq3	GenomeTools	reading_frame	2393316	2393495	.	-	.	Parent=LTR_retrotransposon251;frame=0
seq3	LTRdigest	protein_match	2394247	2394292	1.5e-09	+	0	Parent=LTR_retrotransposon251;name=zf-CCHC;id=PF00098.14
seq3	GenomeTools	reading_frame	2394685	2395494	.	+	.	Parent=LTR_retrotransposon251;frame=0
seq3	LTRdigest	protein_match	2395081	2395486	6.84e-33	+	0	ID=protein_match40;Parent=LTR_retrotransposon251;name=RVT_1;id=PF00078.18;clid=62
seq3	GenomeTools	reading_frame	2395267	2395437	.	-	.	Parent=protein_match40;frame=2
seq3	GenomeTools	reading_frame	2395941	2397167	.	+	.	Parent=LTR_retrotransposon251;frame=2
seq3	LTRdigest	protein_match	2396592	2397048	1.62e-40	+	2	Parent=LTR_retrotransposon251;name=rve;id=PF00665.17
seq3	GenomeTools	reading_frame	2397407	2397541	.	+	.	Parent=LTR_retrotransposon251;frame=1
seq3	LTRharvest	long_terminal_repeat	2397458	2397662	.	?	.	Parent=LTR_retrotransposon251;clid=106
seq3	LTRharvest	target_site_duplication	2397663	2397666	.	?	.	Parent=repeat_region251
###
seq3	LTRharvest	repeat_region	2409337	2416387	.	?	.	ID=repeat_region252;ltrfam=dmel_28 (gypsy-gtwin-accord2)
seq3	LTRharvest	target_site_duplication	2409337	2409340	.	?	.	Parent=repeat_region252
seq3	LTRharvest	LTR_retrotransposon	2409341	2416383	.	-	.	ID=LTR_retrotransposon252;Parent=repeat_region252;ltr_similarity=92.95;seq_number=3
seq3	LTRharvest	long_terminal_repeat	2409341	2409581	.	?	.	Parent=LTR_retrotransposon252
seq3	GenomeTools	reading_frame	2409460	2409657	.	+	.	Parent=LTR_retrotransposon252;frame=2
seq3	LTRdigest	RR_tract	2409579	2409608	.	-	.	Parent=LTR_retrotransposon252
seq3	LTRdigest	protein_match	2410407	2410830	3.75e-22	-	0	Parent=LTR_retrotransposon252;name=rve;id=PF00665.17
seq3	GenomeTools	reading_frame	2410574	2410855	.	-	.	Parent=LTR_retrotransposon252;frame=2
seq3	GenomeTools	reading_frame	2411518	2412333	.	-	.	Parent=LTR_retrotransposon252;frame=0
seq3	LTRdigest	protein_match	2411975	2412374	3.77e-43	-	1	Parent=LTR_retrotransposon252;name=RVT_1;id=PF00078.18;clid=62
seq3	GenomeTools	reading_frame	2412599	2412820	.	+	.	Parent=LTR_retrotransposon252;frame=0
seq3	GenomeTools	reading_frame	2413362	2413607	.	-	.	Parent=LTR_retrotransposon252;frame=1
seq3	GenomeTools	reading_frame	2413479	2413751	.	+	.	Parent=LTR_retrotransposon252;frame=1
seq3	LTRharvest	long_terminal_repeat	2416147	2416383	.	?	.	Parent=LTR_retrotransposon252;clid=104
seq3	LTRharvest	target_site_duplication	2416384	2416387	.	?	.	Parent=repeat_region252
###
seq3	LTRharvest	repeat_region	2435193	2440707	.	?	.	ID=repeat_region253;ltrfam=?dmel_38
seq3	LTRharvest	target_site_duplication	2435193	2435196	.	?	.	Parent=repeat_region253
seq3	LTRharvest	LTR_retrotransposon	2435197	2440703	.	-	.	ID=LTR_retrotransposon253;Parent=repeat_region253;ltr_similarity=99.69;seq_number=3
seq3	LTRharvest	long_terminal_repeat	2435197	2435521	.	?	.	Parent=LTR_retrotransposon253;clid=71
seq3	GenomeTools	reading_frame	2435482	2437923	.	-	.	Parent=LTR_retrotransposon253;frame=2
seq3	GenomeTools	reading_frame	2435671	2436060	.	+	.	Parent=LTR_retrotransposon253;frame=0
seq3	LTRdigest	protein_match	2435975	2436395	2.39e-24	-	0	Parent=LTR_retrotransposon253;name=rve;id=PF00665.17
seq3	GenomeTools	reading_frame	2436171	2436545	.	+	.	Parent=LTR_retrotransposon253;frame=2
seq3	LTRdigest	protein_match	2437358	2437529	3.33e-35	-	0	Parent=LTR_retrotransposon253;name=Peptidase_A17;id=PF05380.4
seq3	GenomeTools	reading_frame	2438289	2438537	.	-	.	Parent=LTR_retrotransposon253;frame=0
seq3	GenomeTools	reading_frame	2438318	2438533	.	-	.	Parent=LTR_retrotransposon253;frame=1
seq3	GenomeTools	reading_frame	2439335	2439487	.	+	.	Parent=LTR_retrotransposon253;frame=1
seq3	LTRharvest	long_terminal_repeat	2440379	2440703	.	?	.	Parent=LTR_retrotransposon253;clid=72
seq3	LTRharvest	target_site_duplication	2440704	2440707	.	?	.	Parent=repeat_region253
###
seq3	LTRharvest	repeat_region	2576013	2583510	.	?	.	ID=repeat_region254;ltrfam=dmel_33 (412)
seq3	LTRharvest	target_site_duplication	2576013	2576016	.	?	.	Parent=repeat_region254
seq3	LTRharvest	LTR_retrotransposon	2576017	2583506	.	-	.	ID=LTR_retrotransposon254;Parent=repeat_region254;ltr_similarity=97.96;seq_number=3
seq3	LTRharvest	long_terminal_repeat	2576017	2576497	.	?	.	Parent=LTR_retrotransposon254;clid=18
seq3	LTRdigest	RR_tract	2576498	2576510	.	-	.	Parent=LTR_retrotransposon254
seq3	GenomeTools	reading_frame	2576697	2579696	.	-	.	Parent=LTR_retrotransposon254;frame=0
seq3	LTRdigest	protein_match	2577064	2577523	1.78e-41	-	1	Parent=LTR_retrotransposon254;name=rve;id=PF00665.17
seq3	GenomeTools	reading_frame	2577315	2577590	.	+	.	Parent=LTR_retrotransposon254;frame=2
seq3	LTRdigest	protein_match	2578843	2579365	0	-	1	Parent=LTR_retrotransposon254;name=RVT_1;id=PF00078.18
seq3	LTRdigest	protein_match	2579974	2580313	9.11e-32	-	1	Parent=LTR_retrotransposon254;name=RVP;id=PF00077.11
seq3	GenomeTools	reading_frame	2580320	2581660	.	-	.	Parent=LTR_retrotransposon254;frame=1
seq3	GenomeTools	reading_frame	2580364	2580591	.	-	.	Parent=LTR_retrotransposon254;frame=2
seq3	GenomeTools	reading_frame	2581295	2581525	.	+	.	Parent=LTR_retrotransposon254;frame=1
seq3	GenomeTools	reading_frame	2582179	2582658	.	+	.	Parent=LTR_retrotransposon254;frame=0
seq3	LTRharvest	long_terminal_repeat	2583016	2583506	.	?	.	Parent=LTR_retrotransposon254;clid=19
seq3	LTRsift	nucleotide_match	2576338	2583376	.	+	.	Parent=repeat_region254;params=3;target=412 165 7215
seq3	LTRharvest	target_site_duplication	2583507	2583510	.	?	.	Parent=repeat_region254
###
seq3	LTRharvest	repeat_region	2619710	2626988	.	?	.	ID=repeat_region255;ltrfam=dmel_26 (Stalker*)
seq3	LTRharvest	target_site_duplication	2619710	2619713	.	?	.	Parent=repeat_region255
seq3	LTRharvest	LTR_retrotransposon	2619714	2626984	.	-	.	ID=LTR_retrotransposon255;Parent=repeat_region255;ltr_similarity=98.11;seq_number=3
seq3	LTRharvest	long_terminal_repeat	2619714	2620137	.	?	.	Parent=LTR_retrotransposon255;clid=30
seq3	LTRdigest	RR_tract	2620135	2620145	.	-	.	Parent=LTR_retrotransposon255
seq3	GenomeTools	reading_frame	2620254	2620403	.	+	.	Parent=LTR_retrotransposon255;frame=0
seq3	LTRdigest	protein_match	2620770	2621205	5.62e-34	-	1	Parent=LTR_retrotransposon255;name=rve;id=PF00665.17
seq3	GenomeTools	reading_frame	2621497	2622531	.	-	.	Parent=LTR_retrotransposon255;frame=1
seq3	GenomeTools	reading_frame	2621758	2622084	.	+	.	Parent=LTR_retrotransposon255;frame=1
seq3	GenomeTools	reading_frame	2622456	2622875	.	-	.	Parent=LTR_retrotransposon255;frame=2
seq3	LTRdigest	protein_match	2622544	2623066	0	-	0	Parent=LTR_retrotransposon255;name=RVT_1;id=PF00078.18;clid=62
seq3	LTRdigest	protein_match	2623675	2623930	1.69e-17	-	0	Parent=LTR_retrotransposon255;name=RVP;id=PF00077.11
seq3	GenomeTools	reading_frame	2623985	2625229	.	-	.	Parent=LTR_retrotransposon255;frame=0
seq3	GenomeTools	reading_frame	2624579	2624887	.	+	.	Parent=LTR_retrotransposon255;frame=2
seq3	LTRdigest	primer_binding_site	2626549	2626560	12	-	.	Parent=LTR_retrotransposon255;trna=Arg-TCG;trnaoffset=0;pbsoffset=3;edist=0
seq3	LTRharvest	long_terminal_repeat	2626564	2626984	.	?	.	Parent=LTR_retrotransposon255;clid=33
seq3	LTRsift	nucleotide_match	2619914	2625983	.	+	.	Parent=repeat_region255;params=3;target=Stalker 910 7082
seq3	LTRsift	nucleotide_match	2619914	2626570	.	+	.	Parent=repeat_region255;params=3;target=Stalker4 425 7189
seq3	LTRsift	nucleotide_match	2620367	2624752	.	+	.	Parent=repeat_region255;params=3;target=Stalker2 2586 7000
seq3	LTRharvest	target_site_duplication	2626985	2626988	.	?	.	Parent=repeat_region255
###
seq3	LTRharvest	repeat_region	2766691	2771827	.	?	.	ID=repeat_region256
seq3	LTRharvest	target_site_duplication	2766691	2766694	.	?	.	Parent=repeat_region256
seq3	LTRharvest	LTR_retrotransposon	2766695	2771823	.	-	.	ID=LTR_retrotransposon256;Parent=repeat_region256;ltr_similarity=97.74;seq_number=3
seq3	LTRharvest	long_terminal_repeat	2766695	2767490	.	?	.	Parent=LTR_retrotransposon256
seq3	GenomeTools	reading_frame	2767870	2768604	.	-	.	Parent=LTR_retrotransposon256;frame=0
seq3	LTRdigest	protein_match	2767967	2768474	0	-	1	Parent=LTR_retrotransposon256;name=RVT_1;id=PF00078.18;clid=62
seq3	GenomeTools	reading_frame	2769055	2769180	.	+	.	Parent=LTR_retrotransposon256;frame=2
seq3	GenomeTools	reading_frame	2769087	2769191	.	+	.	Parent=LTR_retrotransposon256;frame=1
seq3	GenomeTools	reading_frame	2769914	2770258	.	+	.	Parent=LTR_retrotransposon256;frame=0
seq3	GenomeTools	reading_frame	2770133	2770249	.	-	.	Parent=LTR_retrotransposon256;frame=2
seq3	GenomeTools	reading_frame	2771031	2771351	.	-	.	Parent=LTR_retrotransposon256;frame=1
[truncated: 712,010 more chars]
