# Supplementary material for: LTRsift: a graphical user interface for semi-automatic classification and postprocessing of de novo detected LTR retrotransposons
Source: Mob DNA. 2012 Nov 7;3:18. doi: 10.1186/1759-8753-3-18 (PMC3582472; doi:10.1186/1759-8753-3-18)
Supplement: Additional file 2 — Example annotation for D. melanogaster. This gzipped tar archive contains the annotation GFF3 file created as a result of our evaluation runs for the D. melanogaster genome, as well as the corresponding sequence in FASTA format. [file 1759-8753-3-18-S2.gz › README]

This data set does not include the sequence data for file size reasons.
Please find a full version of this data set including the sequence at the
following URL:

http://public.zbh.uni-hamburg.de/~steinbiss/ltrsift/dmel_input_data.tar.gz
